# Supplementary material for: The DNA methylome of inflammatory bowel disease (IBD) reflects intrinsic and extrinsic factors in intestinal mucosal cells
Source: Epigenetics. 2020 Apr 12;15(10):1068–82. doi: 10.1080/15592294.2020.1748916 (PMC7518701; doi:10.1080/15592294.2020.1748916)
Supplement: Supplemental Material [file KEPI_A_1748916_SM5561.zip]

Archive with 5 entries (5 files):
- FigS1.tif
- FigS2.tif
- FigS3.tif
- Supplementary caption.docx
- SupplementaryTables.xlsx
