# Supplementary material for: The DNA methylome of inflammatory bowel disease (IBD) reflects intrinsic and extrinsic factors in intestinal mucosal cells
Source: Epigenetics. 2020 Apr 12;15(10):1068–82. doi: 10.1080/15592294.2020.1748916 (PMC7518701; doi:10.1080/15592294.2020.1748916)
Supplement: Supplemental Material [file KEPI_A_1748916_SM5561.zip › SupplementaryTables.xlsx]

## Sheet: S1_DMPs
probe	AveExpr	t	P.Value	adj.P.Val	B	distance	nearestGeneSymbol	distance	nearestTSS	nearestTranscript	control	IBD	delta	logFC
cg07839457	-0.801489	-8.03505	3.59996e-14	6.57519e-12	21.6777	435	NLRC5	435	NLRC5	uc021tit.1	0.552677	0.325029	-0.227648	-1.14993
cg19269426	-0.438955	-8.26468	8.00857e-15	1.79861e-12	23.1363	0	GGPS1	8598	GGPS1	uc001hww.3	0.594255	0.371599	-0.222656	-1.08866
cg01254505	-3.4915	-9.89449	1.01996e-19	2.27106e-16	34.0926	85	BST2	85	BST2	uc002ngl.3	0.190542	0.0755883	-0.114953	-1.05644
cg07218288	-2.2536	-8.60935	8.03885e-16	2.66262e-13	25.3686	0	TAP1	498	PSMB8	uc003ocf.3	0.327317	0.164844	-0.162472	-1.00126
cg11558551	-2.74351	-8.29396	6.60096e-15	1.52617e-12	23.3239	57	BST2	57	BST2	uc002ngl.3	0.277116	0.12535	-0.151766	-0.961662
cg01595951	-0.621934	-8.32902	5.23419e-15	1.25686e-12	23.5492	3748	PLPP1	3748	PLPP1	uc003jpz.4	0.548561	0.349747	-0.198813	-0.948312
cg16465027	-1.2919	-9.17371	1.68144e-17	1.14069e-14	29.127	122016	PHACTR1	122016	PHACTR1	uc011dir.2	0.461174	0.259453	-0.201721	-0.937178
cg25042789	-1.25503	-6.74012	1.06874e-10	7.36804e-09	13.9365	0	TAP1	569	TAP1	uc011dqi.2	0.476613	0.283707	-0.192906	-0.93645
cg22341908	-1.52235	-9.51984	1.48056e-18	1.74054e-15	31.49	3260	DENND1B	3260	DENND1B	uc010ppf.2	0.410666	0.231757	-0.178909	-0.912843
cg22122098	0.828121	-7.24379	5.28185e-12	5.14512e-10	16.8437	0	UBR3	63198	UBR3	uc002ufu.4	0.725644	0.578148	-0.147496	-0.889328
cg13866253	0.477599	-7.50542	1.05022e-12	1.24178e-10	18.4075	0	PAK1	22938	PAK1	uc010rsn.2	0.69072	0.518807	-0.171913	-0.886432
cg03188000	-1.31647	-8.19144	1.29676e-14	2.71312e-12	22.6685	7110	IL22	12366	IL22	uc001sty.1	0.458488	0.26014	-0.198348	-0.877768
cg23045908	-0.3182	-4.79433	2.79101e-06	6.30429e-05	4.18281	0	PDE4B	1625	PDE4B	uc001dcq.3	0.606024	0.398868	-0.207155	-0.83765
cg09321817	0.378371	-5.81355	1.84065e-08	7.33311e-07	8.97856	0	HLA-DPA1	25	HLA-DPA1	uc010juk.3	0.737785	0.483083	-0.254702	-0.83715
cg24166450	-1.15553	-8.78281	2.48133e-16	1.03053e-13	26.5107	12075	RNF157	12075	RNF157	uc002jqz.3	0.490179	0.302443	-0.187736	-0.821986
cg09993699	-1.02093	-7.98624	4.93986e-14	8.62514e-12	21.3708	623	BST2	623	BST2	uc002ngl.3	0.479382	0.29991	-0.179473	-0.821145
cg15488794	-1.41033	-8.48693	1.82928e-15	5.30711e-13	24.57	0	BCL2L1	37207	COX4I2	uc002wwj.1	0.428977	0.246858	-0.182119	-0.820133
cg23721586	-0.664426	-5.27583	2.84548e-07	8.42255e-06	6.35682	0	TGFBR3	130070	TGFBR3	uc009wde.3	0.550325	0.368684	-0.181642	-0.817234
cg07884764	1.40054	-7.92762	7.21339e-14	1.20082e-11	21.0035	171	CCDC88B	171	CCDC88B	uc009ypo.2	0.808295	0.634827	-0.173468	-0.813476
cg24129356	-0.209646	-6.85661	5.39736e-11	4.02221e-09	14.5963	0	HLA-DMA	162	HLA-DMA	uc003ocm.2	0.627655	0.407057	-0.220598	-0.804988
cg04741880	-0.612901	-3.31543	0.00104945	0.0098714	-1.36645	0	KLK3	4782	KLK3	uc002ptr.1	0.640734	0.449568	-0.191165	-0.798985
cg13300480	-1.68124	-8.96226	7.26356e-17	3.72899e-14	27.7046	0	ROR1	183792	UBE2U	uc001dbn.1	0.386519	0.213513	-0.173006	-0.798253
cg24111025	0.632633	-5.46597	1.10476e-07	3.62469e-06	7.26116	0	TAP1	612	TAP1	uc011dqi.2	0.690802	0.54374	-0.147062	-0.774641
cg26974214	-0.105827	-6.34386	1.02984e-09	5.55989e-08	11.7514	0	LIPA	416	IFIT1	uc001kgi.4	0.651395	0.425461	-0.225934	-0.77205
cg16734875	-0.0108014	-6.25189	1.7193e-09	8.77419e-08	11.2578	0	GRHL3	22288	STPG1	uc010oej.2	0.623749	0.446511	-0.177238	-0.760217
cg13698224	0.0712127	-7.29073	3.96331e-12	3.98439e-10	17.1216	0	NTRK2	22391	NTRK2	uc011ltb.1	0.620669	0.467467	-0.153202	-0.753679
cg17445097	0.857869	-6.95287	3.05167e-11	2.42167e-09	15.1473	0	PHF12	10907	PHF12	uc002hdh.1	0.747428	0.580187	-0.16724	-0.752348
cg16965605	0.0201124	-7.12581	1.08167e-11	9.65343e-10	16.1501	0	HMGA2	79727	HMGA2	uc001ssy.3	0.637805	0.447417	-0.190388	-0.75223
cg07111834	0.455448	-7.66218	3.92464e-13	5.26278e-11	19.3612	0	PTPN22	3051	AP4B1-AS1	uc001edv.2	0.703107	0.516362	-0.186746	-0.739081
cg27160726	0.502425	-5.76275	2.40357e-08	9.30262e-07	8.72251	16294	POLR2D	18782	WDR33	uc002tpg.2	0.704718	0.520571	-0.184147	-0.733454
cg10518873	1.0056	-7.29575	3.84325e-12	3.88425e-10	17.1514	0	WNT5B	14771	WNT5B	uc001qjl.3	0.739887	0.615652	-0.124235	-0.733119
cg19220719	-1.15896	-6.31838	1.18752e-09	6.31574e-08	11.6141	10188	LRMDA	10188	LRMDA	uc001jxi.3	0.482311	0.306759	-0.175552	-0.726738
cg27214730	0.711586	-5.85226	1.50024e-08	6.11463e-07	9.17486	0	EPHB3	17934	EPHB3	uc003foz.3	0.708969	0.544204	-0.164765	-0.726459
cg05358170	1.50856	-5.43462	1.29343e-07	4.17282e-06	7.11032	0	HLA-F	963	HLA-F	uc011dly.1	0.789214	0.669502	-0.119711	-0.724609
cg06822690	0.0845205	-9.8524	1.38063e-19	2.73176e-16	33.798	0	ADGRL2	125444	ADGRL2	uc001dit.4	0.636808	0.462562	-0.174246	-0.713301
cg10817441	0.456724	-5.88344	1.27155e-08	5.27972e-07	9.33366	0	PSMB9	1789	PSMB9	uc011dqj.2	0.67672	0.522961	-0.153759	-0.711746
cg09183124	-0.603947	-6.90115	4.14825e-11	3.17392e-09	14.8506	60545	TNFSF4	72219	TNFSF18	uc001giu.2	0.516944	0.370989	-0.145955	-0.711274
cg26234900	-0.187208	-5.78932	2.09094e-08	8.21063e-07	8.85621	0	TAP1	319	TAP1	uc011dqi.2	0.583978	0.429384	-0.154595	-0.708324
cg01659176	0.614599	-7.32297	3.25174e-12	3.34258e-10	17.3131	6340	PROX1	6340	PROX1	uc001hkg.2	0.713549	0.544631	-0.168918	-0.707965
cg03472130	0.440859	-7.44424	1.53708e-12	1.72872e-10	18.0386	0	THSD4	122183	THSD4	uc010ukg.1	0.63619	0.530994	-0.105196	-0.694867
cg06936290	-2.22492	-5.7942	2.03798e-08	8.03152e-07	8.88082	40983	ETV1	135272	ETV1	uc010ktv.3	0.306063	0.20076	-0.105303	-0.693875
cg02753187	-0.416164	-8.37546	3.84656e-15	9.72168e-13	23.8482	0	CALCOCO2	10829	CALCOCO2	uc002iof.4	0.561479	0.38131	-0.180169	-0.691048
cg27543214	0.221131	-7.69634	3.16188e-13	4.33897e-11	19.5707	49500	IER3	49500	IER3	uc003nrn.3	0.666272	0.482893	-0.183379	-0.689966
cg07120889	-1.41717	-8.31204	5.85719e-15	1.38617e-12	23.44	2522	ADAMTSL4	5513	ADAMTSL4	uc009wlx.3	0.38471	0.247751	-0.136959	-0.688303
cg12461141	-0.392148	-7.6488	4.27055e-13	5.6769e-11	19.2794	0	TRIM5	161	TRIM22	uc001mbr.3	0.54726	0.391611	-0.155649	-0.684441
cg26239233	-2.01331	-6.84822	5.67108e-11	4.195e-09	14.5485	252	CIITA	252	CIITA	uc002dag.2	0.340635	0.190466	-0.150169	-0.682257
cg12123019	-1.4515	-8.99709	5.7143e-17	3.0284e-14	27.9378	0	IL12RB1	110	IL12RB1	uc002nhw.1	0.412157	0.247501	-0.164656	-0.681112
cg17741572	0.41767	-7.94345	6.51335e-14	1.09642e-11	21.1025	0	CFB	583	CFB	uc011dos.1	0.64307	0.525048	-0.118022	-0.677667
cg10919522	-1.50707	-7.22357	5.97538e-12	5.71427e-10	16.7243	0	ELMSAN1	439	ELMSAN1	uc001xot.3	0.380585	0.242341	-0.138244	-0.675318
cg22867816	0.482131	-6.29126	1.38148e-09	7.23429e-08	11.4684	0	PROM1	3463	PROM1	uc003goo.2	0.699653	0.511792	-0.187861	-0.674777
cg24366211	-1.38197	-6.91508	3.81968e-11	2.94752e-09	14.9304	1306	CPT1A	1306	CPT1A	uc001oof.4	0.441287	0.280826	-0.160461	-0.670681
cg06021990	-0.792451	-8.30303	6.21692e-15	1.45132e-12	23.3821	0	FLT1	7678	FLT1	uc001usa.3	0.455757	0.343873	-0.111884	-0.669042
cg21837069	-0.384763	-6.82465	6.51496e-11	4.73863e-09	14.4145	1435	VWA1	1435	VWA1	uc001afr.3	0.589358	0.398461	-0.190898	-0.663082
cg10518264	0.83625	-7.19739	7.00792e-12	6.59854e-10	16.57	592	HLA-DMB	592	HLA-DMB	uc003ocl.2	0.756231	0.565711	-0.190519	-0.662335
cg14951497	0.900563	-6.02654	5.90496e-09	2.65829e-07	10.0706	0	STAT1	2595	STAT1	uc021vue.1	0.728597	0.604786	-0.123811	-0.657766
cg02806715	-0.0126066	-5.99903	6.84992e-09	3.03077e-07	9.92795	0	HLA-DMA	330	HLA-DMA	uc003ocm.2	0.645695	0.441373	-0.204322	-0.656626
cg06471536	-0.184202	-7.06276	1.5817e-11	1.35081e-09	15.7826	0	PREP	101153	PREP	uc003prc.3	0.554146	0.43935	-0.114796	-0.653939
cg27429749	-2.65494	-7.15338	9.1545e-12	8.34183e-10	16.3115	0	UBE2L6	1566	UBE2L6	uc001nkn.2	0.235449	0.12531	-0.110139	-0.653055
cg12578486	-1.33587	-5.91121	1.09682e-08	4.63418e-07	9.47563	0	UBAC2	571	MIR623	uc021rmb.1	0.462746	0.304183	-0.158564	-0.65224
cg00095326	-1.64649	-6.75022	1.00757e-10	6.98904e-09	13.9934	58532	RHOU	70124	RHOU	uc001htf.3	0.358373	0.226622	-0.131751	-0.648259
cg15857470	-0.177897	-6.73065	1.12943e-10	7.72961e-09	13.8832	0	SRPK2	6021	SRPK2	uc003vcu.4	0.565551	0.437393	-0.128158	-0.64617
cg13591204	-0.0386392	-6.93388	3.41633e-11	2.67517e-09	15.0382	0	SHB	5026	SHB	uc004aax.3	0.604884	0.45954	-0.145345	-0.646047
cg10167235	-1.45585	-6.46867	5.09552e-10	2.97817e-08	12.4295	0	WARS	17966	SLC25A47	uc001yhc.3	0.391215	0.248233	-0.142981	-0.640897
cg23923934	1.1883	-5.80296	1.94616e-08	7.70754e-07	8.92506	0	HLA-B	453	HLA-B	uc003nti.1	0.753427	0.631686	-0.121741	-0.640036
cg09182678	-2.50652	-6.72562	1.16299e-10	7.93747e-09	13.8549	7524	CRELD2	16427	CRELD2	uc003biz.3	0.25532	0.139806	-0.115514	-0.634374
cg00679763	1.98444	-6.01691	6.22004e-09	2.77934e-07	10.0207	0	UBE2Z	7429	UBE2Z	uc002ioi.3	0.847939	0.730627	-0.117313	-0.63424
cg19867107	-2.30229	-6.42393	6.56426e-10	3.711e-08	12.1853	0	SLC45A4	8686	SLC45A4	uc010meq.1	0.27901	0.166037	-0.112973	-0.632408
cg01405582	0.452881	-5.22763	3.6024e-07	1.04019e-05	6.13166	0	HLA-F	929	HLA-F	uc011dly.1	0.640336	0.538247	-0.102089	-0.630703
cg10466548	-0.815562	-8.11822	2.09439e-14	4.11477e-12	22.2033	5836	CIITA	5836	CIITA	uc002dag.2	0.492975	0.3322	-0.160775	-0.626093
cg26894297	0.837695	-6.93463	3.40123e-11	2.6645e-09	15.0425	504	ASAP3	3288	TCEA3	uc021oig.1	0.693421	0.590809	-0.102612	-0.624254
cg10377510	-0.959318	-6.48132	4.7423e-10	2.79442e-08	12.4988	12166	MIR34A	12166	MIR34A	uc021ofw.1	0.445961	0.323493	-0.122468	-0.620048
cg26724841	1.26514	-6.94826	3.13648e-11	2.48193e-09	15.1208	0	RNF216	4731	RNF216	uc003sox.2	0.77614	0.649813	-0.126326	-0.615912
cg16526673	1.0685	-8.33136	5.15372e-15	1.24167e-12	23.5642	493	PLEKHS1	493	PLEKHS1	uc001lar.2	0.753576	0.624777	-0.128799	-0.615866
cg08235413	0.859362	-5.62335	4.95611e-08	1.76924e-06	8.02867	0	PLA2G2A	465	PLA2G2A	uc001bcu.3	0.699906	0.59704	-0.102866	-0.615728
cg01804934	0.714823	-5.01153	1.01693e-06	2.59782e-05	5.14248	0	HLA-DPA1	139	HLA-DPA1	uc010juk.3	0.752486	0.54233	-0.210156	-0.615064
cg16139517	1.23302	-7.32253	3.26037e-12	3.35051e-10	17.3106	0	CNTN4	150509	CNTN4	uc003bpe.3	0.759271	0.658943	-0.100328	-0.614943
cg18511546	1.08833	-6.06619	4.76326e-09	2.19413e-07	10.2772	0	HLA-C	735	HLA-C	uc021yuk.1	0.74753	0.626558	-0.120972	-0.614801
cg12998503	0.401895	-7.08721	1.36533e-11	1.18594e-09	15.9249	0	WWC2	3162	WWC2	uc003ivn.4	0.662564	0.519058	-0.143506	-0.61367
cg10680210	0.474282	-6.77622	8.65552e-11	6.10367e-09	14.1401	530	CCDC88B	530	CCDC88B	uc009ypo.2	0.670106	0.53461	-0.135496	-0.61176
cg05267204	-0.742816	-8.15424	1.65489e-14	3.33667e-12	22.4318	38686	CLHC1	83264	RTN4	uc002rye.3	0.533753	0.342906	-0.190847	-0.603354
cg18564167	2.24968	-5.66493	3.99927e-08	1.46209e-06	8.23425	0	LRRC1	60777	LRRC1	uc003pcd.1	0.869561	0.763019	-0.106543	-0.602978
cg15381475	1.92183	-10.061	3.0617e-20	9.69293e-17	35.2635	0	RAC1	21319	DAGLB	uc003spy.3	0.84362	0.721065	-0.122555	-0.602967
cg24898914	2.0369	-5.24717	3.27461e-07	9.54556e-06	6.22272	0	PSMB8	1108	PSMB8	uc003oce.3	0.8484	0.739707	-0.108693	-0.602088
cg22930808	0.642216	-4.33138	2.13981e-05	0.000374219	2.25658	0	PARP9	1264	PARP9	uc003eff.4	0.703664	0.553547	-0.150118	-0.600771
cg15375424	0.270829	-7.10391	1.23455e-11	1.0883e-09	16.0223	0	IRF1	1722	IRF1	uc010jdt.2	0.639761	0.497837	-0.141924	-0.598555
cg09015246	-1.00953	-5.6388	4.5771e-08	1.64698e-06	8.10491	0	CIITA	49	CIITA	uc002dag.2	0.464773	0.305678	-0.159095	-0.597728
cg14541915	-1.55007	-5.32856	2.1942e-07	6.70199e-06	6.60508	0	PACS1	56638	PACS1	uc001ogz.1	0.423169	0.259791	-0.163378	-0.58848
cg13786863	-0.797044	-6.21831	2.07037e-09	1.03607e-07	11.0789	1343	CPT1A	1343	CPT1A	uc001oof.4	0.509068	0.357929	-0.151139	-0.587178
cg22700246	0.0857256	-7.15533	9.04696e-12	8.24944e-10	16.323	51705	LRRC28	127145	MEF2A	uc002bve.3	0.615782	0.466964	-0.148818	-0.582226
cg09742465	-0.140536	-7.57808	6.66512e-13	8.2977e-11	18.848	149604	LINC00299	149604	LINC00299	uc010eww.2	0.614189	0.428523	-0.185665	-0.579439
cg25508319	-1.52657	-5.42842	1.33427e-07	4.28961e-06	7.08059	0	KCNJ5	2379	C11orf45	uc001qev.4	0.424307	0.248887	-0.17542	-0.578642
cg13399952	0.128684	-6.01883	6.15611e-09	2.75486e-07	10.0306	0	FNBP1	28698	FNBP1	uc011mbu.1	0.652982	0.472039	-0.180943	-0.578319
cg08128768	-1.46342	-3.27567	0.00120189	0.01101	-1.49057	0	DAB2IP	42880	DAB2IP	uc004blo.3	0.419917	0.281654	-0.138263	-0.577678
cg23651889	-1.44011	-4.7	4.28141e-06	9.19269e-05	3.77699	0	LPP	55891	LPP	uc003frt.3	0.378259	0.266784	-0.111475	-0.576624
cg09775648	-0.351681	-5.95534	8.66259e-09	3.74824e-07	9.70233	0	WDR75	3026	WDR75	uc002uql.1	0.52245	0.414139	-0.10831	-0.575537
cg04599946	-0.889859	-6.13043	3.35625e-09	1.60013e-07	10.614	0	IRF8	161	IRF8	uc002fji.3	0.512596	0.327383	-0.185214	-0.575364
cg11451043	-2.49596	-5.8104	1.87141e-08	7.44675e-07	8.96265	0	HLA-DPA1	128	HLA-DPA1	uc003ocs.2	0.251647	0.144633	-0.107015	-0.574289
cg21582325	-2.31655	-7.88548	9.45989e-14	1.51606e-11	20.7406	21297	OASL	21297	OASL	uc001tzj.2	0.262511	0.156887	-0.105623	-0.570971
cg00533183	0.869292	-5.68425	3.61845e-08	1.33777e-06	8.33018	0	PSMB8	1072	PSMB8	uc003oce.3	0.72443	0.585528	-0.138902	-0.568556
cg02756056	0.801248	-7.41702	1.81977e-12	2.00357e-10	17.8752	0	TAP1	869	PSMB8	uc003ocf.3	0.731286	0.572578	-0.158708	-0.565988
cg24421410	0.426371	-5.95164	8.83625e-09	3.81659e-07	9.68326	0	HLA-DMA	677	HLA-DMA	uc003ocm.2	0.701748	0.505675	-0.196073	-0.564154
cg15334250	-0.144844	-5.35441	1.93037e-07	5.97552e-06	6.7275	0	EPHB3	17907	EPHB3	uc003foz.3	0.56013	0.438088	-0.122041	-0.56256
cg02181920	-0.46802	-5.58048	6.17572e-08	2.1508e-06	7.81791	0	TAP1	504	TAP1	uc011dqi.2	0.515842	0.399392	-0.11645	-0.561367
cg18448949	0.134778	-3.60254	0.000379475	0.00430151	-0.429942	1331	HOXD8	1331	HOXD8	uc002ukn.3	0.587804	0.487316	-0.100488	-0.56097
cg19274341	-1.55316	-4.93701	1.44335e-06	3.52688e-05	4.80931	57497	ERRFI1	57497	ERRFI1	uc001aoz.3	0.393739	0.256405	-0.137334	-0.559572
cg03027227	1.61494	-6.43437	6.18807e-10	3.52371e-08	12.2422	0	CTNNA2	310017	LRRTM1	uc002soj.3	0.80663	0.686341	-0.120289	-0.555575
cg21954370	-0.113047	-6.82343	6.56181e-11	4.76215e-09	14.4076	2497	TRIM69	2497	TRIM69	uc001zuf.2	0.606672	0.434903	-0.171769	-0.550055
cg04042861	0.0965753	-6.20357	2.24585e-09	1.11232e-07	11.0006	0	PSMD1	0	HTR2B	uc002vro.3	0.609441	0.476668	-0.132773	-0.549852
cg06832449	-0.449863	-7.15121	9.27538e-12	8.44705e-10	16.2988	0	PARD3	34269	PARD3	uc010qej.2	0.520596	0.410493	-0.110104	-0.549654
cg08122652	0.135747	-6.34837	1.00413e-09	5.43122e-08	11.7757	0	PARP9	1206	PARP9	uc003eff.4	0.610659	0.487893	-0.122767	-0.549644
cg19551589	0.0450893	-4.86054	2.05902e-06	4.81794e-05	4.47164	0	UCKL1	2733	UCKL1	uc011abm.2	0.596383	0.474863	-0.12152	-0.548624
cg01309328	-0.930093	-6.82402	6.53915e-11	4.75143e-09	14.4109	0	PSMB8	561	PSMB8	uc003oce.3	0.433102	0.323347	-0.109754	-0.546818
cg08985333	-1.22414	-7.62482	4.96763e-13	6.46309e-11	19.1328	93	CIITA	93	CIITA	uc002dag.2	0.41289	0.276307	-0.136584	-0.546213
cg23232773	-0.54092	-5.04217	8.79508e-07	2.28263e-05	5.28071	0	HCP5	944	HCP5	uc003ntl.3	0.488482	0.384957	-0.103526	-0.5454
cg25427871	1.11638	-6.00208	6.73829e-09	2.98834e-07	9.94374	0	SLC22A18AS	214	SLC22A18	uc001lwx.3	0.773471	0.609412	-0.164059	-0.545265
cg04999352	-1.68055	-5.1581	5.04838e-07	1.4036e-05	5.80972	0	PLAAT4	340	PLAAT4	uc001nxf.4	0.386619	0.244037	-0.142582	-0.538645
cg24119607	-1.04638	-6.77121	8.91265e-11	6.26906e-09	14.1118	0	CXXC5	19220	CXXC5	uc003let.2	0.436432	0.307735	-0.128698	-0.537584
cg04395071	-0.500115	-5.91355	1.08316e-08	4.58443e-07	9.48766	195191	KRR1	195191	KRR1	uc001sxt.3	0.539842	0.392351	-0.147491	-0.536248
cg20294319	-0.783973	-6.99852	2.32444e-11	1.901e-09	15.4104	0	LRCH1	101906	ESD	uc001vbp.1	0.514912	0.354047	-0.160865	-0.535985
cg23387863	1.61048	-5.3652	1.82961e-07	5.69391e-06	6.77873	0	PEAK1	1964	PEAK1	uc002bcn.2	0.823415	0.696056	-0.127359	-0.535496
cg19453938	-2.54757	-6.24216	1.8145e-09	9.19959e-08	11.2059	9090	METTL27	9090	METTL27	uc003tzj.2	0.250043	0.147997	-0.102046	-0.53378
cg19375403	-0.615518	-7.42553	1.72627e-12	1.91523e-10	17.9262	0	C1orf174	9146	C1orf174	uc001alf.3	0.494893	0.364335	-0.130559	-0.532068
cg11612799	0.62094	-4.5302	9.09772e-06	0.000177811	3.06357	14920	DRD3	14920	DRD3	uc010hqn.1	0.672928	0.562848	-0.11008	-0.528242
cg27092594	-2.29428	-5.69957	3.34194e-08	1.2473e-06	8.4064	6078	MIR5702	6161	MIR5702	uc031rrm.1	0.329407	0.193019	-0.136388	-0.527941
cg16346422	0.154801	-6.16634	2.75665e-09	1.33831e-07	10.8033	0	SLC22A18AS	130	SLC22A18	uc001lwx.3	0.630586	0.478541	-0.152044	-0.526068
cg04453471	-0.123846	-8.10165	2.33371e-14	4.5234e-12	22.0983	0	MAP3K8	1218	MAP3K8	uc001ivj.2	0.575919	0.442027	-0.133892	-0.524441
cg08224563	-1.36415	-4.6716	4.86394e-06	0.000102832	3.65611	0	LYRM1	3878	LYRM1	uc002dib.3	0.392006	0.28125	-0.110756	-0.524307
cg06096336	0.163997	-6.41568	6.87715e-10	3.8685e-08	12.1405	0	PSMD1	22	HTR2B	uc002vro.3	0.624098	0.48614	-0.137958	-0.523195
cg26188685	0.878683	-8.21294	1.12599e-14	2.40746e-12	22.8056	0	HDC	5231	HDC	uc001zxy.3	0.717532	0.601693	-0.115839	-0.522478
cg16873863	0.502206	-5.87574	1.32463e-08	5.47871e-07	9.29438	0	SLC22A18AS	224	SLC22A18	uc001lwx.3	0.675305	0.53105	-0.144255	-0.519718
cg17597631	-0.310515	-6.17559	2.62004e-09	1.27835e-07	10.8522	0	RERE	40320	RERE	uc001apd.3	0.55637	0.411613	-0.144756	-0.518858
cg02860199	1.17817	-5.61847	5.08213e-08	1.8083e-06	8.00461	0	PLA2G2A	806	PLA2G2A	uc001bcu.3	0.750933	0.649804	-0.101129	-0.517784
cg19263868	0.366595	-3.80199	0.000180049	0.00231093	0.261809	0	SHTN1	43121	HSPA12A	uc001lcu.3	0.629149	0.507104	-0.122045	-0.515089
cg07614018	-0.172005	-4.40709	1.55039e-05	0.000283216	2.56026	0	CRTC1	17149	CRTC1	uc002nkb.4	0.556052	0.452107	-0.103945	-0.513177
cg05376738	-1.08303	-7.93045	7.0831e-14	1.1824e-11	21.0212	0	NSL1	41357	NSL1	uc001hjm.3	0.412039	0.295843	-0.116196	-0.51204
cg01697487	-0.110017	-6.65904	1.71168e-10	1.12137e-08	13.4818	0	MYCBPAP	2813	MYCBPAP	uc002iqz.3	0.576863	0.446411	-0.130452	-0.511662
cg27320518	-0.230715	-6.55983	3.03011e-10	1.87323e-08	12.9308	0	BMS1P21	1103	MBL1P	uc001kbg.1	0.544182	0.429842	-0.11434	-0.510141
cg10373607	1.45694	-4.80963	2.60227e-06	5.92545e-05	4.24927	0	TSHZ2	3230	TSHZ2	uc002xwo.3	0.792115	0.659022	-0.133093	-0.508071
cg14174912	-1.02016	-4.72619	3.80429e-06	8.27757e-05	3.88899	0	KLF6	2955	KLF6	uc001iha.3	0.438645	0.325399	-0.113246	-0.508013
cg10777887	-1.94167	-6.57635	2.75636e-10	1.71842e-08	13.0221	0	RAB8B	2586	RAB8B	uc002alz.3	0.312404	0.195496	-0.116909	-0.507038
cg00622702	-1.03327	-6.76811	9.07585e-11	6.37268e-09	14.0943	0	IFNAR1	30735	IFNAR1	uc002yrn.3	0.423172	0.317113	-0.106058	-0.506517
cg25384897	1.08256	-6.63039	2.01973e-10	1.29866e-08	13.3221	0	TAP1	831	PSMB8	uc003ocf.3	0.763749	0.615103	-0.148645	-0.506211
cg20348196	0.26375	-3.74384	0.000224497	0.0027798	0.0566863	0	HLA-DRA	664	HLA-DRA	uc003obh.3	0.656002	0.492246	-0.163756	-0.50492
cg20566897	0.181957	-6.9677	2.79364e-11	2.23857e-09	15.2327	462	IFITM1	462	IFITM1	uc001loy.4	0.600615	0.498453	-0.102162	-0.504805
cg08164191	0.553495	-5.86612	1.39404e-08	5.73423e-07	9.24535	54218	MAX	54218	MAX	uc031qpb.1	0.685975	0.542425	-0.14355	-0.503947
cg08099136	-1.18783	-5.73975	2.71079e-08	1.0343e-06	8.60713	0	PSMB8	563	PSMB8	uc003oce.3	0.394472	0.292501	-0.101971	-0.503914
cg18740175	2.02926	-6.18425	2.49809e-09	1.22415e-07	10.8981	0	NFATC2	41318	MIR3194	uc021weu.1	0.857396	0.745607	-0.111789	-0.503235
cg11594821	0.823316	-6.44776	5.73677e-10	3.30374e-08	12.3152	0	HLA-E	1311	HLA-E	uc011dmh.2	0.725944	0.577568	-0.148376	-0.498984
cg26588045	0.354485	-7.4186	1.80207e-12	1.98712e-10	17.8846	0	MIA	1032	RAB4B-EGLN2	uc010ehd.3	0.667435	0.51045	-0.156985	-0.498943
cg24406344	-0.517691	-7.82454	1.3981e-13	2.12636e-11	20.3618	0	NEURL3	3573	NEURL3	uc010fhx.3	0.525415	0.378335	-0.14708	-0.498418
cg02657012	-0.646039	-5.85352	1.49025e-08	6.07821e-07	9.18127	0	PSMB8-AS1	252	PSMB8	uc003ocf.3	0.490173	0.366042	-0.124131	-0.497613
cg11269166	-0.142162	-8.90129	1.10416e-16	5.27817e-14	27.2975	0	METTL8	86770	METTL8	uc002ugs.4	0.560278	0.442989	-0.117289	-0.497422
cg03783907	0.378088	-6.42181	6.64345e-10	3.75224e-08	12.1738	0	BTN3A3	5686	BTN3A3	uc003nhz.3	0.65601	0.519555	-0.136455	-0.496767
cg17004353	0.13095	-4.19441	3.79067e-05	0.000613712	1.71876	0	CARS	5238	CARS	uc001lxe.3	0.605411	0.493243	-0.112169	-0.49648
cg16349093	0.407016	-4.12879	4.95999e-05	0.000772296	1.46641	25806	ADGRV1	190322	ARRDC3-AS1	uc003kka.4	0.67923	0.519464	-0.159766	-0.494657
cg17338146	-0.405766	-6.82251	6.59739e-11	4.78508e-09	14.4024	201767	PABPC1P2	201767	PABPC1P2	uc002twf.4	0.521207	0.40147	-0.119738	-0.492231
cg04786142	-0.313466	-4.81614	2.52576e-06	5.76615e-05	4.2776	40990	LINC01132	48591	LINC01132	uc001hwj.2	0.537755	0.425444	-0.112311	-0.49192
cg10052504	0.0220926	-5.68272	3.64725e-08	1.34676e-06	8.32258	59766	SC5D	79024	SORL1	uc001pxx.3	0.578775	0.474093	-0.104682	-0.491624
cg08092966	0.939608	-5.69762	3.37583e-08	1.25838e-06	8.39672	31593	LOC100128993	93439	LOC100128993	uc022asm.1	0.720071	0.60855	-0.111521	-0.491502
cg23834013	-0.144629	-6.22562	1.98845e-09	9.99789e-08	11.1177	0	ZC3HAV1	8297	ZC3HAV1L	uc003vum.1	0.597983	0.440456	-0.157527	-0.489966
cg06719604	-0.890408	-6.55892	3.04586e-10	1.88168e-08	12.9257	38375	CLHC1	83575	RTN4	uc002rye.3	0.501582	0.336714	-0.164868	-0.489563
cg06061086	0.670372	-4.06334	6.46401e-05	0.000970069	1.21819	14522	FOXP4	14522	FOXP4	uc003oql.3	0.742949	0.540826	-0.202123	-0.488752
cg23632791	0.314532	-4.84301	2.23242e-06	5.1717e-05	4.39483	0	RIPK2	24671	RIPK2	uc003yee.3	0.679574	0.493515	-0.18606	-0.488339
cg01963224	0.214887	-5.74282	2.66775e-08	1.01982e-06	8.62248	73381	SNORD56B	73381	SNORD56B	uc001xmq.3	0.621191	0.496294	-0.124897	-0.487385
cg06197966	-1.7298	-3.81852	0.000169023	0.00219163	0.320625	0	SVIL	24422	SVIL	uc001iut.1	0.402543	0.251409	-0.151134	-0.484858
cg20724257	-1.46593	-4.53981	8.72286e-06	0.000171338	3.10334	0	HLA-DRA	164	HLA-DRA	uc003obh.3	0.366304	0.258329	-0.107975	-0.482361
cg05289920	0.651427	-6.03077	5.77125e-09	2.60265e-07	10.0927	3312	NR2F2	10235	NR2F2	uc010urk.2	0.661168	0.556839	-0.104329	-0.48009
cg03128890	1.16754	-6.33246	1.09768e-09	5.88041e-08	11.6899	67045	HAS2	93360	HAS2-AS1	uc022baf.1	0.763039	0.63035	-0.132688	-0.477463
cg05817709	-1.1192	-5.47363	1.06285e-07	3.50121e-06	7.29816	173	PLAAT4	173	PLAAT4	uc001nxf.4	0.420594	0.304208	-0.116386	-0.476965
cg08735211	1.00488	-5.5262	8.14482e-08	2.75858e-06	7.55289	0	HLA-DMA	240	HLA-DMA	uc003ocm.2	0.749162	0.592946	-0.156216	-0.476368
cg09438522	0.941093	-7.30555	3.619e-12	3.67829e-10	17.2096	0	NR2C2	10816	FGD5-AS1	uc031ryn.1	0.738501	0.610385	-0.128116	-0.475725
cg03653573	-1.60828	-7.62769	4.87872e-13	6.352e-11	19.1503	0	C5orf56	15860	C5orf56	uc003kwy.3	0.35671	0.240497	-0.116213	-0.475555
cg15832822	-2.14625	-7.24064	5.38439e-12	5.2323e-10	16.825	2626	TRIM69	2626	TRIM69	uc001zuf.2	0.285186	0.169789	-0.115397	-0.475467
cg20173011	0.983346	-7.54034	8.44349e-13	1.02466e-10	18.6189	14273	ANKRD46	64232	ANKRD46	uc003yjn.2	0.738072	0.609249	-0.128823	-0.474735
cg07870074	-0.835272	-7.08442	1.3884e-11	1.20367e-09	15.9087	0	PRR26	9988	PRR26	uc001ifr.3	0.472714	0.345799	-0.126916	-0.470423
cg24135977	0.594579	-5.56357	6.7333e-08	2.32413e-06	7.73512	21410	OR2AG2	22360	OR2AG2	uc001meq.1	0.719591	0.540388	-0.179204	-0.470061
cg18445292	0.176503	-6.25176	1.72048e-09	8.77897e-08	11.2571	981	CPT1A	981	CPT1A	uc001oof.4	0.619971	0.486533	-0.133438	-0.469381
cg07068735	0.590164	-6.07734	4.48333e-09	2.07366e-07	10.3355	0	RAB8B	23142	RAB8B	uc002alz.3	0.699857	0.549204	-0.150653	-0.468817
cg12741645	-0.607214	-6.84008	5.94943e-11	4.37668e-09	14.5022	0	AEN	1639	AEN	uc010bnm.1	0.511647	0.37246	-0.139187	-0.467539
cg05336982	-2.49697	-5.90616	1.12675e-08	4.74785e-07	9.44977	34974	MIR1538	35034	MIR1538	uc021tkh.1	0.274059	0.171787	-0.102273	-0.46635
cg26130864	1.60346	-7.12695	1.0742e-11	9.59628e-10	16.1568	0	SLC4A11	10271	SLC4A11	uc002wig.3	0.819969	0.706613	-0.113356	-0.466109
cg05411171	1.37086	-5.95018	8.90579e-09	3.84104e-07	9.67573	0	PDIA3	2635	CATSPER2P1	uc001zst.3	0.767645	0.664423	-0.103222	-0.465442
cg14217074	0.697179	-6.73063	1.12954e-10	7.72961e-09	13.8831	65465	BCL6	65465	BCL6	uc003frq.2	0.688728	0.58174	-0.106988	-0.465079
cg08201604	-0.284941	-6.39696	7.64265e-10	4.25533e-08	12.0388	0	PPP2R2A	20964	PPP2R2A	uc011laf.2	0.540775	0.420211	-0.120563	-0.46305
cg18587063	-0.899697	-7.1579	8.90694e-12	8.1444e-10	16.3381	2574	CLMP	7270	HSPA8	uc010rzv.1	0.446268	0.328062	-0.118206	-0.461114
cg24794433	-0.913413	-3.74325	0.000225	0.00278499	0.0546044	0	DAB2IP	42890	DAB2IP	uc004blo.3	0.454015	0.341713	-0.112302	-0.459005
cg19371652	-0.228619	-8.00112	4.48634e-14	7.94875e-12	21.4642	389	OAS2	389	OAS2	uc001tuh.3	0.566005	0.421944	-0.144061	-0.458257
cg11341610	-1.5542	-6.35211	9.83301e-10	5.33096e-08	11.7959	0	CALR	1516	CALR	uc002mvu.2	0.354717	0.248407	-0.106309	-0.456722
cg15601264	-1.14701	-5.50977	8.85299e-08	2.97387e-06	7.47308	4575	C17orf67	46557	C17orf67	uc002iuq.4	0.453194	0.314794	-0.1384	-0.455608
cg14506696	-0.0906039	-4.84426	2.21955e-06	5.14612e-05	4.40032	149	DAPP1	149	DAPP1	uc011cek.2	0.580877	0.450397	-0.13048	-0.4544
cg16487653	0.782491	-8.27532	7.46549e-15	1.69457e-12	23.2045	73032	HCCAT5	74456	HCCAT5	uc010vmq.2	0.705487	0.590989	-0.114498	-0.45426
cg00403478	-0.0197986	-4.3201	2.24413e-05	0.000389932	2.21175	0	HLA-DPA1	599	HLA-DPA1	uc010juk.3	0.61598	0.457115	-0.158865	-0.454212
cg23201812	0.88334	-5.32509	2.23223e-07	6.80431e-06	6.58867	87083	EHF	117906	EHF	uc021qfu.1	0.723525	0.584295	-0.13923	-0.45377
cg24287218	0.107419	-4.83609	2.30465e-06	5.31855e-05	4.36459	0	HLA-DPA1	100	HLA-DPA1	uc010juk.3	0.643447	0.470844	-0.172603	-0.453694
cg19924948	-1.49248	-5.86293	1.41782e-08	5.81944e-07	9.22911	3188	LPIN1	6388	MIR4262	uc021vea.1	0.388387	0.276822	-0.111566	-0.453576
cg01947066	-1.60069	-3.64494	0.00032471	0.00378267	-0.285675	0	PML	757	PML	uc002aww.1	0.37258	0.241837	-0.130743	-0.453554
cg11992736	0.0708691	-6.46793	5.11683e-10	2.98917e-08	12.4255	0	IL12RB1	196	IL12RB1	uc002nhw.1	0.608025	0.473303	-0.134722	-0.450685
cg00676801	1.35453	-4.68723	4.5345e-06	9.66595e-05	3.72256	0	STAT1	1729	STAT1	uc021vue.1	0.782652	0.672531	-0.110122	-0.449453
cg11306767	-0.165094	-8.41743	2.90934e-15	7.72633e-13	24.1194	0	GLRX	4580	GLRX	uc003kln.4	0.555713	0.44108	-0.114633	-0.447655
cg05956608	0.0742402	-5.77719	2.22842e-08	8.69372e-07	8.79511	3316	LOC148696	7533	LOC148696	uc010psi.2	0.591589	0.485532	-0.106057	-0.447003
cg17022232	1.16225	-5.24819	3.25818e-07	9.50535e-06	6.22752	0	HLA-DMB	606	HLA-DMB	uc003ocl.2	0.760768	0.634403	-0.126365	-0.445906
cg20764656	2.0911	-6.64863	1.81788e-10	1.18364e-08	13.4237	0	CHURC1-FNTB	855	GPX2	uc001xhy.2	0.851657	0.748532	-0.103125	-0.445831
cg05490029	0.650809	-5.80548	1.92058e-08	7.61875e-07	8.93776	1256	IL7	1256	IL7	uc003ybg.3	0.686319	0.558569	-0.12775	-0.444473
cg21920221	1.66326	-7.31409	3.43404e-12	3.508e-10	17.2603	0	STK10	2455	STK10	uc003mbo.1	0.822574	0.695896	-0.126677	-0.443786
cg07474842	0.290225	-5.0463	8.62459e-07	2.2437e-05	5.29935	0	MAP3K5	43130	MAP7	uc003qgz.3	0.692321	0.503287	-0.189034	-0.441361
cg03623968	-2.21753	-6.20485	2.23006e-09	1.10571e-07	11.0074	0	RAB7A	67049	LOC653712	uc021xdm.1	0.284274	0.171703	-0.112571	-0.440457
cg24032190	-1.36199	-3.67232	0.000293401	0.00347617	-0.19172	0	SMAD3	12533	SMAD3	uc010ujs.2	0.459483	0.308636	-0.150847	-0.439196
cg15507690	1.38489	-5.95049	8.89087e-09	3.83599e-07	9.67734	4548	TBL1XR1	4548	TBL1XR1	uc003fix.4	0.784365	0.656969	-0.127397	-0.438583
cg01710361	-0.530785	-5.50168	9.22349e-08	3.08569e-06	7.43384	0	TTC39A	6092	TTC39A	uc001csj.3	0.542313	0.383868	-0.158444	-0.435109
cg20710258	0.0877412	-6.7091	1.28032e-10	8.62895e-09	13.7621	13496	MUC4	13496	MUC4	uc003fvo.3	0.591828	0.482902	-0.108926	-0.435013
cg25824217	0.94245	-3.74845	0.000220628	0.00274007	0.0728364	0	HLA-DPA1	833	HLA-DPA1	uc010juk.3	0.755927	0.592137	-0.16379	-0.433669
cg22047295	0.412631	-7.04516	1.75803e-11	1.4821e-09	15.6804	0	WIPF1	28	WIPF1	uc002ujb.2	0.664066	0.54047	-0.123596	-0.430641
cg20495738	-0.0317004	-7.4752	1.26793e-12	1.46061e-10	18.2251	0	CACNA1C	5751	CACNA1C-AS4	uc031qfm.1	0.570466	0.465775	-0.104691	-0.429238
cg03194064	0.0684812	-5.66676	3.9617e-08	1.45056e-06	8.2433	0	DOK4	3891	DOK4	uc010cdb.3	0.589754	0.481857	-0.107897	-0.428454
cg27132471	0.347183	-4.78975	2.85006e-06	6.418e-05	4.16294	0	SLCO3A1	215714	SLCO3A1	uc010boc.1	0.685576	0.516101	-0.169475	-0.426192
cg09763644	1.0945	-5.77386	2.26768e-08	8.83163e-07	8.77835	0	PIGR	8281	FCMR	uc001hey.3	0.76198	0.613843	-0.148137	-0.426161
cg03465320	-0.0141582	-4.63163	5.81451e-06	0.00012021	3.48705	0	PSMB9	1139	PSMB9	uc011dqj.2	0.572928	0.467198	-0.10573	-0.424602
cg23174662	0.773316	-5.59222	5.81543e-08	2.0389e-06	7.87549	0	HIF1A	1742	HIF1A	uc021rua.1	0.727651	0.572843	-0.154808	-0.424536
cg11669516	0.785008	-3.76073	0.000210624	0.00263643	0.115954	0	IGFBP2	2844	IGFBP2	uc010zju.2	0.695895	0.590111	-0.105785	-0.423929
cg21330896	0.605521	-5.4555	1.16456e-07	3.7988e-06	7.21072	0	ZNF395	9539	PNOC	uc011lau.1	0.674285	0.539436	-0.134849	-0.423171
cg14554869	-0.202338	-4.79126	2.83045e-06	6.37862e-05	4.16949	39382	FAM169A	39382	FAM169A	uc010izm.3	0.564389	0.44271	-0.121679	-0.42284
cg23145794	-0.695609	-7.25459	4.94484e-12	4.84298e-10	16.9075	0	RALGAPA2	75838	RALGAPA2	uc002wsa.1	0.481226	0.377386	-0.10384	-0.42276
cg20975835	0.1727	-8.07526	2.77168e-14	5.25105e-12	21.9314	314	CCDC88B	314	CCDC88B	uc009ypo.2	0.60906	0.495465	-0.113595	-0.421703
cg17836145	0.208649	-5.88085	1.28919e-08	5.34375e-07	9.32043	43	VNN2	43	VNN2	uc003qdv.3	0.645498	0.489944	-0.155553	-0.421553
cg17837069	-1.17719	-5.88194	1.28172e-08	5.31643e-07	9.32601	112723	SVIL	112723	SVIL	uc009xld.1	0.441858	0.298539	-0.14332	-0.420385
cg19797087	1.74341	-10.323	4.53768e-21	2.12687e-17	37.1215	0	KLHL6	55	KLHL6	uc003flr.3	0.809254	0.702092	-0.107161	-0.420343
cg21614638	0.304677	-4.18291	3.97453e-05	0.000639235	1.67428	158	DAPP1	158	DAPP1	uc011cek.2	0.642347	0.506186	-0.136161	-0.419579
cg23105419	0.891342	-4.11852	5.17157e-05	0.000800605	1.42724	0	THADA	41862	LINC01126	uc010ynx.1	0.71655	0.595737	-0.120812	-0.419057
cg18128887	1.78426	-5.14992	5.25182e-07	1.454e-05	5.77205	0	RCAN3	20857	NCMAP	uc001bjk.2	0.807594	0.698297	-0.109297	-0.418693
cg14043253	-0.768899	-5.83592	1.63565e-08	6.60611e-07	9.09189	43944	ZNF704	43944	ZNF704	uc003yby.2	0.510127	0.360483	-0.149643	-0.418671
cg10591516	0.608898	-7.07323	1.48517e-11	1.27804e-09	15.8435	5580	MIR5188	5692	MIR5188	uc031qkf.1	0.676096	0.56566	-0.110436	-0.417699
cg24243879	-0.173917	-6.15849	2.87809e-09	1.3924e-07	10.7619	0	KAT6B	28456	KAT6B	uc001jwm.2	0.568079	0.432592	-0.135487	-0.417665
cg03130910	-1.58242	-3.5495	0.000460224	0.00503651	-0.608258	40835	LINC01132	48436	LINC01132	uc001hwj.2	0.395256	0.289022	-0.106234	-0.415974
cg24107163	0.979472	-6.84295	5.84986e-11	4.3134e-09	14.5185	0	FCMR	44	FCMR	uc001hey.3	0.723159	0.608144	-0.115015	-0.413752
cg15281710	-0.299641	-6.50862	4.05984e-10	2.43273e-08	12.6486	6959	NR2F2	13882	NR2F2	uc010urk.2	0.533418	0.411108	-0.122309	-0.413234
cg06223539	0.694514	-8.5395	1.28605e-15	3.92347e-13	24.9122	0	SHANK2	9450	SHANK2	uc001opz.3	0.69533	0.558561	-0.136769	-0.412364
cg21130374	-0.401742	-6.09315	4.1138e-09	1.91551e-07	10.4182	0	MX2	315	MX2	uc002yze.1	0.528767	0.413961	-0.114806	-0.411596
cg00340855	1.22417	-5.83886	1.61043e-08	6.51443e-07	9.10682	0	HLA-E	1296	HLA-E	uc011dmh.2	0.765037	0.643744	-0.121293	-0.411281
cg00862588	-1.20508	-6.83068	6.28784e-11	4.59939e-09	14.4488	549	HLA-DMB	549	HLA-DMB	uc003ocl.2	0.392394	0.286007	-0.106388	-0.408287
cg01889574	-2.18221	-5.29926	2.53567e-07	7.61353e-06	6.46691	0	CD82	3747	CD82	uc001myc.3	0.327619	0.190614	-0.137005	-0.408285
cg11363527	-0.0218274	-7.59506	5.99074e-13	7.58369e-11	18.9514	0	SLC4A4	4980	SLC4A4	uc003hga.2	0.578502	0.462557	-0.115945	-0.40588
cg13797425	1.56133	-6.99963	2.30911e-11	1.89103e-09	15.4168	0	HSP90AA1	1464	HSP90AA1	uc001yku.4	0.785634	0.67656	-0.109075	-0.404284
cg05435212	0.565044	-4.93704	1.44315e-06	3.52661e-05	4.80945	106268	SLC4A7	106268	SLC4A7	uc003cdu.5	0.699071	0.542349	-0.156722	-0.400632
cg22111167	0.693497	-7.0167	2.08498e-11	1.72549e-09	15.5155	0	PTPRJ	24778	PTPRJ	uc001ngo.4	0.696977	0.576635	-0.120342	-0.399887
cg11748354	1.68239	-5.03466	9.1145e-07	2.35469e-05	5.24674	0	RPS16P5	1716	RPS16P5	uc031sox.1	0.81671	0.695567	-0.121144	-0.399086
cg24914185	0.33467	-6.56183	2.99551e-10	1.85566e-08	12.9418	0	FTCDNL1	52105	FTCDNL1	uc002uvg.4	0.642823	0.517357	-0.125467	-0.398503
cg02563407	0.964969	-6.03702	5.57938e-09	2.52558e-07	10.1252	9100	NLRP6	9100	NLRP6	uc010qvs.3	0.720323	0.603721	-0.116602	-0.397821
cg06871213	-0.50246	-6.25637	1.67704e-09	8.5889e-08	11.2817	0	CIITA	194	CIITA	uc002dag.2	0.506933	0.385579	-0.121355	-0.397283
cg08436738	0.771697	-8.10783	2.24141e-14	4.37032e-12	22.1374	123171	ARL4C	123171	ARL4C	uc002vvn.3	0.700499	0.589312	-0.111187	-0.396941
cg12806892	0.673783	-4.66349	5.04368e-06	0.000106134	3.62174	3656	RPH3A	4396	OAS1	uc010syn.2	0.700676	0.560178	-0.140497	-0.396038
cg10357314	0.638816	-5.56951	6.53186e-08	2.26347e-06	7.76421	12414	SESN3	63286	ENDOD1	uc001pfh.3	0.674272	0.567211	-0.107061	-0.395421
cg12090003	0.175673	-6.29724	1.33619e-09	7.02464e-08	11.5005	0	BST2	100	BST2	uc002ngl.3	0.627053	0.492928	-0.134125	-0.394372
cg21778987	-0.244247	-4.28894	2.5585e-05	0.00043611	2.08834	0	MAP3K5	43409	MAP7	uc003qgz.3	0.602498	0.43403	-0.168468	-0.394026
cg16576033	0.85855	-6.78396	8.27204e-11	5.86073e-09	14.1839	4035	TOMM20	22629	SNORA14B	uc001hwm.1	0.70998	0.60299	-0.10699	-0.392469
cg09354037	1.58566	-6.87211	4.92543e-11	3.70494e-09	14.6847	0	TAP1	818	PSMB8	uc003ocf.3	0.796367	0.686251	-0.110116	-0.390923
cg07425204	0.620387	-6.11898	3.57315e-09	1.69192e-07	10.5537	0	PRKAR1A	220	PRKAR1A	uc002jhl.4	0.674263	0.56544	-0.108823	-0.389636
cg14809932	0.815221	-4.63305	5.77778e-06	0.000119553	3.49305	0	GABBR1	1977	UBD	uc003nmo.3	0.70204	0.59779	-0.10425	-0.388655
cg11238542	-1.01229	-4.15979	4.37006e-05	0.000693029	1.58521	0	LINC00309	1147	LINC00309	uc021vio.1	0.439994	0.333955	-0.106038	-0.388652
cg05471169	-0.519051	-4.41407	1.50472e-05	0.000275893	2.58846	17325	CD7	20059	CD7	uc002kel.1	0.556901	0.397763	-0.159137	-0.38817
cg22315192	1.00394	-5.78481	2.14107e-08	8.38741e-07	8.83347	0	SLC22A18AS	184	SLC22A18	uc001lwx.3	0.729866	0.620024	-0.109843	-0.386627
cg20893203	0.903526	-4.58376	7.18928e-06	0.000144784	3.28619	14363	FOXP4	14363	FOXP4	uc003oql.3	0.731425	0.590094	-0.141331	-0.386502
cg25499543	0.751885	-3.07657	0.00232458	0.018448	-2.09125	1402	THBS1	1402	THBS1	uc001zkh.3	0.696543	0.579032	-0.117511	-0.385088
cg00798281	0.262159	-4.12914	4.95286e-05	0.000771286	1.46776	0	HLA-DPA1	242	HLA-DPA1	uc003ocs.2	0.641304	0.500028	-0.141276	-0.384951
cg26720913	-1.44514	-5.15737	5.06621e-07	1.40812e-05	5.80635	0	NR3C1	141	NR3C1	uc003lnc.3	0.406867	0.294396	-0.112471	-0.384627
cg10547050	-0.536133	-6.11921	3.56865e-09	1.69023e-07	10.5549	0	PHF12	583	PHF12	uc002hdh.1	0.508648	0.39643	-0.112218	-0.384463
cg24250588	0.236532	-5.82784	1.70702e-08	6.85063e-07	9.0509	0	CLDN19	2915	CLDN19	uc001cht.1	0.619186	0.502791	-0.116395	-0.383484
cg01757124	-0.689446	-4.47901	1.13709e-05	0.000216141	2.85285	31941	SOCS3	35240	SOCS3	uc002jvl.2	0.515665	0.366418	-0.149248	-0.383413
cg07737503	-0.0950045	-7.60471	5.63817e-13	7.20562e-11	19.0102	0	SBNO2	621	SBNO2	uc002lrj.4	0.573405	0.45114	-0.122265	-0.38226
cg08716255	0.704603	-5.34935	1.97943e-07	6.11169e-06	6.70351	68760	FAM76B	89608	FAM76B	uc001pfm.2	0.696887	0.573943	-0.122944	-0.38071
cg24428600	-0.451882	-5.28454	2.72624e-07	8.11015e-06	6.39771	2294	ZC3H12A	6521	ZC3H12A	uc001cbc.1	0.523958	0.388726	-0.135232	-0.379855
cg22149419	0.542519	-6.69531	1.38709e-10	9.27235e-09	13.6848	0	PHF12	447	PHF12	uc002hdh.1	0.665244	0.557214	-0.10803	-0.378425
cg07286682	0.798297	-4.95598	1.32077e-06	3.26514e-05	4.89372	0	MIR548H4	5839	GLCE	uc002arw.2	0.703869	0.587816	-0.116054	-0.378097
cg19136673	1.122	-7.02392	1.99672e-11	1.66338e-09	15.5573	0	TAP1	624	PSMB8	uc003ocf.3	0.740529	0.629855	-0.110674	-0.377962
cg21268578	0.684639	-4.56046	7.96654e-06	0.000158265	3.18909	0	GGA1	1181	SH3BP1	uc003atg.1	0.697597	0.557553	-0.140045	-0.377772
cg20695297	1.67153	-8.24518	9.10728e-15	2.01527e-12	23.0115	0	S1PR4	107	S1PR4	uc002lxg.3	0.820303	0.685148	-0.135156	-0.377009
cg02959609	-1.44112	-6.41464	6.91781e-10	3.88652e-08	12.1348	0	RIIAD1	508	RIIAD1	uc010pdj.1	0.359774	0.257026	-0.102747	-0.376994
cg06545761	1.1212	-5.7724	2.28504e-08	8.88485e-07	8.77103	0	ZCCHC14	15639	MAP1LC3B	uc031qxe.1	0.75246	0.630123	-0.122337	-0.374993
cg04025970	0.938199	-4.72687	3.79263e-06	8.2547e-05	3.8919	0	MFHAS1	23826	MFHAS1	uc003wsj.1	0.704921	0.592791	-0.112131	-0.374432
cg20376953	0.5751	-6.14695	3.06602e-09	1.476e-07	10.701	10394	RFX6	10394	RFX6	uc003pxm.3	0.667536	0.561039	-0.106497	-0.374348
cg24002003	-0.912361	-8.2713	7.66658e-15	1.73476e-12	23.1787	47783	CHSY1	60121	CHSY1	uc010usd.2	0.431056	0.329973	-0.101083	-0.372361
cg03070236	0.448049	-4.34675	2.00498e-05	0.000353621	2.31788	0	ADCY9	82875	CREBBP	uc002cvv.3	0.649847	0.533673	-0.116175	-0.372273
cg04342202	1.9161	-5.20799	3.96408e-07	1.13266e-05	6.04036	0	MAD1L1	18215	MAD1L1	uc003sld.1	0.835652	0.735161	-0.100491	-0.371275
cg15174393	0.151845	-5.8593	1.4453e-08	5.91272e-07	9.21068	3091	SCARB1	89436	SCARB1	uc001ugm.4	0.622029	0.492478	-0.12955	-0.371074
cg03995533	0.666198	-7.14553	9.60011e-12	8.70107e-10	16.2656	0	CLEC16A	25591	CLEC16A	uc002dap.3	0.681719	0.567901	-0.113818	-0.370774
cg09577367	-1.32959	-5.29029	2.65025e-07	7.90952e-06	6.4247	0	IL12RB1	41	IL12RB1	uc002nhw.1	0.400147	0.289806	-0.110341	-0.368055
cg17171407	1.2054	-5.04023	8.8767e-07	2.30232e-05	5.27192	0	TNFRSF11B	3604	TNFRSF11B	uc003yon.4	0.746607	0.640795	-0.105813	-0.367467
cg12131828	-0.756166	-3.73761	0.000229828	0.00283617	0.034887	0	HOXB3	3831	HOXB3	uc010wll.2	0.477757	0.362189	-0.115568	-0.367227
cg20175702	-1.36151	-4.01101	7.96951e-05	0.00115941	1.02222	74173	LINC00593	74173	LINC00593	uc002asj.3	0.44611	0.309728	-0.136382	-0.365068
cg20663831	0.970726	-5.91656	1.06593e-08	4.51955e-07	9.50307	0	GIMAP2	359	GIMAP2	uc003who.3	0.720552	0.606724	-0.113828	-0.364305
cg26603656	-1.60604	-4.86994	1.97148e-06	4.63684e-05	4.51291	9711	ASB13	37449	ASB13	uc001iig.2	0.347089	0.246507	-0.100582	-0.363286
cg21571658	-1.58631	-4.50453	1.0177e-05	0.000196028	2.95762	161492	UACA	209219	UACA	uc002asq.3	0.372538	0.266325	-0.106213	-0.362759
cg10397389	0.30325	-3.80347	0.000179036	0.00230081	0.267057	0	DAPP1	29	DAPP1	uc011cek.2	0.654035	0.506117	-0.147918	-0.362263
cg21348406	1.5023	-8.20776	1.16498e-14	2.4747e-12	22.7725	5007	SOCS3	5007	SOCS3	uc002jvl.2	0.769751	0.663004	-0.106747	-0.362258
cg15323638	0.5317	-7.14743	9.49021e-12	8.61444e-10	16.2767	0	PODXL	11509	PODXL	uc003vqw.4	0.671342	0.554295	-0.117047	-0.361691
cg00134210	-0.046491	-6.32012	1.17603e-09	6.26385e-08	11.6235	0	FAM107B	2283	FAM107B	uc001imy.1	0.570546	0.468517	-0.10203	-0.361552
cg17199018	0.328453	-5.39872	1.54812e-07	4.899e-06	6.93843	0	ZNF395	10112	PNOC	uc011lau.1	0.625499	0.512939	-0.11256	-0.36053
cg15240033	1.87855	-8.10379	2.30132e-14	4.46848e-12	22.1118	98849	PXDC1	128259	PXDC1	uc003mvt.2	0.826616	0.718175	-0.108441	-0.359403
cg02930432	-0.931084	-3.56575	0.000433911	0.00479831	-0.553874	0	RASSF1	179	RASSF1	uc003dac.2	0.446325	0.344561	-0.101764	-0.359105
cg09606470	0.708023	-6.55618	3.09411e-10	1.90888e-08	12.9106	57	KLHL6	57	KLHL6	uc003flr.3	0.677025	0.576383	-0.100642	-0.358898
cg12143499	-0.109793	-5.45016	1.19627e-07	3.89311e-06	7.18502	4352	SMCO2	4352	SMCO2	uc010sjq.2	0.569158	0.456157	-0.113001	-0.357124
cg21535657	-0.35729	-8.209	1.1555e-14	2.46181e-12	22.7804	0	ETV6	3573	ETV6	uc001qzz.3	0.518405	0.415916	-0.102489	-0.356538
cg01738022	0.911123	-6.07493	4.54238e-09	2.09935e-07	10.3229	0	ADCY9	82814	CREBBP	uc002cvv.3	0.705963	0.598603	-0.107359	-0.352988
cg10464462	0.47443	-7.67035	3.72712e-13	5.03425e-11	19.4113	0	RAD51L3-RFFL	710	RFFL	uc002hio.2	0.659344	0.542933	-0.116411	-0.352769
cg19584038	0.531078	-5.9013	1.15624e-08	4.85119e-07	9.42495	0	MFSD12	4369	MFSD12	uc002lxy.3	0.663523	0.552581	-0.110942	-0.352577
cg21499869	-0.638236	-5.70319	3.27965e-08	1.22684e-06	8.42444	0	ELL	3102	ELL	uc002njg.3	0.498188	0.369244	-0.128944	-0.351539
cg14303478	1.09357	-5.04457	8.69558e-07	2.25989e-05	5.29155	0	ZFC3H1	53577	THAP2	uc001swq.3	0.73994	0.639105	-0.100835	-0.351234
cg25599475	-1.242	-4.58889	7.02813e-06	0.000142006	3.30764	2154	SUN1	2154	SUN1	uc021zyl.1	0.40825	0.297157	-0.111093	-0.349879
cg23037321	0.0052929	-4.41653	1.48892e-05	0.000273287	2.59841	0	MR1	179	MR1	uc001gop.3	0.607207	0.468802	-0.138405	-0.349676
cg14251009	1.26794	-5.68998	3.51257e-08	1.3037e-06	8.35865	32509	CDK20	32509	CDK20	uc004apr.3	0.752163	0.649097	-0.103066	-0.348253
cg13316433	-0.87093	-4.37754	1.7591e-05	0.000315763	2.44117	97624	EDIL3	123603	HAPLN1	uc003kin.3	0.449184	0.343933	-0.105251	-0.347881
cg12992827	0.0164795	-3.86606	0.000140759	0.00188237	0.491063	0	ZPLD1	83145	ZPLD1	uc003dvs.1	0.589375	0.486113	-0.103262	-0.347833
cg06361606	-0.0455839	-7.75105	2.23416e-13	3.20608e-11	19.9073	1377	PBXIP1	5695	PMVK	uc001ffq.3	0.571804	0.464674	-0.10713	-0.347506
cg27391934	1.28401	-4.81543	2.53411e-06	5.78309e-05	4.27447	953	VWA1	953	VWA1	uc001afr.3	0.762266	0.646456	-0.11581	-0.346986
cg01574513	1.6874	-5.10155	6.62624e-07	1.78175e-05	5.55045	25508	IRF8	45401	IRF8	uc002fji.3	0.811577	0.697476	-0.114102	-0.34677
cg26158133	0.425088	-6.12481	3.46101e-09	1.64403e-07	10.5844	22802	BTF3	30000	BTF3	uc010izd.1	0.65228	0.535872	-0.116408	-0.34669
cg26840755	-0.798988	-6.06203	4.87216e-09	2.2383e-07	10.2555	0	NEAT1	7506	NEAT1	uc010rog.2	0.454034	0.349245	-0.10479	-0.345807
cg12086464	1.10176	-3.91986	0.00011419	0.00157768	0.686173	0	SH3BP2	117	SH3BP2	uc011bvp.2	0.749096	0.621535	-0.127561	-0.345336
cg25083933	0.857184	-8.43529	2.58281e-15	7.06181e-13	24.235	16476	VWF	16476	VWF	uc001qnn.1	0.711062	0.591605	-0.119458	-0.345223
cg04960065	1.41184	-4.56681	7.74713e-06	0.000154493	3.21551	50185	ENPP6	50185	ENPP6	uc003iwc.3	0.775921	0.673297	-0.102624	-0.344637
cg24937136	1.1466	-5.34328	2.03993e-07	6.27647e-06	6.67474	0	PARP1	2453	PARP1	uc001hqd.4	0.771554	0.621694	-0.14986	-0.344359
cg23521140	-0.189917	-3.07468	0.00233882	0.0185386	-2.09679	17135	QPCT	45847	QPCT	uc002rqg.3	0.599124	0.476714	-0.12241	-0.343607
cg03071808	-1.85206	-5.37286	1.76122e-07	5.50577e-06	6.81514	92648	RTP5	96244	RTP5	uc010fzu.1	0.372418	0.252227	-0.120191	-0.343135
cg22839308	0.873096	-5.22036	3.73241e-07	1.07387e-05	6.09782	846	TLR1	846	TLR1	uc003gtl.3	0.700538	0.59543	-0.105108	-0.342066
cg14343548	-0.845867	-5.38728	1.63911e-07	5.1598e-06	6.88383	0	GRK2	4508	GRK2	uc009yrn.1	0.448501	0.339258	-0.109243	-0.341226
cg11387340	0.846202	-5.2274	3.60651e-07	1.04113e-05	6.13057	0	RPS6KA2	12555	RPS6KA2	uc010kkl.1	0.701838	0.596941	-0.104897	-0.341111
cg10087036	-0.113947	-3.11089	0.00207954	0.0169218	-1.99019	0	ITPRIPL2	5206	ITPRIPL2	uc002dft.3	0.581096	0.465948	-0.115148	-0.339481
cg08757862	1.47831	-4.69201	4.43803e-06	9.48216e-05	3.74294	969	TLR1	969	TLR1	uc003gtl.3	0.778142	0.670823	-0.107318	-0.339058
cg22284398	1.05419	-7.49715	1.10587e-12	1.29837e-10	18.3575	0	PRKCE	215733	PRKCE	uc002ruu.3	0.738447	0.636737	-0.101711	-0.338921
cg25296938	-0.247873	-5.72657	2.9037e-08	1.10081e-06	8.54119	0	ARPC1A	4601	ARPC1B	uc003upz.3	0.551482	0.442405	-0.109077	-0.338688
cg20785336	0.229457	-5.91637	1.06703e-08	4.52315e-07	9.50208	39765	MTIF3	39765	MTIF3	uc001urj.3	0.611316	0.506204	-0.105112	-0.336519
cg14418802	-0.447518	-4.34647	2.00742e-05	0.000353947	2.31674	0	H6PD	5115	H6PD	uc001apt.3	0.518844	0.406237	-0.112607	-0.336347
cg24154340	0.771131	-6.48879	4.54503e-10	2.69217e-08	12.5397	1013	CD48	1013	CD48	uc001fwn.4	0.699689	0.588988	-0.110701	-0.334602
cg21038291	1.19362	-4.77557	3.04044e-06	6.7971e-05	4.10158	66831	LINC00673	215468	SOX9	uc002jiw.3	0.740354	0.63864	-0.101713	-0.334148
cg12907959	-1.00664	-3.47625	0.000598498	0.00624089	-0.850573	0	APOL3	4147	APOL3	uc003aoq.3	0.45699	0.331409	-0.125581	-0.33315
cg21193484	0.75068	-6.5069	4.10002e-10	2.45513e-08	12.6391	0	PRKCH	4991	PRKCH	uc010tsb.2	0.694637	0.587476	-0.10716	-0.332995
cg27250032	1.94889	-3.54567	0.000466643	0.00509609	-0.621047	2606	CALML5	2606	CALML5	uc001iic.2	0.831381	0.728363	-0.103018	-0.332847
cg12284769	0.291816	-5.91329	1.08471e-08	4.58891e-07	9.48629	2803	SCARB1	89148	SCARB1	uc001ugm.4	0.630846	0.522055	-0.108791	-0.331649
cg06169746	-0.327166	-6.0162	6.24403e-09	2.78902e-07	10.017	2374	MAATS1	2374	MAATS1	uc010hqx.1	0.524631	0.417278	-0.107353	-0.331564
cg05876246	-0.140444	-4.63052	5.84313e-06	0.000120712	3.4824	44062	ZNF704	44062	ZNF704	uc003yby.2	0.589633	0.451521	-0.138112	-0.331461
cg20972199	-0.197743	-6.00159	6.75624e-09	2.99446e-07	9.94119	0	MYEOV	3710	MYEOV	uc001oov.3	0.562758	0.437701	-0.125057	-0.331314
cg17197774	0.038267	-5.12492	5.92353e-07	1.61738e-05	5.6573	0	SDCBP	1480	SDCBP	uc003xtn.3	0.592185	0.47423	-0.117955	-0.329059
cg07788438	1.14787	-6.54995	3.2064e-10	1.96949e-08	12.8762	0	MYO1D	122278	CDK5R1	uc002hhn.3	0.752665	0.635423	-0.117242	-0.328331
cg05020625	-0.942813	-3.55831	0.00044577	0.00490749	-0.578784	0	TTBK1	2392	TTBK1	uc021yzs.1	0.435206	0.329498	-0.105708	-0.327826
cg13096007	-1.02629	-4.66155	5.08765e-06	0.000106922	3.61351	0	SOD3	5254	SOD3	uc003gqz.3	0.485887	0.37793	-0.107957	-0.327231
cg23464619	0.574066	-4.31959	2.24902e-05	0.000390649	2.2097	149116	SOX21	149116	SOX21	uc001vma.3	0.679072	0.55545	-0.123622	-0.326601
cg08128274	1.29593	-5.93638	9.58863e-09	4.11e-07	9.60475	0	DYRK3	23161	DYRK3	uc001hei.3	0.758975	0.657213	-0.101762	-0.326581
cg08024887	0.527419	-3.05235	0.00251321	0.0196062	-2.16195	0	CCDC88B	550	CCDC88B	uc009ypo.2	0.662878	0.551903	-0.110975	-0.326497
cg24380059	0.280429	-8.47985	1.91796e-15	5.52001e-13	24.524	655	ZBP1	655	ZBP1	uc002xyo.3	0.627629	0.51361	-0.114019	-0.324793
cg01973676	1.03788	-4.25235	2.98137e-05	0.000498681	1.94445	0	CUX1	135521	CUX1	uc003uyx.4	0.759523	0.598637	-0.160886	-0.324293
cg25503381	0.300425	-3.17846	0.00166534	0.0142527	-1.7882	1355	THBS1	1355	THBS1	uc001zkh.3	0.629271	0.515432	-0.11384	-0.323827
cg15627710	-1.13582	-4.56719	7.73421e-06	0.000154303	3.21709	2964	ZBTB7B	2964	ZBTB7B	uc001fgj.4	0.414445	0.311004	-0.10344	-0.323047
cg00175573	1.07212	-7.23199	5.67635e-12	5.46597e-10	16.7739	0	RALGAPA2	75697	RALGAPA2	uc002wsa.1	0.716186	0.610032	-0.106154	-0.322919
cg00140447	1.07944	-7.23757	5.48655e-12	5.32012e-10	16.8069	0	IRF5	61	IRF5	uc003vok.2	0.742149	0.631871	-0.110278	-0.321306
cg05726239	0.353861	-5.01654	9.93088e-07	2.54231e-05	5.16507	0	SOBP	5359	SOBP	uc003prw.1	0.634387	0.528265	-0.106122	-0.320495
cg03610280	1.06911	-4.67619	4.76485e-06	0.000101033	3.67561	0	ENTPD1	75302	NA	uc010qoo.2	0.731272	0.627202	-0.10407	-0.318027
cg08818984	0.150115	-4.46379	1.21462e-05	0.000229032	2.79057	0	NR3C1	248	NR3C1	uc003lnc.3	0.60191	0.495495	-0.106416	-0.317448
cg05693489	0.814811	-6.27172	1.54006e-09	7.95394e-08	11.3638	0	TAP1	728	PSMB8	uc003ocf.3	0.701981	0.591917	-0.110064	-0.316396
cg11401986	-0.839916	-4.19165	3.834e-05	0.000619837	1.70808	1688	C9orf47	1688	C9orf47	uc004aqc.2	0.44763	0.339944	-0.107686	-0.31619
cg23843705	-0.35161	-7.58546	6.36331e-13	7.97699e-11	18.8929	1497	TNFRSF1B	19012	MIR4632	uc021ogi.1	0.521756	0.414229	-0.107528	-0.31366
cg09129067	0.320114	-3.08741	0.00224446	0.0179639	-2.05945	82920	KLF10	82920	KLF10	uc011lhk.1	0.636456	0.514589	-0.121867	-0.312039
cg02721394	0.604119	-5.76118	2.42346e-08	9.36553e-07	8.71461	10304	ZDHHC19	24281	ZDHHC19	uc003fwc.3	0.669703	0.561371	-0.108332	-0.308377
cg12253437	1.26728	-5.82387	1.74311e-08	6.98307e-07	9.03082	0	TAP1	735	PSMB8	uc003ocf.3	0.752793	0.65052	-0.102273	-0.305897
cg01552197	0.325328	-6.19732	2.32463e-09	1.14771e-07	10.9674	531548	LINC01364	531548	LINC01364	uc001dmk.3	0.626561	0.521529	-0.105032	-0.30331
cg23109530	-0.2678	-3.77057	0.000202915	0.00255589	0.150615	6615	PDP1	14870	PDP1	uc031tbs.1	0.533973	0.430107	-0.103866	-0.302939
cg01933405	0.747047	-6.533	3.53276e-10	2.15227e-08	12.7827	2720	AHCYL2	2720	AHCYL2	uc003vot.3	0.687416	0.586486	-0.10093	-0.300182
cg02286081	1.44142	-3.25265	0.00129931	0.0117163	-1.5618	0	HLA-DPB1	137	HLA-DPB1	uc011dqn.2	0.7895	0.655909	-0.133591	-0.299366
cg17679604	0.719618	-5.038	8.97128e-07	2.32401e-05	5.26182	0	SEMA6A	5044	SEMA6A	uc011cwe.2	0.682657	0.572312	-0.110345	-0.297189
cg06786153	-0.256703	-4.38901	1.67508e-05	0.000303004	2.48731	0	TBC1D2B	17382	TBC1D2B	uc002bda.3	0.547242	0.442232	-0.10501	-0.295931
cg19811934	0.834064	-3.45943	0.000635334	0.00656206	-0.905579	0	SLC24A4	8652	SLC24A4	uc001yan.3	0.69399	0.592248	-0.101742	-0.294061
cg19348484	-0.348331	-3.51704	0.000517316	0.00553703	-0.716192	0	FURIN	1350	FURIN	uc002bpu.1	0.536839	0.435276	-0.101563	-0.293014
cg07629965	-0.212192	-4.89301	1.77167e-06	4.21823e-05	4.61446	0	SEMA3B	1800	SEMA3B	uc003cyy.3	0.564275	0.432276	-0.131999	-0.291717
cg17491622	0.648024	-4.7816	2.95805e-06	6.63014e-05	4.12765	1285	VWA1	1285	VWA1	uc001afr.3	0.664089	0.549467	-0.114622	-0.291483
cg10026775	-0.0620613	-3.51988	0.000512074	0.00549138	-0.706797	78402	ERRFI1	78402	ERRFI1	uc001aoz.3	0.586886	0.453263	-0.133623	-0.291169
cg01106881	-0.689122	-4.66054	5.11081e-06	0.000107309	3.60921	10756	DNPEP	25238	DNPEP	uc002vle.2	0.472948	0.369661	-0.103287	-0.289995
cg06773023	-0.894614	-3.35748	0.000907988	0.00878273	-1.23374	0	EFR3A	2564	EFR3A	uc003yte.3	0.447867	0.335386	-0.11248	-0.28913
cg03718241	1.36006	-7.1847	7.56989e-12	7.06081e-10	16.4954	98846	PXDC1	128256	PXDC1	uc003mvt.2	0.759825	0.654417	-0.105408	-0.288432
cg10308673	-0.182465	-3.00011	0.00296901	0.0223094	-2.31268	9592	NLRP6	9592	NLRP6	uc010qvs.3	0.564691	0.439541	-0.125149	-0.287698
cg16741573	0.217497	-6.72736	1.15126e-10	7.86335e-09	13.8647	0	GALNT1	656	GALNT1	uc002kza.2	0.614449	0.505155	-0.109295	-0.287378
cg11781335	1.13787	-6.65658	1.7362e-10	1.1366e-08	13.4681	67818	MAP3K8	90829	MAP3K8	uc001ivj.2	0.722237	0.619763	-0.102474	-0.284885
cg06758448	0.671379	-6.5008	4.24489e-10	2.53352e-08	12.6056	28839	STAT4	28839	STAT4	uc010zgn.1	0.680539	0.575464	-0.105074	-0.28479
cg26870745	0.309593	-4.9354	1.45428e-06	3.54997e-05	4.80214	2686	GNA15	2686	GNA15	uc010xhf.1	0.627088	0.524379	-0.102709	-0.283967
cg12435551	-0.901187	-3.64192	0.000328351	0.00381744	-0.296002	0	SPAG17	48556	SPAG17	uc001ehk.2	0.463838	0.348617	-0.115221	-0.283963
cg00664697	-1.94811	-3.65109	0.000317422	0.00371154	-0.264645	426667	MAF	426667	MAF	uc002ffm.3	0.373365	0.257859	-0.115506	-0.283435
cg26283879	-1.55772	-3.6954	0.000269242	0.00323658	-0.112033	0	SLC45A4	8867	SLC45A4	uc010meq.1	0.373594	0.265991	-0.107603	-0.282441
cg08531380	0.169156	-5.7924	2.05738e-08	8.09735e-07	8.87173	1609	TNFRSF1B	19124	MIR4632	uc021ogi.1	0.611908	0.49442	-0.117488	-0.281471
cg00750366	1.09384	-4.20435	3.63827e-05	0.000591955	1.7573	0	HLA-DPB1	806	HLA-DPB1	uc011dqn.2	0.751622	0.636923	-0.114699	-0.280053
cg16959787	0.0168302	-3.83574	0.000158219	0.00207578	0.382125	37617	MCF2L-AS1	38633	MCF2L	uc031qnk.1	0.587812	0.475793	-0.112019	-0.277865
cg09313931	1.01428	-5.32109	2.27679e-07	6.92143e-06	6.56978	0	ZC3H12D	2702	ZC3H12D	uc010kid.3	0.735856	0.614506	-0.121351	-0.27719
cg25888386	-1.30385	-3.14871	0.00183726	0.015378	-1.87761	168701	HABP2	168701	HABP2	uc021pyr.1	0.392653	0.286344	-0.106309	-0.272982
cg19312085	-0.837542	-3.4919	0.000566036	0.00596042	-0.799185	25620	NLRP3	25620	NLRP3	uc001icr.3	0.460473	0.347503	-0.11297	-0.27146
cg03498081	-0.460792	-3.86356	0.000142129	0.00189724	0.482036	426734	MAF	426734	MAF	uc002ffm.3	0.529323	0.410634	-0.118689	-0.268447
cg00755950	-1.14999	-5.49576	9.50421e-08	3.17166e-06	7.40515	39512	AAK1	39512	AAK1	uc002sfp.2	0.40056	0.299613	-0.100947	-0.267082
cg26680608	0.992584	-3.45661	0.000641701	0.00661532	-0.914759	0	MAP3K5	43598	MAP7	uc003qgz.3	0.745377	0.604502	-0.140875	-0.265771
cg13324103	-1.09722	-3.50027	0.000549358	0.00581364	-0.771616	0	SVIL	24526	SVIL	uc001iut.1	0.452642	0.343505	-0.109138	-0.263403
cg12655416	-0.0170893	-4.5581	8.04975e-06	0.000159724	3.17927	0	ORMDL3	2966	GSDMB	uc002hth.3	0.568683	0.468648	-0.100035	-0.26308
cg16476991	0.188403	-5.59551	5.71799e-08	2.00844e-06	7.89167	0	RASA3	12032	RASA3	uc010tkk.2	0.620577	0.501088	-0.119489	-0.262607
cg22148297	0.511708	-6.25019	1.73555e-09	8.84838e-08	11.2487	0	UBAC2	251	GPR18	uc001voe.4	0.655719	0.549293	-0.106426	-0.262075
cg25025646	0.39136	-4.10366	5.49308e-05	0.0008424	1.37069	0	NOS3	10135	ATG9B	uc003wig.5	0.641306	0.531706	-0.1096	-0.262068
cg10078511	0.419412	-3.08224	0.0022824	0.0181941	-2.07465	1246	THBS1	1246	THBS1	uc001zkh.3	0.639119	0.537753	-0.101365	-0.261718
cg16250754	-0.457334	-3.82243	0.000166512	0.00216514	0.334558	0	CARD6	168	CARD6	uc003jmg.3	0.514861	0.404494	-0.110367	-0.261174
cg12756527	1.35369	-3.52613	0.000500687	0.00539378	-0.686047	0	CELF2	77098	CELF2	uc009xiw.1	0.763299	0.662764	-0.100535	-0.260386
cg25799109	0.880796	-3.2669	0.00123818	0.0112729	-1.51777	0	ARHGEF3	8430	SPATA12	uc003dij.1	0.715739	0.603535	-0.112203	-0.260367
cg16810279	-0.366184	-2.8292	0.00504152	0.0334177	-2.78882	3299	LINC01993	20442	LINC01993	uc031ren.1	0.546942	0.434381	-0.112561	-0.258976
cg00344422	1.75203	-3.61319	0.000364956	0.00416493	-0.39385	4315	TM9SF2	4315	TM9SF2	uc001voj.2	0.821775	0.71659	-0.105185	-0.258641
cg24028809	0.548022	-4.50647	1.00911e-05	0.000194623	2.96563	0	RGS17	38286	RGS17	uc003qpm.3	0.661835	0.558184	-0.103651	-0.257697
cg15534212	-1.2155	-3.44665	0.000664722	0.00680849	-0.947201	106135	CPEB4	106135	CPEB4	uc010jju.2	0.426242	0.297695	-0.128547	-0.257672
cg02930667	0.190428	-2.99098	0.00305602	0.0228178	-2.33876	0	CYP27A1	24733	CYP27A1	uc002viz.4	0.610002	0.487821	-0.122181	-0.255093
cg19908768	-0.314325	-3.70655	0.000258252	0.00312715	-0.0733671	94	SULT1C4	94	SULT1C4	uc010ywr.1	0.551152	0.413111	-0.138042	-0.250051
cg20434666	0.503168	-4.27305	2.73451e-05	0.000462382	2.02575	0	WDFY4	110	WDFY4	uc001jha.4	0.649242	0.546996	-0.102246	-0.247139
cg17966192	-1.21216	-3.20306	0.00153451	0.0133611	-1.71365	303	SULT1C4	303	SULT1C4	uc010ywr.1	0.430357	0.288726	-0.141631	-0.246678
cg24180402	-0.60706	-2.68735	0.00768104	0.0458354	-3.16409	0	ACBD4	3218	HEXIM1	uc002iig.3	0.486339	0.385468	-0.100871	-0.245989
cg20072118	1.25011	-4.02219	7.62244e-05	0.00111607	1.06388	0	KRT86	10552	KRT86	uc010snq.2	0.764728	0.653842	-0.110886	-0.245228
cg06551697	1.01891	-4.10657	5.42859e-05	0.000834034	1.38176	0	SEPTIN4	2918	SEPTIN4	uc002iwo.2	0.719842	0.582703	-0.137139	-0.24464
cg14106046	0.237681	-4.4963	1.05483e-05	0.000202294	2.92378	0	B3GNTL1	543	B3GNTL1	uc002kgf.1	0.614996	0.514647	-0.100348	-0.244604
cg26389380	0.565893	-3.12447	0.00198935	0.0163551	-1.94991	0	ATG7	16556	ATG7	uc003bwc.3	0.684329	0.556508	-0.127822	-0.243952
cg03048889	0.19427	-4.01253	7.92147e-05	0.00115368	1.02788	0	RALGAPA2	75732	RALGAPA2	uc002wsa.1	0.589796	0.484012	-0.105785	-0.243225
cg27093944	-0.699782	-3.20834	0.00150772	0.0131781	-1.69759	92735	RTP5	96331	RTP5	uc010fzu.1	0.512937	0.388875	-0.124062	-0.237847
cg11214507	-0.859524	-2.89029	0.00418378	0.0290238	-2.62161	3497	SERTAD4	8807	SERTAD4	uc009xcw.3	0.461989	0.359824	-0.102165	-0.233013
cg15391601	0.226912	-3.49455	0.000560706	0.00591327	-0.790465	310	FFAR3	310	FFAR3	uc002nzd.3	0.611627	0.505442	-0.106185	-0.232178
cg14358570	0.537312	-2.80635	0.00540144	0.0352016	-2.8505	24074	CHGA	24074	CHGA	uc001ybc.4	0.682319	0.543655	-0.138664	-0.224292
cg16973527	0.0698689	-4.33852	2.07613e-05	0.000364283	2.28504	179321	UACA	227048	UACA	uc002asq.3	0.605615	0.485187	-0.120429	-0.223884
cg19308375	-0.305234	-2.64839	0.00859743	0.0498496	-3.26398	11909	MIR5703	11909	MIR5703	uc031rrr.1	0.555157	0.430224	-0.124933	-0.223055
cg24028634	-0.16807	-2.99964	0.0029734	0.0223359	-2.31401	37689	MCF2L-AS1	38705	MCF2L	uc031qnk.1	0.555557	0.447947	-0.107609	-0.222549
cg11869193	0.337748	-4.21475	3.4851e-05	0.000570301	1.79771	0	RAP1GAP2	127712	OR1D5	uc021tns.1	0.686392	0.498079	-0.188312	-0.221472
cg22331159	-0.572187	-4.98567	1.14883e-06	2.89157e-05	5.02642	321	INPP5D	321	INPP5D	uc010zmo.2	0.602633	0.417355	-0.185278	-0.21566
cg08635097	0.639821	-4.14853	4.57616e-05	0.000720395	1.54197	101498	SMIM2-IT1	101498	SMIM2-IT1	uc031qlj.1	0.67201	0.570068	-0.101942	-0.208754
cg22779651	-0.174053	-2.80086	0.00549132	0.0356534	-2.86525	644	TMA16	644	TMA16	uc003iqq.4	0.54832	0.44284	-0.10548	-0.205144
cg20364222	1.03358	-2.66133	0.00828273	0.0484853	-3.23096	63394	TMEM65	125175	TMEM65	uc010mdl.3	0.736758	0.620349	-0.116408	-0.205062
cg19673233	0.838267	-5.67669	3.76303e-08	1.3854e-06	8.29262	6301	ATP5MPL	15579	ATP5MPL	uc001yoi.4	0.703074	0.595816	-0.107258	-0.199813
cg00083659	0.639167	-3.78533	0.000191853	0.0024385	0.202741	699	TEX33	699	TEX33	uc003aqe.3	0.679596	0.568699	-0.110896	-0.196135
cg12069309	-0.0800741	-4.28712	2.57807e-05	0.000439015	2.08117	0	SEMA3B	2324	SEMA3B	uc003cyy.3	0.560507	0.454597	-0.10591	-0.195574
cg14042635	-0.0502945	-3.58369	0.000406516	0.00455114	-0.493599	0	STAT5A	841	STAT5A	uc010cyb.2	0.564744	0.463333	-0.101411	-0.193476
cg17418276	0.251642	-3.54552	0.000466887	0.00509722	-0.621532	0	MYEOV	3819	MYEOV	uc001oov.3	0.614608	0.511754	-0.102854	-0.18716
cg00880290	-0.285375	-2.87942	0.00432599	0.0297593	-2.65162	0	PKN1	85	PKN1	uc002myq.3	0.528719	0.428023	-0.100696	-0.179516
cg14300730	-0.266864	-3.12575	0.00198108	0.016299	-1.94613	53	SULT1C4	53	SULT1C4	uc010ywr.1	0.531725	0.430466	-0.101259	-0.176973
cg09564361	0.0461915	-3.41162	0.000751923	0.0075311	-1.06057	187826	FLJ46284	260924	FLJ46284	uc031tbr.1	0.587162	0.477871	-0.109291	-0.171785
cg23703687	-0.722548	2.6573	0.0083796	0.0489151	-3.24125	33723	ELFN1	33723	ELFN1	uc010ksg.2	0.305843	0.417519	0.111676	0.126228
cg25107024	0.156269	3.08538	0.0022593	0.0180554	-2.06542	1595	PQLC1	1595	PQLC1	uc002lnk.2	0.445875	0.55402	0.108145	0.136421
cg16902863	-0.591538	3.53187	0.000490455	0.0053027	-0.666992	1245	SSPO	1245	SSPO	uc010lpk.3	0.333926	0.43484	0.100914	0.14275
cg20797528	-0.337563	2.72553	0.0068693	0.0422285	-3.06486	81044	CD83	100327	CD83	uc003nbh.3	0.375498	0.477553	0.102055	0.143148
cg20844146	0.0893209	2.88574	0.00424272	0.029325	-2.63417	0	TRMT11	3248	TRMT11	uc003qam.3	0.442864	0.547322	0.104457	0.148238
cg04164704	-0.47329	3.27835	0.001191	0.0109297	-1.48224	6853	MAFK	6853	MAFK	uc003skr.3	0.35659	0.457746	0.101156	0.149292
cg26224624	0.497299	3.7841	0.000192749	0.002448	0.198407	5030	PTPN9	6305	SIN3A	uc010uml.2	0.512627	0.612739	0.100112	0.151013
cg00105102	-0.90215	3.12852	0.00196314	0.0161884	-1.93787	0	PAQR6	728	PAQR6	uc001fnu.2	0.288073	0.39567	0.107597	0.151113
cg02383368	-0.507594	3.05991	0.00245291	0.0192422	-2.13995	0	XAB2	4947	CAMSAP3	uc002mgw.3	0.34648	0.45229	0.10581	0.15305
cg25696972	0.590513	3.15872	0.00177765	0.0149966	-1.84761	15852	FOXC1	15852	FOXC1	uc003mtp.3	0.505302	0.610955	0.105653	0.153889
cg19577082	-0.0149253	3.12443	0.00198964	0.0163567	-1.95005	20426	PLB1	62313	PLB1	uc002rme.2	0.429131	0.530915	0.101783	0.15533
cg06101841	-0.525164	2.99183	0.00304783	0.0227647	-2.33634	3127	IP6K2	3127	IP6K2	uc003cup.3	0.34536	0.450444	0.105083	0.159864
cg13239713	-0.580658	2.74193	0.00654512	0.0407099	-3.02184	177295	RAB4A	177295	RAB4A	uc001hth.4	0.344127	0.448129	0.104002	0.160439
cg00607609	0.0699842	3.01866	0.00279911	0.0213038	-2.25943	0	SYNPO2	18336	SYNPO2	uc010inc.3	0.423205	0.5464	0.123196	0.160903
cg13845049	0.127199	4.10491	5.46517e-05	0.000838832	1.37547	0	NMRK1	1804	NMRK1	uc004ajr.4	0.44789	0.548473	0.100583	0.16159
cg12485556	0.0713085	3.95494	9.95036e-05	0.0014028	0.814718	0	PREP	76380	PREP	uc003prc.3	0.430118	0.545824	0.115706	0.163419
cg06889971	-1.08417	3.74569	0.000222939	0.00276364	0.063154	0	ZBED3-AS1	172	ZBED3-AS1	uc003kez.3	0.262803	0.371584	0.10878	0.165373
cg03391776	0.697503	3.80856	0.00017559	0.00226362	0.285143	0	RREB1	22458	RREB1	uc021ykz.1	0.53014	0.639643	0.109503	0.16651
cg09574499	0.122136	3.44775	0.000662151	0.00678679	-0.943635	0	HOXA4	1435	HOXA4	uc003sym.4	0.44452	0.54465	0.10013	0.168565
cg00024046	-0.280618	5.62377	4.94538e-08	1.76646e-06	8.03075	2198	SDC1	24789	SDC1	uc010exw.1	0.380882	0.485236	0.104354	0.171214
cg13504410	0.31174	3.51311	0.000524663	0.00560191	-0.729202	0	DYNC1I2	2687	DYNC1I2	uc002uhd.2	0.477793	0.580544	0.10275	0.172193
cg02153814	-1.28764	3.90133	0.00012275	0.00167695	0.61872	2897	LINC00887	16066	LINC00887	uc003ftr.2	0.233763	0.339872	0.106109	0.173456
cg17733702	-0.172884	4.53929	8.74265e-06	0.000171698	3.1012	367	KCNN3	367	KCNN3	uc001ffp.3	0.398839	0.501899	0.10306	0.173815
cg20424781	-0.487989	2.86059	0.00458266	0.0310678	-2.70333	0	CLRN3	359	CLRN3	uc001lka.1	0.34722	0.469577	0.122358	0.17385
cg22408430	-0.586348	3.17935	0.0016604	0.0142222	-1.78549	0	MACROD1	11903	FLRT1	uc001nyi.1	0.336666	0.436748	0.100082	0.174179
cg15132749	0.499987	3.31131	0.00106439	0.00998588	-1.3794	15673	ADRA2C	17630	ADRA2C	uc003ghm.3	0.461448	0.599081	0.137633	0.175201
cg23882164	-0.454619	4.8577	2.08619e-06	4.87299e-05	4.45918	64129	TAF1B	64129	TAF1B	uc010exc.2	0.357204	0.458602	0.101397	0.175418
cg25470148	-0.919627	3.86897	0.000139186	0.00186507	0.501542	0	RUNX3	1160	RUNX3	uc001bjq.3	0.285185	0.388788	0.103603	0.175562
cg13204673	-0.764578	4.01364	7.88672e-05	0.00114945	1.03199	23828	AGR3	23828	AGR3	uc003sts.3	0.318506	0.418933	0.100427	0.176017
cg25334934	-0.994962	3.58841	0.000399574	0.00448664	-0.477673	45422	LINC01101	45422	LINC01101	uc002tmo.2	0.277781	0.37825	0.100469	0.176385
cg01983105	0.0887664	3.99334	8.5495e-05	0.00123167	0.956526	1260	NFKB1	1260	NFKB1	uc011cep.2	0.431571	0.543867	0.112295	0.177248
cg24775180	-0.366515	2.73236	0.00673264	0.0415945	-3.04698	0	PUS1	7638	PUS1	uc001uji.3	0.376716	0.47815	0.101434	0.177787
cg26737985	-0.531433	4.51063	9.90965e-06	0.000191614	2.98278	50875	NEK1	71294	SH3RF1	uc003isa.1	0.350681	0.451201	0.10052	0.177925
cg18270675	-0.385718	3.20607	0.00151922	0.0132569	-1.70451	0	SYTL2	3671	SYTL2	uc001pav.3	0.363276	0.475477	0.112201	0.180214
cg09736361	-0.197965	4.94042	1.42053e-06	3.47888e-05	4.82447	17745	RTP5	21341	RTP5	uc010fzu.1	0.392946	0.500403	0.107456	0.181047
cg13690407	-0.534783	4.2262	3.32376e-05	0.000547577	1.84225	361	AK2	29332	AK2	uc001bwo.2	0.353352	0.458409	0.105057	0.181424
cg23329208	0.447967	3.08717	0.00224623	0.0179752	-2.06016	0	NR3C2	2689	NR3C2	uc003ilj.4	0.496597	0.601045	0.104448	0.181515
cg03899322	0.62353	3.956	9.90919e-05	0.00139815	0.81859	0	ANKS1A	4502	ANKS1A	uc003ojx.4	0.529129	0.629863	0.100734	0.182297
cg08044294	-0.00176271	3.45591	0.000643304	0.00662824	-0.917055	0	DOT1L	2205	DOT1L	uc002lve.1	0.421629	0.524542	0.102913	0.182332
cg08147813	-0.811135	3.67832	0.000286928	0.00341123	-0.171036	0	STMND1	446	STMND1	uc021ymc.1	0.310239	0.412275	0.102036	0.182507
cg13224758	-0.399466	3.21393	0.0014798	0.0129837	-1.68054	244453	STT3B	244453	STT3B	uc003cer.1	0.365731	0.467337	0.101606	0.183753
cg20181312	-0.456059	4.64537	5.46913e-06	0.000113879	3.54504	0	MYOM2	13756	MYOM2	uc003wpx.4	0.350276	0.470975	0.120699	0.183853
cg00086426	-0.110165	3.31862	0.00103806	0.00978521	-1.35646	21751	TVP23A	21751	TVP23A	uc002dad.3	0.403898	0.514238	0.11034	0.183876
cg20298425	-0.635004	3.60102	0.000381585	0.00432096	-0.435073	0	INTS8	15123	CCNE2	uc003yhc.3	0.330931	0.434147	0.103216	0.184444
cg19392504	-0.0867549	3.8081	0.000175897	0.00226675	0.283522	0	SLMAP	38651	SLMAP	uc003djg.1	0.416049	0.516729	0.100679	0.185219
cg09635395	-0.653722	2.84176	0.00485314	0.0324654	-2.75472	0	C4orf51	113	C4orf51	uc003ikk.3	0.324879	0.429083	0.104204	0.185703
cg09490371	-0.713336	3.60588	0.000374864	0.00425754	-0.418634	1269	ECEL1P2	1269	ECEL1P2	uc021vyg.2	0.305225	0.428836	0.123611	0.185812
cg21282736	0.26172	2.77788	0.00588245	0.0375897	-2.92669	0	EPB41L2	26360	EPB41L2	uc010kfl.2	0.467171	0.582726	0.115555	0.185833
cg19245120	-0.0263553	3.67678	0.000288585	0.00342789	-0.176375	0	EPHA4	25464	EPHA4	uc002vmr.2	0.430184	0.532252	0.102069	0.186268
cg26940100	-0.115237	2.90766	0.00396552	0.0278345	-2.57347	0	OBSCN-AS1	69	OBSCN	uc001hsn.4	0.408296	0.511657	0.103361	0.18636
cg07813214	0.0276485	5.00316	1.05792e-06	2.69015e-05	5.10487	912	AP1S3	912	AP1S3	uc002vnn.3	0.431586	0.532148	0.100561	0.187882
cg24901091	-0.468147	3.92006	0.000114098	0.00157671	0.686922	1630466	MAT2B	1632362	MAT2B	uc003lzm.4	0.361883	0.467505	0.105623	0.188222
cg16575694	-0.0560741	4.48095	1.12759e-05	0.000214551	2.86077	0	DVL1	2180	DVL1	uc002quu.3	0.390963	0.529814	0.138852	0.188354
cg20067765	0.105496	3.73463	0.000232423	0.00286302	0.0244569	0	SOSTDC1	19030	SOSTDC1	uc003stg.3	0.456456	0.559296	0.102839	0.188383
cg07697177	-0.331672	4.14238	4.69254e-05	0.000736403	1.51841	0	FAAP20	1030	FAAP20	uc001aiv.2	0.375401	0.478452	0.103051	0.189484
cg19817126	-0.774476	4.15543	4.4489e-05	0.000703521	1.56844	0	HECTD2-AS1	13689	HECTD2-AS1	uc010qnl.2	0.30648	0.416065	0.109585	0.189914
cg26458557	-0.322004	4.13921	4.75376e-05	0.000744619	1.50625	0	IQSEC3	22518	SLC6A12	uc001qhy.3	0.375971	0.479162	0.103191	0.190256
cg04453665	0.0898167	3.38459	0.000826413	0.00813584	-1.14735	200057	GLRA1	200057	GLRA1	uc003lur.3	0.435566	0.553593	0.118026	0.190652
cg15706424	-0.0174756	4.03411	7.26802e-05	0.00107227	1.10843	181472	ALKAL2	181472	ALKAL2	uc002qwi.4	0.414936	0.533985	0.119048	0.190807
cg10374564	0.195491	3.10496	0.00212011	0.0171878	-2.00773	0	FRYL	174	FRYL	uc003gyl.1	0.445354	0.562946	0.117591	0.192993
cg12378950	0.376427	3.5981	0.000385684	0.00435717	-0.444955	0	BUB1B	734	PAK6	uc010bbl.3	0.487375	0.590903	0.103528	0.193138
cg00769161	-0.237259	3.81784	0.000169463	0.00219625	0.318203	0	AGAP2	1844	AGAP2	uc001spp.3	0.377689	0.494052	0.116362	0.193553
cg25461865	-0.712136	3.57831	0.000414551	0.00462417	-0.511692	0	ENPP3	174	ENPP3	uc011ecc.1	0.317773	0.425843	0.10807	0.193647
cg13828227	-0.708195	2.83217	0.00499637	0.0331898	-2.78077	0	SH2D3C	464	SH2D3C	uc010mxo.3	0.337733	0.441418	0.103685	0.193857
cg14864148	-0.616846	3.08527	0.00226006	0.0180591	-2.06573	0	ARHGEF17	33754	RELT	uc001otv.3	0.329488	0.448821	0.119333	0.19425
cg04016113	-0.104577	4.19701	3.75014e-05	0.000608188	1.72885	0	SFXN5	5070	SFXN5	uc002sio.3	0.410618	0.510877	0.100259	0.194312
cg14035969	0.636991	3.33731	0.000973455	0.00929269	-1.29758	10022	HLX	15679	HLX	uc001hmv.4	0.524979	0.630165	0.105186	0.194347
cg03981074	-0.236607	4.9022	1.69763e-06	4.06454e-05	4.65504	0	VWA5B2	129	MIR1224	uc021xih.1	0.380561	0.496166	0.115605	0.194475
cg09469665	-1.54966	4.56429	7.83367e-06	0.000155977	3.205	0	HOXA3	4552	HOXA3	uc011jzl.2	0.206016	0.308688	0.102671	0.194487
cg24239642	-0.755797	3.82646	0.000163957	0.00213757	0.348954	0	UST	108262	UST-AS1	uc003qmh.2	0.331135	0.433439	0.102304	0.194863
cg15000222	-0.902976	3.24663	0.00132596	0.0119051	-1.58035	0	TESC	51085	TESC	uc001twh.3	0.280929	0.398462	0.117534	0.195416
cg06398643	-0.101769	5.43518	1.28979e-07	4.16364e-06	7.11302	0	LPP	209	FLJ42393	uc011bsh.1	0.406207	0.512798	0.10659	0.19566
cg15882394	-0.655722	4.95001	1.35824e-06	3.34635e-05	4.86711	0	AMZ1	3937	AMZ1	uc003sms.1	0.336498	0.441009	0.104511	0.196231
cg24060908	-0.0892359	3.72748	0.000238756	0.00292883	-0.000505757	0	CWH43	3313	CWH43	uc011bzl.2	0.414934	0.518115	0.103181	0.196344
cg02593924	0.0872205	3.90277	0.000122066	0.00166918	0.623937	88	IGFALS	88	IGFALS	uc010uvo.2	0.435272	0.549113	0.113841	0.196436
cg04479876	-0.593068	5.60292	5.50491e-08	1.94078e-06	7.92805	0	LIFR	17043	EGFLAM	uc003jlh.2	0.333038	0.445004	0.111966	0.196476
cg05877661	0.099165	4.50678	1.00777e-05	0.000194395	2.96689	0	MUC2	20280	MUC2	uc001lsx.1	0.439159	0.543606	0.104447	0.197214
cg17967261	-0.123796	6.04105	5.45912e-09	2.47736e-07	10.1461	0	PEAR1	4387	PEAR1	uc009wsl.1	0.406728	0.517285	0.110557	0.197386
cg08608240	0.0182541	3.85773	0.000145366	0.00193295	0.46105	33272	SSTR5-AS1	41946	SSTR5	uc021taf.1	0.42895	0.533248	0.104297	0.197895
cg27601695	-0.0807284	4.12711	4.99396e-05	0.000776715	1.46001	64	DMTN	64	DMTN	uc022asq.1	0.41032	0.517983	0.107663	0.198399
cg05138702	-0.173934	4.63754	5.66339e-06	0.000117395	3.51199	0	CTBP2	20283	CTBP2	uc009yak.3	0.399673	0.507202	0.107529	0.198579
cg14102055	1.16114	3.31018	0.00106852	0.0100163	-1.38294	0	ABL1	4406	ABL1	uc004bzw.3	0.605957	0.7097	0.103743	0.198942
cg00830813	-0.472877	7.07426	1.47603e-11	1.27109e-09	15.8495	0	ADAP1	9430	ADAP1	uc003sjo.4	0.355506	0.457304	0.101798	0.19911
cg03102442	-0.557227	3.59444	0.00039088	0.00440602	-0.457331	0	MTSS1	2296	MTSS1	uc003yrj.2	0.330302	0.445238	0.114936	0.199426
cg15251539	-0.286506	4.51218	9.84298e-06	0.000190478	2.98916	3862	COPS7A	11454	COPS7A	uc001qqn.4	0.384803	0.487141	0.102338	0.19956
cg25846061	0.520909	4.10651	5.42986e-05	0.000834192	1.38154	0	AGAP1	12939	AGAP1	uc021vyp.1	0.495615	0.616019	0.120404	0.199937
cg17632243	-0.488253	3.55746	0.000447158	0.00492053	-0.581657	0	FBXL17	114957	FBXL17	uc003kon.4	0.338183	0.457974	0.119792	0.20017
cg09370982	-0.0947108	4.73472	3.66031e-06	8.00872e-05	3.92558	0	TBC1D24	678	TBC1D24	uc010bsm.3	0.410362	0.512333	0.101971	0.200232
cg02747210	-0.428013	5.22039	3.73195e-07	1.07387e-05	6.09794	194	F10	194	F10	uc010agq.1	0.356143	0.460465	0.104322	0.200461
cg08943393	-0.630975	3.77673	0.000198225	0.002506	0.172353	533	CSRNP3	533	CSRNP3	uc002udf.3	0.32637	0.441794	0.115424	0.20113
cg16436489	0.359859	3.26865	0.00123083	0.0112179	-1.51233	0	TBCD	40323	ZNF750	uc002kga.3	0.477735	0.580555	0.102819	0.201143
cg21832978	0.487042	3.40349	0.000773655	0.00771025	-1.08675	0	ALCAM	33349	ALCAM	uc011bhh.1	0.50712	0.60829	0.10117	0.201367
cg00703403	-0.883425	5.71938	3.01471e-08	1.13847e-06	8.50521	0	JUP	14520	KRT42P	uc002hxi.1	0.298405	0.399095	0.10069	0.201558
cg11081894	-0.755683	3.27181	0.00121774	0.0111199	-1.50255	8841	NKX2-3	8841	NKX2-3	uc009xwj.3	0.309557	0.414403	0.104846	0.201692
cg25092670	-0.221735	4.69471	4.38457e-06	9.3846e-05	3.75442	626	MORC1	626	MORC1	uc003dxl.3	0.399255	0.500603	0.101347	0.201785
cg15377758	-0.632161	5.81513	1.82533e-08	7.27931e-07	8.98658	12588	RNF212	46741	FGFRL1	uc010ibo.3	0.334411	0.441645	0.107234	0.202165
cg21871746	-0.181149	4.42208	1.45388e-05	0.000267713	2.62088	0	ZKSCAN1	3600	ZKSCAN1	uc003usj.3	0.393235	0.499629	0.106394	0.202384
cg00582562	-0.854946	4.08624	5.89422e-05	0.000896128	1.30464	0	SKAP1	119127	SKAP1	uc002ini.1	0.299507	0.404	0.104493	0.202694
cg11437331	0.106039	3.39769	0.000789491	0.00783906	-1.10537	0	NCOR2	68898	NCOR2	uc010tax.2	0.443679	0.548796	0.105116	0.202833
cg05166801	0.178313	4.3462	2.00972e-05	0.000354267	2.31566	0	CAV2	3360	CAV2	uc022akj.1	0.45235	0.557391	0.105042	0.202883
cg00561527	-0.78299	4.70875	4.11595e-06	8.87544e-05	3.81435	0	C19orf67	3207	C19orf67	uc031rjr.1	0.31438	0.419671	0.105291	0.203366
cg03340964	-0.508664	4.01805	7.74934e-05	0.00113222	1.04843	0	DSTN	1929	DSTN	uc002wpq.3	0.352521	0.455275	0.102754	0.203557
cg00026346	-0.515529	3.22366	0.00143236	0.0126574	-1.65082	2519	EHD4	2519	EHD4	uc001zot.3	0.350596	0.452449	0.101853	0.20396
cg03704061	0.134469	4.31223	2.31985e-05	0.000401272	2.18051	0	CAPN9	169	CAPN9	uc001htz.1	0.450212	0.551566	0.101354	0.204111
cg19600494	-0.134365	3.66472	0.000301794	0.0035589	-0.217863	39043	PLGLA	39043	PLGLA	uc002tdp.4	0.400391	0.511114	0.110723	0.204115
cg16657886	-0.821054	5.01554	9.97824e-07	2.55316e-05	5.16054	0	SYT8	170	SYT8	uc001lue.1	0.309407	0.411147	0.101741	0.204538
cg19259082	0.299126	4.31926	2.25219e-05	0.000391143	2.20838	0	MPZL2	1285	MPZL3	uc001psm.3	0.467613	0.574591	0.106978	0.205149
cg13619387	-0.42625	4.69496	4.37961e-06	9.37677e-05	3.7555	0	SEMA4D	44296	SEMA4D	uc011ltm.1	0.357145	0.463939	0.106794	0.205246
cg00971613	0.881567	3.15902	0.00177592	0.0149866	-1.84673	0	GMDS	57028	FOXC1	uc003mtp.3	0.565887	0.669457	0.10357	0.2053
cg06037963	0.554507	3.27085	0.00122169	0.011151	-1.50551	0	GAL3ST2	318	GAL3ST2	uc002wcj.1	0.496467	0.611986	0.115519	0.205369
cg24497955	0.646422	4.38295	1.71895e-05	0.000309656	2.46294	0	SLC22A23	80713	SLC22A23	uc003mvn.3	0.530439	0.634965	0.104526	0.205532
cg19400316	-0.364562	4.13507	4.83455e-05	0.000755306	1.49044	0	RERE	1327	RERE	uc001aph.1	0.370546	0.47341	0.102864	0.205632
cg25351263	0.0272253	6.11361	3.67947e-09	1.73611e-07	10.5255	3230	MIR7-2	3240	MIR3529	uc021sud.1	0.431921	0.536053	0.104132	0.206099
cg12898512	0.409526	4.68065	4.67045e-06	9.92701e-05	3.69457	0	F11R	1138	TSTD1	uc001fxh.4	0.484981	0.594445	0.109464	0.206207
cg07221454	-0.303921	3.96196	9.67893e-05	0.00136946	0.840555	0	MS4A10	19	MS4A10	uc001npz.1	0.380964	0.490801	0.109837	0.206227
cg23367987	0.137502	2.88917	0.00419831	0.0290967	-2.62473	0	HDAC4	6734	MIR4440	uc021vyy.1	0.434653	0.562011	0.127357	0.20641
cg21045915	-0.414387	3.94609	0.000103029	0.00144584	0.782198	184912	LINC01550	184912	LINC01550	uc001yfw.2	0.349373	0.471841	0.122468	0.206616
cg06489586	-0.570733	5.21482	3.83455e-07	1.10018e-05	6.07206	0	MED13	3642	MED13	uc002izo.3	0.34053	0.443469	0.102939	0.206757
cg07884255	-0.913827	5.02117	9.71602e-07	2.49332e-05	5.18589	139959	BMPER	139959	BMPER	uc011kap.2	0.299955	0.408023	0.108068	0.207178
cg24087039	-0.455871	4.91425	1.60503e-06	3.87108e-05	4.70836	0	ADGRL3	13411	ADGRL3	uc003hct.3	0.356737	0.473005	0.116268	0.207242
cg02734001	-0.148048	4.90668	1.66257e-06	3.9925e-05	4.67487	0	TCF12	7311	TCF12	uc010ugr.1	0.404433	0.507865	0.103432	0.20729
cg22109930	-1.0467	4.61724	6.19844e-06	0.000127186	3.42652	1180	MIR200B	1180	MIR200B	uc001acw.2	0.278027	0.388772	0.110745	0.207319
cg24968692	-0.0891136	4.0912	5.77725e-05	0.000880255	1.32342	0	MKLN1	20049	MKLN1	uc010lmh.2	0.399263	0.519683	0.12042	0.207476
cg06581491	0.755319	4.80864	2.61414e-06	5.94835e-05	4.24495	0	CFAP46	329	CFAP46	uc009ybf.2	0.545959	0.646261	0.100302	0.20842
cg09230763	0.0185839	3.88216	0.000132247	0.00178593	0.549219	0	MAP3K6	5005	MAP3K6	uc001bnz.1	0.440139	0.541634	0.101495	0.208495
cg08034663	-0.579979	5.04742	8.57857e-07	2.23435e-05	5.30445	0	NCOR2	68760	NCOR2	uc010tax.2	0.334985	0.438345	0.103361	0.208826
cg12020444	-0.0977709	3.70446	0.000260279	0.00314729	-0.0806225	975	PIWIL1	975	PIWIL1	uc001uij.2	0.418964	0.521336	0.102372	0.208966
cg21523719	0.240126	5.59448	5.74828e-08	2.01731e-06	7.88661	30	HMGCL	1040	GALE	uc001bhx.1	0.458252	0.56749	0.109238	0.209068
cg22524998	-0.62621	4.84038	2.2596e-06	5.22596e-05	4.38334	0	FCHO1	4333	FCHO1	uc010ebc.1	0.327518	0.430286	0.102768	0.209586
cg25556008	-0.377205	3.81403	0.000171953	0.00222324	0.304625	0	GNG7	49029	GADD45B	uc002lwc.1	0.368545	0.480795	0.112249	0.209638
cg09427718	0.919877	3.32796	0.00100528	0.00953471	-1.32706	0	PPARGC1A	63803	PPARGC1A	uc011bxp.1	0.529092	0.643163	0.114071	0.209651
cg06254336	-0.986043	4.50854	1.00006e-05	0.000193111	2.97415	0	AGFG1	25115	AGFG1	uc002vpc.2	0.279385	0.382941	0.103556	0.210041
cg15394558	-0.190867	4.21031	3.54971e-05	0.00057951	1.78045	25	CCDC42	25	CCDC42	uc002gln.3	0.393532	0.497374	0.103842	0.210392
cg00334941	-0.232441	3.89227	0.000127155	0.00172706	0.585832	138926	ZIC4	145308	ZIC4	uc021xfc.1	0.390263	0.49467	0.104407	0.210456
cg00866541	-0.111333	3.24375	0.00133887	0.0119992	-1.5892	55729	MIR5093	55729	MIR5093	uc031qxb.1	0.412367	0.514215	0.101849	0.210476
cg10083258	0.100563	5.32137	2.27361e-07	6.91292e-06	6.57112	22392	ASB9P1	24016	ASB9P1	uc021svm.2	0.444388	0.551502	0.107115	0.21049
cg05872387	-0.0481698	3.12398	0.00199254	0.0163753	-1.95137	0	GAL3ST2	560	GAL3ST2	uc002wcj.1	0.422475	0.530219	0.107744	0.210509
cg20817363	-0.900779	5.36844	1.80036e-07	5.61354e-06	6.79413	0	ADGRB1	15273	ADGRB1	uc003ywm.3	0.295776	0.400742	0.104966	0.210684
cg09375488	-0.910528	4.42911	1.41062e-05	0.000260839	2.64938	185	ASB4	185	ASB4	uc003unx.3	0.285767	0.394937	0.10917	0.210892
cg20074340	-0.99609	6.89155	4.39086e-11	3.33687e-09	14.7957	0	MCF2L	4606	MCF2L	uc001vss.4	0.285211	0.385826	0.100615	0.210996
cg16681083	1.92013	2.93474	0.00364589	0.0261115	-2.49787	0	ERI3	48111	DMAP1	uc010okq.1	0.64791	0.747951	0.100042	0.211597
cg03925642	-0.981871	5.63611	4.64094e-08	1.66696e-06	8.09163	0	C16orf95	11367	C16orf95	uc002fju.3	0.281442	0.385252	0.10381	0.2116
cg15289899	-0.703471	5.64893	4.34401e-08	1.57251e-06	8.155	1290	CD81	1290	CD81	uc001lwf.1	0.322869	0.423376	0.100507	0.211606
cg18841298	-0.685331	4.71141	4.06685e-06	8.78058e-05	3.82572	241	SLC5A8	241	SLC5A8	uc001thz.4	0.324851	0.425644	0.100793	0.212072
cg15472885	0.059996	5.32437	2.24011e-07	6.82605e-06	6.5853	0	FOXP1	34073	FOXP1	uc003dor.1	0.428604	0.542865	0.11426	0.212734
cg04218124	-0.912671	5.38524	1.65584e-07	5.20927e-06	6.87412	0	VIL1	506	VIL1	uc002via.3	0.279938	0.394596	0.114658	0.212827
cg23130946	-0.479289	4.39902	1.6049e-05	0.000291785	2.52767	0	RNF103-CHMP3	4124	RNF103	uc002srn.3	0.359717	0.465234	0.105517	0.213114
cg00618626	-0.457604	4.87652	1.91234e-06	4.51599e-05	4.54185	0	JUP	11449	KRT42P	uc002hxi.1	0.368886	0.477938	0.109052	0.213188
cg25497530	0.102687	2.76428	0.00612551	0.0387511	-2.9628	0	PTPRN2	265559	MIR595	uc022aql.1	0.446296	0.549996	0.1037	0.213244
cg20997268	-0.781189	4.53006	9.1033e-06	0.0001779	3.06299	354	CREB5	354	CREB5	uc003szo.3	0.310775	0.415454	0.104679	0.213933
cg21510704	-0.0336442	4.00258	8.24151e-05	0.00119364	0.990834	0	EFCAB11	66679	EFCAB11	uc001xxs.3	0.411802	0.528627	0.116825	0.214051
cg18831260	-0.0046676	4.70057	4.2705e-06	9.17091e-05	3.77941	0	BASP1-AS1	27011	BASP1	uc031siz.1	0.424933	0.526761	0.101828	0.214333
cg22259097	-0.550601	5.39137	1.606e-07	5.0644e-06	6.90334	122	LINC02275	122	LINC02275	uc003ism.1	0.351166	0.452056	0.10089	0.21484
cg00664054	-0.356507	4.22324	3.36472e-05	0.000553491	1.83074	0	REEP4	1137	REEP4	uc003xau.1	0.371633	0.473237	0.101604	0.214874
cg02865675	-0.212299	3.02266	0.00276367	0.0210941	-2.24791	0	FRMD1	188	FRMD1	uc003qwo.4	0.395433	0.501454	0.106021	0.21499
cg09890213	-0.7592	5.86242	1.42159e-08	5.83029e-07	9.22655	0	GRASP	4756	GRASP	uc001rzp.2	0.317255	0.423763	0.106508	0.215779
cg18766847	-0.509629	3.74671	0.000222078	0.00275534	0.0667485	557	ACMSD	557	ACMSD	uc002ttz.3	0.350205	0.450432	0.100226	0.215867
cg07439546	-0.704988	4.84477	2.21432e-06	5.13572e-05	4.40256	0	ABAT	1214	ABAT	uc010bui.3	0.315135	0.419634	0.104499	0.215867
cg11014582	1.34439	4.11073	5.33785e-05	0.000822273	1.39756	0	LMO7	851	LMO7	uc001vju.1	0.626119	0.727555	0.101436	0.216042
cg17435824	-0.238237	4.79883	2.73422e-06	6.19269e-05	4.20232	27005	LINC00173	27005	LINC00173	uc001tvx.1	0.395563	0.497606	0.102042	0.216118
cg17198320	-1.34613	4.29832	2.45968e-05	0.000421901	2.12541	0	DIP2C	9	PRR26	uc010qab.2	0.235472	0.337213	0.101741	0.216161
cg15005441	0.86478	3.85121	0.000149071	0.00197439	0.437603	2623	PUM2	2623	PUM2	uc002rdu.1	0.557071	0.665864	0.108794	0.216184
cg07123481	-0.473352	6.00961	6.47005e-09	2.88284e-07	9.98279	1051	MIR200B	1051	MIR200B	uc001acw.2	0.35928	0.463453	0.104173	0.216191
cg07492281	0.298272	6.5438	3.32125e-10	2.03371e-08	12.8423	0	ADAP1	94	ADAP1	uc003sjn.4	0.476975	0.57808	0.101105	0.216213
cg21854895	-0.748388	5.42351	1.36752e-07	4.38594e-06	7.05705	0	CDC42EP4	1414	CDC42EP4	uc002jjn.3	0.316014	0.417723	0.101709	0.216522
cg17267493	-0.44538	3.94384	0.000103946	0.00145695	0.773925	0	TNFSF12	1122	TNFSF13	uc002ghj.2	0.35903	0.463084	0.104054	0.216609
cg13116158	-1.03069	4.17339	4.13309e-05	0.000660527	1.63755	146043	MIR4472-1	146043	MIR4472-1	uc022bbz.1	0.27102	0.382451	0.111431	0.21706
cg03829559	-0.418844	4.01162	7.95016e-05	0.00115711	1.0245	1546	SPTBN1	1546	SPTBN1	uc002rxu.3	0.362171	0.467405	0.105233	0.217269
cg14783987	-0.711169	5.32346	2.25027e-07	6.85122e-06	6.58097	0	PLEKHG6	378	PLEKHG6	uc010sex.2	0.312582	0.434177	0.121595	0.217274
cg06087554	0.135617	5.616	5.14718e-08	1.82769e-06	7.99243	0	PRSS36	4765	PRSS8	uc002ebc.4	0.444234	0.557578	0.113344	0.21733
cg15419378	-0.212685	5.07468	7.53449e-07	1.99623e-05	5.42806	2608	BAHCC1	17752	MIR3186	uc021ufa.1	0.399751	0.500009	0.100259	0.217654
cg23212751	-0.067802	4.30921	2.34958e-05	0.000405696	2.16852	0	ARTN	219	ARTN	uc001ckw.3	0.427424	0.531747	0.104323	0.217692
cg10497345	-0.204251	3.90013	0.000123325	0.00168334	0.614358	0	GPRIN3	57121	GPRIN3	uc003hsm.1	0.395371	0.496836	0.101465	0.217894
cg01410453	-0.281682	4.46965	1.1842e-05	0.000224033	2.81452	0	DQX1	48	DQX1	uc010yrw.2	0.383313	0.494011	0.110699	0.217968
cg11739297	-0.250506	6.3227	1.15921e-09	6.1816e-08	11.6374	18489	DEGS2	18489	DEGS2	uc001ygx.2	0.385877	0.494429	0.108551	0.218105
cg21771679	-0.952627	6.28678	1.41637e-09	7.39553e-08	11.4444	0	PODXL	34601	PODXL	uc003vqw.4	0.283386	0.399284	0.115899	0.218189
cg09373676	2.74626	2.9251	0.00375683	0.0267146	-2.52485	0	SNX25	10261	SNX25	uc010ish.3	0.764262	0.867644	0.103382	0.218241
cg05519105	-0.615119	4.53346	8.96901e-06	0.000175599	3.07703	265	PLB1	265	PLB1	uc002rmb.2	0.344428	0.445801	0.101374	0.218309
cg04519870	-0.834651	5.6463	4.40342e-08	1.5929e-06	8.14198	35	ALPI	35	ALPI	uc002vst.4	0.300869	0.404342	0.103473	0.218406
cg27513572	0.460998	4.17811	4.05359e-05	0.000650154	1.65578	20	CCDC42	20	CCDC42	uc002gln.3	0.497476	0.60094	0.103464	0.218456
cg18425731	-0.376392	4.26177	2.86653e-05	0.000481861	1.9814	494	ERMN	494	ERMN	uc002tzi.3	0.368507	0.47314	0.104633	0.218591
cg02012338	-0.206563	5.43003	1.32358e-07	4.25879e-06	7.08828	0	CYP4V2	690	CYP4V2	uc010ism.3	0.391441	0.501411	0.10997	0.218745
cg12817107	0.519156	3.6586	0.000308714	0.00362653	-0.238873	167574	NR4A2	171156	NR4A2	uc010zcg.1	0.49815	0.612191	0.114041	0.218762
cg12573502	-0.283202	4.08493	5.92536e-05	0.000900125	1.2997	0	KCNQ1	2614	KCNQ1	uc009ydp.2	0.385524	0.48631	0.100786	0.219048
cg01558777	-0.565798	5.88732	1.24559e-08	5.18447e-07	9.35347	0	C10orf99	243	C10orf99	uc001kcu.3	0.338753	0.442335	0.103582	0.219243
cg10775488	-0.333926	6.08354	4.33458e-09	2.0082e-07	10.3679	0	AGXT	140	AGXT	uc002wab.4	0.372112	0.487777	0.115665	0.219343
cg20240791	-0.935974	7.09186	1.32755e-11	1.15619e-09	15.952	0	TMEM63A	2084	TMEM63A	uc001hpm.2	0.292162	0.393312	0.10115	0.219562
cg11802553	-0.535246	7.96387	5.70876e-14	9.76465e-12	21.2304	0	PLEKHG3	1445	PLEKHG3	uc001xhq.1	0.348631	0.450708	0.102077	0.220022
cg02372744	-0.66561	4.65537	5.23025e-06	0.000109498	3.58733	166259	FGF18	204222	FGF18	uc003mbk.3	0.314232	0.43339	0.119158	0.220428
cg13119853	-0.563037	4.26448	2.8343e-05	0.00047713	1.99203	0	TOB1	4037	TOB1	uc002isw.3	0.34393	0.447952	0.104022	0.220782
cg25000900	-0.459871	3.87254	0.000137275	0.00184339	0.514427	0	ARHGEF28	15412	ARHGEF28	uc003kda.4	0.352469	0.457112	0.104643	0.220837
cg23172911	-0.881104	5.74949	2.57626e-08	9.882e-07	8.65595	0	UCK2	2923	MIR3658	uc021pec.1	0.300536	0.400969	0.100434	0.221071
cg22862526	-0.182458	4.9108	1.63107e-06	3.92445e-05	4.69306	0	RNASE4	116	ANG	uc001vxz.3	0.394648	0.499693	0.105045	0.221159
cg23514374	-0.989872	2.74951	0.00640007	0.040043	-3.00188	0	ETS1	19875	ETS1	uc009zcg.2	0.276976	0.389415	0.112439	0.221267
cg15108410	-0.242645	5.93262	9.78305e-09	4.18538e-07	9.58547	0	COL2A1	6276	COL2A1	uc001rqt.3	0.392419	0.49284	0.100422	0.221405
cg23985077	-0.258625	4.5924	6.9199e-06	0.00014007	3.32232	0	BFSP1	638	BFSP1	uc002wpo.3	0.384525	0.489498	0.104973	0.221431
cg00899400	-0.729503	4.7567	3.31301e-06	7.33825e-05	4.02013	0	HOXA3	4675	HOXA3	uc011jzl.2	0.314531	0.423509	0.108978	0.221589
cg22207479	-0.172946	5.52625	8.14296e-08	2.7582e-06	7.55311	0	SLC14A2	274	SLC14A2	uc002lbe.3	0.395603	0.504708	0.109105	0.221639
cg11871864	-0.308799	6.00521	6.62535e-09	2.94259e-07	9.95999	77876	STC1	77876	STC1	uc003xdw.1	0.377443	0.492111	0.114668	0.221924
cg10969502	-0.341239	6.41044	7.08355e-10	3.97468e-08	12.112	52115	SMOC2	52115	SMOC2	uc003qwr.2	0.372094	0.479987	0.107893	0.22196
cg12529273	-0.407479	4.40825	1.5427e-05	0.000281955	2.56494	0	LNX1	492	LNX1	uc003hag.5	0.369014	0.472628	0.103614	0.222255
cg00657094	0.192681	3.72235	0.000243401	0.0029757	-0.0183951	3634	C1QTNF12	6560	B3GALT6	uc001adk.3	0.457716	0.559981	0.102266	0.222274
cg21949305	-0.810381	4.74432	3.50455e-06	7.71187e-05	3.96682	0	ADORA2A-AS1	435	ADORA2A	uc003aab.3	0.304041	0.405137	0.101095	0.222276
cg19750321	-0.878022	6.78263	8.33681e-11	5.90082e-09	14.1763	0	ARNT	19048	ARNT	uc010pck.2	0.29726	0.398609	0.10135	0.222354
cg22680761	-0.433488	4.30575	2.38401e-05	0.000410883	2.15483	197034	MAD2L1	197034	MAD2L1	uc003idl.2	0.361056	0.467213	0.106157	0.222479
cg11464842	0.276667	3.27973	0.00118543	0.010888	-1.47796	0	CNNM4	1335	CNNM4	uc002swx.3	0.478594	0.580652	0.102058	0.222654
cg04353438	-0.180475	4.99164	1.11699e-06	2.82147e-05	5.05316	0	SAFB2	1754	SAFB2	uc002mcd.3	0.395495	0.502632	0.107136	0.222752
cg27661315	-0.37708	3.52289	0.000506555	0.00544302	-0.696799	0	BEND4	32285	BEND4	uc011byy.1	0.370973	0.475758	0.104786	0.223144
cg22699768	-0.541401	7.21134	6.43787e-12	6.11444e-10	16.6521	6990	LINC01132	6990	LINC01132	uc001hwj.2	0.337059	0.440482	0.103424	0.223436
cg04517258	-0.658057	5.35464	1.92811e-07	5.96904e-06	6.72862	0	LY6E-DT	4850	LY6E-DT	uc011ljz.1	0.327493	0.434757	0.107264	0.223442
cg18784113	-0.925752	6.71805	1.21541e-10	8.26398e-09	13.8123	0	THRB	72568	THRB	uc003cda.1	0.293439	0.394816	0.101377	0.223475
cg20652822	-0.571682	5.13201	5.72488e-07	1.56848e-05	5.68982	0	DNAH17	20482	DNAH17-AS1	uc031reo.1	0.349201	0.451343	0.102142	0.223634
cg19683608	-0.706892	5.08223	7.2679e-07	1.93312e-05	5.46238	0	DIP2C	483	PRR26	uc010qab.2	0.322047	0.427804	0.105757	0.223834
cg20317116	-0.482603	4.44638	1.30949e-05	0.000244419	2.71958	305	GBA3	305	GBA3	uc031sdv.1	0.353399	0.45838	0.104981	0.224098
cg26131932	-0.716997	3.22265	0.00143725	0.0126917	-1.65392	13236	UBE3C	54405	DNAJB6	uc003wnj.3	0.325849	0.429994	0.104145	0.224263
cg07904865	-0.339076	4.1673	4.23766e-05	0.000675116	1.61409	0	C7orf50	301	GPER1	uc003skb.2	0.376105	0.478595	0.10249	0.224344
cg05905731	-0.801195	5.62004	5.04137e-08	1.79577e-06	8.01233	145853	MIR5093	145853	MIR5093	uc031qxb.1	0.303568	0.404523	0.100954	0.224371
cg00543684	0.433367	3.7908	0.000187898	0.0023955	0.222112	0	MCF2L	3046	MCF2L	uc001vss.4	0.485604	0.594329	0.108725	0.224493
cg18812956	0.246202	4.34265	2.04013e-05	0.00035885	2.30151	0	EFHB	834	EFHB	uc003cbm.3	0.469175	0.569305	0.10013	0.224607
cg11513485	-0.504093	4.70885	4.11407e-06	8.87193e-05	3.81478	0	CERS6	57227	MIR4774	uc021vse.1	0.351982	0.457004	0.105022	0.224703
cg13461190	-0.271041	4.77708	3.01967e-06	6.75358e-05	4.10808	0	NCS1	9134	NCS1	uc004bzi.2	0.375004	0.505708	0.130704	0.224849
cg17335199	-0.975388	4.46195	1.22431e-05	0.000230626	2.78307	0	SILC1	5918	SILC1	uc002qyk.2	0.278334	0.38625	0.107916	0.224863
cg26058474	0.333556	3.23758	0.00136698	0.0121973	-1.60817	0	SNED1	27758	SNED1	uc002wai.1	0.485575	0.591169	0.105594	0.22488
cg00925802	0.554703	3.62293	0.00035214	0.0040449	-0.360765	0	CASZ1	11102	CASZ1	uc001arq.1	0.506107	0.614391	0.108283	0.225232
cg07995438	-0.909968	5.10893	6.39598e-07	1.72743e-05	5.58416	1755	GSTP1	1755	GSTP1	uc001omf.3	0.297567	0.398404	0.100836	0.22528
cg17316030	0.748464	3.65933	0.000307884	0.00361936	-0.236376	0	SYNE2	54413	SYNE2	uc021ruh.1	0.515067	0.622644	0.107577	0.225415
cg09410453	-0.675527	6.25494	1.69043e-09	8.64274e-08	11.2741	0	ABAT	781	ABAT	uc010bui.3	0.327848	0.42868	0.100833	0.225523
cg25279553	-1.38914	2.92709	0.00373373	0.0265896	-2.5193	0	ICAM3	500	RAVER1	uc002moa.3	0.227191	0.333519	0.106328	0.225899
cg09650189	-0.633254	4.83969	2.26681e-06	5.23995e-05	4.38031	0	MYH11	1845	MYH11	uc010bvh.3	0.337834	0.438511	0.100677	0.226609
cg12448285	-0.0993102	3.87147	0.000137846	0.00184959	0.510555	0	KIF26B	17840	KIF26B	uc010pyr.2	0.414998	0.517344	0.102346	0.22664
cg01829342	0.0852841	3.98694	8.76913e-05	0.00125879	0.932812	21509	FRMD6	34952	FRMD6	uc001wzg.3	0.441948	0.549904	0.107956	0.227225
cg25370658	-0.861867	4.11845	5.17296e-05	0.000800726	1.42699	53703	BMP6	53703	BMP6	uc003mxu.4	0.295513	0.396778	0.101265	0.227254
cg23925111	0.0247095	3.65331	0.000314821	0.0036857	-0.257022	0	SAMD13	5567	SAMD13	uc001djs.3	0.426537	0.536163	0.109626	0.227416
cg21027282	-0.351393	4.0078	8.07207e-05	0.00117225	1.01026	0	RAD51B	443908	ZFP36L1	uc001xkh.2	0.363829	0.479596	0.115768	0.227445
cg00824222	-0.494	4.99647	1.09183e-06	2.76624e-05	5.07485	0	SNX13	2022	SNX13	uc003stv.3	0.356956	0.457412	0.100455	0.227472
cg20390587	-0.632462	5.3382	2.09193e-07	6.42004e-06	6.65069	0	NSMCE2	50002	NSMCE2	uc003yrw.2	0.334143	0.441555	0.107413	0.227766
cg26805263	-0.124723	4.24239	3.1076e-05	0.000516895	1.90547	0	TNFRSF19	58812	TNFRSF19	uc001uou.3	0.402521	0.508983	0.106462	0.227889
cg13393505	-0.23927	3.8165	0.000170332	0.00220584	0.313439	0	GPC1	8570	MIR149	uc010zog.2	0.393723	0.498099	0.104376	0.227892
cg23824845	-0.829686	4.83507	2.3155e-06	5.34019e-05	4.36013	3656	DMRTB1	3656	DMRTB1	uc001cvq.1	0.310264	0.41492	0.104656	0.227939
cg03333699	-0.506763	5.80317	1.944e-08	7.70149e-07	8.92613	0	ADAP1	281	ADAP1	uc003sjn.4	0.344587	0.449691	0.105104	0.227988
cg04730276	-0.597476	5.24697	3.27778e-07	9.5525e-06	6.22179	3680	SLC19A3	3680	SLC19A3	uc002vpi.3	0.337704	0.440929	0.103226	0.228102
cg20449048	1.21342	2.96187	0.00334948	0.0244708	-2.42149	0	C7orf50	14507	CYP2W1	uc003sjq.1	0.592832	0.7067	0.113868	0.228212
cg19566906	-0.456344	4.42925	1.40975e-05	0.000260705	2.64996	0	LINC01088	78332	LINC01088	uc003hlr.2	0.356645	0.464685	0.108039	0.228384
cg25098281	-0.52005	7.42624	1.71864e-12	1.90912e-10	17.9305	0	SCNN1A	178	LTBR	uc010sfc.2	0.349579	0.454218	0.104639	0.228469
cg01144225	-0.114917	6.59051	2.54112e-10	1.5972e-08	13.1005	0	AMDHD2	3874	AMDHD2	uc002cqp.3	0.409426	0.510913	0.101487	0.228502
cg11299873	-0.077207	6.27522	1.51038e-09	7.81916e-08	11.3825	0	ZEB2	57207	GTDC1	uc002tvr.3	0.413621	0.516938	0.103316	0.228517
cg00470044	-1.51886	5.50441	9.09691e-08	3.0473e-06	7.44707	0	BABAM2	77140	LOC100505716	uc002rly.3	0.219692	0.32091	0.101218	0.228642
cg25176380	-0.981793	5.49447	9.56641e-08	3.19065e-06	7.3989	153975	MGC15885	161984	MGC15885	uc002ala.3	0.276671	0.379671	0.102999	0.228756
cg25230917	-0.725009	7.26774	4.56265e-12	4.5218e-10	16.9853	0	LRIG1	23558	LRIG1	uc003dmx.3	0.315947	0.421812	0.105865	0.228815
cg08890883	-0.683514	6.92693	3.56039e-11	2.77413e-09	14.9983	0	SH2D3A	12869	TRIP10	uc010dux.2	0.322059	0.422171	0.100113	0.228895
cg00969323	-0.881849	6.46531	5.19344e-10	3.02805e-08	12.4112	1482	DTYMK	1482	DTYMK	uc002wbz.2	0.302552	0.406674	0.104122	0.228914
cg12920333	-0.0758256	4.88598	1.83033e-06	4.34193e-05	4.5835	59880	SNORD56B	59880	SNORD56B	uc001xmq.3	0.406043	0.519099	0.113057	0.229103
cg04859117	-0.427643	4.22359	3.35987e-05	0.000552919	1.8321	190	MRPL23-AS1	190	MRPL23-AS1	uc010qxh.2	0.368329	0.482452	0.114124	0.229133
cg04990472	-0.500306	5.61409	5.19801e-08	1.84374e-06	7.98301	1426	PLEKHD1	1426	PLEKHD1	uc001xli.2	0.346265	0.453881	0.107616	0.229425
cg11133979	0.279756	3.13013	0.00195283	0.0161203	-1.93308	3353	EBAG9	3353	EBAG9	uc003ynf.3	0.466044	0.574375	0.108331	0.229761
cg01221209	-0.15245	3.71241	0.00025265	0.0030717	-0.0530135	18888	MIR4456	18888	MIR4456	uc021xvw.1	0.403319	0.50955	0.106232	0.229873
cg17763192	0.991993	4.30998	2.34198e-05	0.000404597	2.17157	39745	SNX29P2	39745	SNX29P2	uc031qvl.1	0.577311	0.684738	0.107427	0.229957
cg16370701	0.0623936	4.91041	1.63401e-06	3.93101e-05	4.69134	0	KLC4	868	KLC4	uc003otz.1	0.427126	0.541188	0.114062	0.230364
cg05070273	-0.688757	5.21157	3.89566e-07	1.11568e-05	6.05697	0	ZNF589	28300	ZNF589	uc010hjt.2	0.325208	0.43275	0.107543	0.230686
cg13065504	-0.303685	6.43834	6.05084e-10	3.45702e-08	12.2639	0	PLA2G4F	603	PLA2G4F	uc001zoz.3	0.386628	0.494535	0.107907	0.230977
cg16845136	-0.750864	6.39026	7.93632e-10	4.40525e-08	12.0024	0	CELSR1	30965	CELSR1	uc011arc.1	0.301918	0.417926	0.116009	0.231198
cg03177729	-0.710044	4.80981	2.6002e-06	5.92148e-05	4.25003	0	SEC31A	5326	SEC31A	uc003hnf.3	0.320578	0.423207	0.102629	0.231724
cg00796611	0.167213	4.29869	2.45589e-05	0.000421471	2.12686	0	SRGAP2	23707	SRGAP2	uc031pry.1	0.452037	0.556005	0.103968	0.232555
cg24370375	-0.762849	4.84764	2.1853e-06	5.0782e-05	4.41509	0	MACF1	36934	MACF1	uc001cda.1	0.308231	0.420967	0.112736	0.232713
cg07295586	0.281931	3.63588	0.000335747	0.0038879	-0.31663	273231	MIR4472-1	273231	MIR4472-1	uc022bbz.1	0.474891	0.57507	0.100179	0.232843
cg25939644	0.36561	4.56977	7.64659e-06	0.000152758	3.22786	0	ATP6V0E1	13402	SNORA74B	uc003mce.1	0.47142	0.590759	0.119339	0.232859
cg01916400	0.496089	4.51414	9.75916e-06	0.000189079	2.99724	0	SGCD	205307	SGCD	uc003lwb.3	0.496199	0.599861	0.103662	0.232986
cg26712096	-0.142721	5.40072	1.53275e-07	4.85631e-06	6.94798	1215	GSDME	1215	GSDME	uc003sxa.1	0.404646	0.513619	0.108974	0.233006
cg22745397	-0.389946	5.36046	1.87317e-07	5.81444e-06	6.75624	0	BEND4	32230	BEND4	uc011byy.1	0.366456	0.47001	0.103555	0.233149
cg13477178	-0.815849	5.95051	8.88981e-09	3.83599e-07	9.67745	0	DIP2C	40657	DIP2C	uc009xhi.1	0.302219	0.404265	0.102047	0.23319
cg14603046	-0.393002	4.69336	4.41123e-06	9.43047e-05	3.74868	3305	LINC01003	3305	LINC01003	uc011kvo.2	0.365027	0.469124	0.104097	0.233412
cg21967909	-0.103377	3.90227	0.000122302	0.00167177	0.622133	268	RFESD	268	RFESD	uc003klg.3	0.419126	0.52279	0.103664	0.23357
cg10262747	-0.674083	3.97483	9.19964e-05	0.00131157	0.888014	0	ATXN1	8199	ATXN1	uc003nbu.1	0.327448	0.427963	0.100515	0.233736
cg20174393	0.417429	4.98404	1.15768e-06	2.9116e-05	5.01911	38698	CCDC71L	43121	CCDC71L	uc003vdt.3	0.487903	0.597783	0.109881	0.233765
cg10081761	-0.742223	4.30005	2.44183e-05	0.000419576	2.13227	981	ALDH3B2	981	ALDH3B2	uc001oms.3	0.314655	0.420768	0.106113	0.233776
cg07180571	-0.523449	5.89294	1.20892e-08	5.04754e-07	9.38217	0	CLASP1	11264	CLASP1	uc002tnf.3	0.347427	0.452267	0.10484	0.234203
cg11562147	-0.505496	7.39353	2.10462e-12	2.27622e-10	17.7343	0	C6orf222	1090	C6orf222	uc003oly.3	0.358317	0.459035	0.100718	0.234208
cg23777946	1.08123	4.14211	4.69777e-05	0.000737063	1.51736	0	KCTD1	3089	KCTD1	uc010xbj.3	0.584177	0.693816	0.109639	0.234275
cg17869960	-0.89183	3.75932	0.000211747	0.002648	0.111015	0	PHACTR1	10	PHACTR1	uc003nai.3	0.293075	0.395098	0.102023	0.234618
cg03435248	-0.524461	5.4766	1.04704e-07	3.45574e-06	7.3125	0	STK32C	16812	STK32C	uc001llc.1	0.338218	0.448965	0.110747	0.234673
cg17014914	-0.262885	3.97304	9.26494e-05	0.00131952	0.881403	0	DPH6	39645	DPH6-DT	uc001zjc.3	0.379627	0.494955	0.115328	0.23471
cg12934016	-0.40089	4.79422	2.79246e-06	6.30679e-05	4.18231	0	UBE3A	424	UBE3A	uc001zar.3	0.360785	0.472386	0.111602	0.234899
cg14557202	-0.762253	4.7071	4.14668e-06	8.93584e-05	3.80729	0	ZNF385A	6100	GPR84	uc001sfu.3	0.324795	0.433365	0.10857	0.234941
cg15939287	-1.17461	5.31363	2.3622e-07	7.15098e-06	6.5346	0	NRXN2	4734	NRXN2	uc001oap.3	0.252523	0.352709	0.100186	0.235033
cg01834979	-0.588602	5.74626	2.62018e-08	1.00387e-06	8.63974	0	AGAP2	103	AGAP2-AS1	uc001sps.4	0.328806	0.454013	0.125207	0.235073
cg10095968	-0.784516	4.87061	1.96539e-06	4.62463e-05	4.51585	0	TRPM2	2490	TRPM2	uc011aff.1	0.312555	0.419634	0.107079	0.235079
cg15332871	-0.803126	6.0954	4.06361e-09	1.8958e-07	10.43	9196	FRMD1	9196	FRMD1	uc031sre.1	0.296092	0.406257	0.110164	0.235188
cg23148094	-0.404205	7.23241	5.66172e-12	5.4548e-10	16.7764	0	PNLIPRP1	79	PNLIPRP1	uc009xys.1	0.366709	0.469554	0.102845	0.235267
cg26414000	-0.951912	5.67505	3.79511e-08	1.3965e-06	8.28448	0	C1orf52	4026	C1orf52	uc001dkv.3	0.289323	0.389555	0.100232	0.235567
cg06463424	-0.261927	3.38883	0.000814275	0.00804047	-1.13376	56927	RP1	56927	RP1	uc003xsd.1	0.377414	0.493867	0.116453	0.235606
cg10835651	-0.187711	5.22835	3.58989e-07	1.03691e-05	6.13498	0	ABTB2	39445	ABTB2	uc001mvl.2	0.381734	0.506443	0.124709	0.235631
cg01895442	0.766045	5.12286	5.98243e-07	1.63174e-05	5.64787	0	CACNA1H	1634	CACNA1H	uc002cks.3	0.545607	0.648144	0.102537	0.236111
cg01976810	-0.55726	4.92633	1.51714e-06	3.68471e-05	4.7619	0	NXN	15640	NXN	uc010vqe.2	0.349342	0.457929	0.108587	0.236134
cg25108988	-0.827461	6.71268	1.25396e-10	8.48138e-09	13.7822	793747	GRM7	793747	GRM7	uc010hcf.2	0.317236	0.418841	0.101605	0.236145
cg21174903	-0.688796	5.95651	8.60885e-09	3.73036e-07	9.70831	0	STPG3	759	STPG3-AS1	uc022bqg.1	0.324961	0.431072	0.106111	0.236247
cg23691771	-0.403123	6.05466	5.07101e-09	2.32138e-07	10.217	29834	MIB1	71697	MIR1-2	uc021uic.1	0.379694	0.482195	0.102502	0.236301
cg13531977	-0.687972	7.44752	1.50609e-12	1.69896e-10	18.0584	0	EPB41L4B	69599	EPB41L4B	uc004bdz.1	0.323171	0.423526	0.100354	0.236423
cg25002350	-0.274456	4.15674	4.42504e-05	0.00070024	1.57348	3237	MCTP2	3237	MCTP2	uc002btg.4	0.382847	0.492045	0.109198	0.236518
cg22032528	-0.447623	7.09111	1.3336e-11	1.16061e-09	15.9476	1632	SRSF4	22194	TMEM200B	uc001brn.2	0.356375	0.457871	0.101496	0.236555
cg01854776	-1.10568	4.46666	1.19962e-05	0.000226558	2.8023	0	SH3BP4	17018	SH3BP4	uc002vvq.3	0.276112	0.380474	0.104363	0.236599
cg05399613	-0.620124	7.64809	4.28971e-13	5.6973e-11	19.275	0	C16orf74	18905	GINS2	uc002fja.3	0.340121	0.440691	0.100569	0.236727
cg24057615	0.0366931	4.43494	1.37564e-05	0.000255103	2.67307	0	TFF3	3496	TFF3	uc002zav.3	0.441529	0.541579	0.10005	0.236729
cg19244553	0.378081	4.32118	2.23396e-05	0.000388426	2.21603	2770	CHST12	33791	CHST12	uc003smc.3	0.483383	0.587697	0.104314	0.236814
cg21942532	-0.484625	4.54832	8.40328e-06	0.000165909	3.13863	53644	LINC00346	59965	LINC00346	uc001vrk.2	0.358227	0.459659	0.101432	0.236829
cg04496895	-0.622756	4.4777	1.1436e-05	0.000217183	2.84746	0	SVIL	4588	SVIL	uc001iuu.1	0.331303	0.433596	0.102293	0.237001
cg20889395	-0.991046	4.37837	1.75288e-05	0.000314772	2.44451	0	WFIKKN2	47	WFIKKN2	uc002isv.4	0.291446	0.391679	0.100232	0.237024
cg26747269	-0.00929334	3.89192	0.00012733	0.00172879	0.584548	22470	ACSF3	22470	ACSF3	uc002fmp.3	0.434521	0.53461	0.10009	0.237271
cg01765641	-0.131681	4.29204	2.52543e-05	0.000431518	2.10059	0	TBC1D5	509	TBC1D5	uc003cbf.3	0.402165	0.513321	0.111155	0.237439
cg27507254	-0.833816	5.98777	7.27814e-09	3.20062e-07	9.86967	111	CLDN19	111	CLDN19	uc001cht.1	0.307892	0.419402	0.11151	0.237459
cg26524552	0.307769	4.32369	2.21047e-05	0.000384917	2.22598	0	AK4	2446	AK4	uc001dca.3	0.472724	0.580266	0.107542	0.237561
cg11135937	-0.218548	4.00209	8.25751e-05	0.00119567	0.989021	0	ZFHX2	7009	ZFHX2	uc010tno.2	0.387782	0.507402	0.11962	0.237654
cg16420641	0.7461	3.74202	0.00022604	0.00279593	0.0503232	0	DLC1	55881	DLC1	uc003wwl.1	0.539361	0.646438	0.107077	0.237755
cg17568611	-0.374457	3.36257	0.000892098	0.00865617	-1.21755	0	CAMK1D	77132	MIR4480	uc021pmz.1	0.366054	0.48146	0.115406	0.237896
cg13728763	-0.0822695	5.06197	8.00519e-07	2.10472e-05	5.37033	1252	MOB2	1252	MOB2	uc001ltq.2	0.400528	0.518118	0.11759	0.237983
cg26451499	-0.374046	5.86342	1.41413e-08	5.80695e-07	9.23161	0	CEP112	57152	AXIN2	uc010den.1	0.373699	0.479613	0.105914	0.238152
cg09178385	-1.24942	7.87881	9.87385e-14	1.57332e-11	20.699	29	GJB3	29	GJB3	uc001bxx.3	0.237775	0.340843	0.103068	0.238298
cg09367901	0.297791	2.76526	0.0061078	0.0386739	-2.96022	0	BMP4	1320	BMP4	uc001xal.4	0.471974	0.586141	0.114167	0.238551
cg14234694	0.965273	4.65823	5.16381e-06	0.00010829	3.59944	0	SIPA1L1	134669	SIPA1L1	uc010ttm.2	0.575089	0.677286	0.102197	0.238566
cg13469034	-0.493953	6.00679	6.56934e-09	2.92131e-07	9.96815	0	KAZN	184	KAZN	uc001avp.2	0.339491	0.460394	0.120903	0.238583
cg19324462	0.753161	2.96293	0.00333834	0.0244077	-2.41848	0	MACROD1	18473	FLRT1	uc001nyi.1	0.522986	0.647443	0.124456	0.238658
cg08629379	-1.13004	6.22493	1.99606e-09	1.0025e-07	11.1141	18	PNLIPRP1	18	PNLIPRP1	uc001lcn.3	0.253816	0.357892	0.104076	0.238752
cg06766636	0.189938	3.77789	0.000197357	0.00249668	0.176436	0	TSPYL1	1911	DSE	uc003pwq.1	0.450672	0.562855	0.112183	0.238763
cg07723902	-0.917564	7.25973	4.79185e-12	4.7136e-10	16.9379	4233	PRICKLE1	4233	PRICKLE1	uc001rnm.3	0.304011	0.404787	0.100775	0.238793
cg10773972	-0.34556	3.8115	0.000173629	0.002242	0.295599	0	ABHD17C	36040	CEMIP	uc002bfw.1	0.364863	0.482423	0.11756	0.238852
cg10218777	-0.274829	4.72359	3.84932e-06	8.36598e-05	3.87784	0	BFSP2	61470	BFSP2	uc003epn.1	0.384974	0.486905	0.101931	0.238922
cg00452882	0.119009	3.04691	0.00255753	0.0198737	-2.17777	0	CARMIL2	7597	ACD	uc002etp.4	0.475696	0.575738	0.100041	0.239237
cg07501988	-0.257175	4.24851	3.02939e-05	0.000505799	1.92943	0	MAP4K1	17857	MAP4K1	uc010xug.2	0.374691	0.491513	0.116822	0.239313
cg23208717	-0.400939	6.31365	1.21934e-09	6.46592e-08	11.5887	0	ZNF775	6281	ZNF775	uc003whf.1	0.363192	0.463331	0.100139	0.239536
cg07733567	0.991082	2.84053	0.00487131	0.0325574	-2.75807	0	B9D1	30	MIR1180	uc021trz.1	0.555196	0.66541	0.110214	0.239555
cg06119162	-0.143511	4.15809	4.4007e-05	0.000696938	1.57866	5317	POFUT2	18799	POFUT2	uc002zha.3	0.410047	0.515003	0.104956	0.239582
cg21558053	-0.629835	5.48048	1.02675e-07	3.3979e-06	7.33122	55589	SLC1A3	132768	NIPBL-DT	uc031sjc.1	0.326765	0.441106	0.114341	0.239662
cg00252149	-0.629073	5.93529	9.64441e-09	4.13195e-07	9.59918	1275	HIST3H3	1755	HIST3H3	uc001hsx.1	0.334802	0.437811	0.103009	0.240067
cg04986304	-0.785392	6.32524	1.1429e-09	6.10117e-08	11.651	12337	TCEANC2	28147	CDCP2	uc001cwv.2	0.30641	0.422669	0.116259	0.240197
cg17801930	-0.747658	4.15463	4.46337e-05	0.00070547	1.56539	101493	MAP3K1	101493	MAP3K1	uc003jqw.4	0.322439	0.423353	0.100915	0.240576
cg20644754	-0.781068	6.54292	3.33801e-10	2.04226e-08	12.8374	0	CD37	4151	CD37	uc002pnf.3	0.305171	0.414382	0.10921	0.240674
cg27221193	-0.360183	3.49093	0.000568003	0.0059774	-0.802383	4326	ZBTB46	4326	ZBTB46	uc002ygu.3	0.368448	0.479392	0.110944	0.240767
cg15626350	-1.34828	4.01817	7.74546e-05	0.0011317	1.0489	0	ESR1	1392	ESR1	uc003qoo.4	0.238824	0.3401	0.101276	0.240769
cg05028274	-0.405646	5.31299	2.36969e-07	7.17063e-06	6.53158	0	PHLPP2	1980	PHLPP2	uc002fay.1	0.365385	0.472856	0.10747	0.240894
cg07260806	1.11432	4.30002	2.44214e-05	0.000419609	2.13215	61259	NMBR	74450	NMBR	uc003qiu.3	0.59776	0.701075	0.103315	0.241103
cg03044281	-0.653512	7.65368	4.14108e-13	5.51671e-11	19.3092	192	RILP	192	RILP	uc002ftd.3	0.32821	0.438205	0.109996	0.241243
cg15624376	-0.606972	4.87166	1.95583e-06	4.60423e-05	4.52049	991	HOXA4	991	HOXA4	uc003sym.4	0.324264	0.441495	0.117231	0.241258
cg18185987	-0.483804	4.42883	1.41228e-05	0.000261079	2.64827	0	GPR65	6049	GPR65	uc001xvv.3	0.351234	0.462672	0.111438	0.241352
cg23377551	-0.939593	5.24816	3.25872e-07	9.5054e-06	6.22736	0	AGAP2	1873	AGAP2	uc001spp.3	0.289907	0.400343	0.110437	0.241437
cg27005847	-0.471096	4.78512	2.91096e-06	6.53718e-05	4.14287	0	SLC44A4	430	SLC44A4	uc011dol.2	0.360236	0.468971	0.108736	0.241474
cg06642677	-1.20056	5.32266	2.25915e-07	6.87418e-06	6.57721	950	SNRPE	950	SNRPE	uc010pqn.3	0.258489	0.359098	0.100609	0.241535
cg26295435	-0.654594	6.45934	5.37221e-10	3.11717e-08	12.3785	0	CARMIL2	3034	CARMIL2	uc010cel.1	0.328061	0.432669	0.104607	0.241552
cg04384914	-0.161088	5.99523	6.99172e-09	3.08745e-07	9.90826	0	RAD51B	473173	RAD51B	uc010aqq.3	0.398057	0.506857	0.1088	0.241625
cg13911594	-0.647811	7.50818	1.03233e-12	1.22357e-10	18.4242	116	MUC2	116	MUC2	uc001lsx.1	0.337446	0.440876	0.10343	0.241629
cg26049390	-0.868099	4.65994	5.12443e-06	0.000107564	3.60669	31227	RDH10	59408	RDH10	uc003xzj.3	0.305907	0.416719	0.110813	0.241687
cg09192412	-0.747946	3.68069	0.000284415	0.00338743	-0.16288	0	CASP6	3621	CASP6	uc003hzn.1	0.317313	0.424255	0.106942	0.241742
cg07948480	-0.899239	5.36179	1.86084e-07	5.78113e-06	6.76255	1092	RALB	1092	RALB	uc010yys.2	0.287301	0.396616	0.109316	0.241755
cg12301619	-0.148269	5.09141	6.95574e-07	1.86148e-05	5.50421	16290	SLC6A17	16290	SLC6A17	uc009wfq.3	0.409523	0.509895	0.100372	0.241795
cg26188543	-0.663516	5.85719	1.46156e-08	5.97453e-07	9.19993	44354	GYG1	44354	GYG1	uc011bnp.2	0.330238	0.435424	0.105187	0.241863
cg02723964	-0.529033	5.71001	3.16539e-08	1.18874e-06	8.45844	0	CAPN15	198	MIR3176	uc021szr.1	0.348229	0.455623	0.107394	0.24195
cg21487099	-0.425222	5.79294	2.05153e-08	8.07695e-07	8.87447	100	SLC6A19	100	SLC6A19	uc003jbw.4	0.358607	0.48119	0.122583	0.241953
cg00508965	-0.484079	7.92123	7.51666e-14	1.24385e-11	20.9636	0	MCF2L	4700	MCF2L	uc001vss.4	0.358777	0.459258	0.100481	0.241968
cg27446233	-0.691539	5.32536	2.22924e-07	6.79636e-06	6.58995	0	PFKM	53	PFKM	uc001rre.2	0.328062	0.435594	0.107532	0.24198
cg07963563	-0.0242922	4.28495	2.6016e-05	0.000442454	2.07262	0	HSPA12B	17507	C20orf27	uc002wjh.2	0.420396	0.53084	0.110444	0.242058
cg24230696	-0.432267	8.64482	6.32735e-16	2.19366e-13	25.6012	1307	TFF3	1307	TFF3	uc002zav.3	0.357436	0.46369	0.106254	0.242241
cg10145926	-1.17716	6.42106	6.67146e-10	3.7657e-08	12.1697	0	NA	633	NA	uc001yeh.4	0.265461	0.366001	0.10054	0.242395
cg19353431	-0.460392	6.39351	7.79255e-10	4.33077e-08	12.02	7127	LOC154449	7127	LOC154449	uc003qxl.2	0.338594	0.465102	0.126508	0.242526
cg06539091	-0.920197	6.28467	1.43305e-09	7.47185e-08	11.4331	0	ABLIM1	1156	ABLIM1	uc021pze.1	0.286937	0.391198	0.10426	0.242532
cg08870914	-0.262085	4.48397	1.1129e-05	0.0002121	2.87316	36329	TEKT3	36329	TEKT3	uc002gon.3	0.394952	0.496624	0.101672	0.242554
cg18475143	-0.113976	3.89575	0.000125447	0.0017079	0.598449	0	NFATC1	15354	NFATC1	uc010xfi.1	0.399967	0.52196	0.121994	0.242593
cg04740046	0.274857	4.99865	1.08066e-06	2.74256e-05	5.08463	2368	MSI2	2368	MSI2	uc010wnm.1	0.465321	0.568849	0.103528	0.242617
cg14930167	0.978674	3.69086	0.000273842	0.00328236	-0.127747	0	MOB2	13658	DUSP8	uc001lts.2	0.574079	0.685025	0.110946	0.242623
cg23977256	-0.881724	5.55095	7.18082e-08	2.46118e-06	7.6735	0	TRIM10	5248	TRIM10	uc003npn.2	0.298597	0.406834	0.108237	0.242666
cg26572770	0.324273	3.20903	0.00150423	0.0131517	-1.69547	0	SLC9A2	2939	SLC9A2	uc002tca.3	0.449116	0.58345	0.134334	0.242711
cg02374207	0.552114	3.03983	0.00261616	0.0202261	-2.19829	0	MACROD1	18556	FLRT1	uc001nyi.1	0.49396	0.615172	0.121212	0.242732
cg02671204	-0.859343	6.93305	3.43318e-11	2.68719e-09	15.0335	1071	SLC38A8	1071	SLC38A8	uc002fhg.1	0.314083	0.414539	0.100456	0.24282
cg21717958	-1.04303	5.06917	7.73528e-07	2.04268e-05	5.403	0	NPNT	75710	NPNT	uc003hya.3	0.282845	0.384608	0.101763	0.242846
cg17362900	0.274165	3.22991	0.00140266	0.0124492	-1.6317	0	HLA-DPB1	503	HLA-DPB1	uc011dqq.1	0.458176	0.575911	0.117735	0.242869
cg01165442	-0.781786	5.52761	8.08657e-08	2.74168e-06	7.55976	0	RASSF6	21097	RASSF6	uc003hhc.2	0.327006	0.4291	0.102094	0.24291
cg00480856	-0.73558	5.09498	6.8381e-07	1.83421e-05	5.52046	918	WASL	918	WASL	uc003vkz.3	0.320435	0.422557	0.102123	0.242949
cg03396963	-1.09202	5.27736	2.8241e-07	8.36748e-06	6.36403	70426	MRPL46	76722	MRPL46	uc002bmi.1	0.262249	0.366032	0.103783	0.242963
cg27051500	0.226212	6.44169	5.93723e-10	3.40127e-08	12.2821	0	GNA11	13381	GNA11	uc002lxd.3	0.461682	0.567053	0.105371	0.243047
cg01807026	-0.307255	4.16469	4.28317e-05	0.000681217	1.60406	0	MEGF9	1396	MEGF9	uc004bkj.2	0.382761	0.488214	0.105454	0.243134
cg26441910	-0.337651	3.47857	0.000593574	0.00620137	-0.842962	0	CAPN15	1094	MIR5587	uc031qun.1	0.394593	0.509485	0.114892	0.243277
cg06193628	-1.07401	5.04972	8.48535e-07	2.21291e-05	5.31485	23779	SLC19A3	28108	C2orf83	uc002vph.3	0.25278	0.365694	0.112915	0.243359
cg27078890	-0.735051	3.70319	0.000261522	0.00316042	-0.0850441	5	ETS1	5	ETS1	uc001qej.2	0.297546	0.42576	0.128214	0.243745
cg00317837	-0.525751	4.05996	6.55254e-05	0.00098107	1.20545	0	DEPTOR	88742	COL14A1	uc003yox.4	0.344494	0.45381	0.109315	0.243791
cg02578929	0.238916	6.95396	3.03187e-11	2.4102e-09	15.1536	0	AHSA2P	9773	AHSA2P	uc002sbc.2	0.46039	0.568802	0.108412	0.243854
cg23758597	0.843703	3.04371	0.00258389	0.0200333	-2.18706	0	PRKN	1945	PACRG	uc003qua.3	0.529119	0.664444	0.135325	0.244018
cg17459215	-0.299552	3.7132	0.000251906	0.00306472	-0.0502768	287137	MIR4778	287216	MIR4778	uc021vis.1	0.363643	0.492958	0.129315	0.244235
cg16995086	-1.08541	5.24165	3.36405e-07	9.78416e-06	6.19699	0	FRY	8771	FRY	uc001utx.3	0.267506	0.373637	0.106131	0.244262
cg07511317	-0.409258	6.51007	4.02663e-10	2.41644e-08	12.6565	0	KLC1	17970	KLC1	uc021seh.1	0.361339	0.46732	0.105981	0.244354
cg13459606	-1.17978	5.39329	1.59064e-07	5.0221e-06	6.91253	674	GRB10	674	GRB10	uc003tpm.2	0.257252	0.362617	0.105365	0.244365
cg07124876	-0.68762	4.82283	2.44946e-06	5.60935e-05	4.30672	0	CCNH	749	CCNH	uc003kiy.1	0.322973	0.426097	0.103124	0.244378
cg03720762	-0.58588	6.0055	6.61499e-09	2.93871e-07	9.96149	0	RAI1	19396	RAI1	uc002grm.3	0.346278	0.449125	0.102847	0.244391
cg24707219	-0.369771	7.45394	1.44716e-12	1.64569e-10	18.097	185	SLC44A4	185	SLC44A4	uc010jti.3	0.370525	0.482358	0.111833	0.244401
cg25546539	-0.615882	5.46174	1.12851e-07	3.69458e-06	7.2408	303	TPP1	303	TPP1	uc001mel.1	0.323327	0.434567	0.111241	0.244457
cg09313482	-0.780483	5.06523	7.88162e-07	2.07555e-05	5.38515	34210	ENPP2	34210	ENPP2	uc003yos.2	0.309673	0.409866	0.100193	0.244522
cg07342647	0.597018	5.58875	5.91972e-08	2.07223e-06	7.85846	3355	USP7	3355	USP7	uc002czl.2	0.520865	0.622309	0.101444	0.244651
cg07138024	1.2913	3.72744	0.000238799	0.00292917	-0.000674997	272276	RNU6-16P	272305	RNU6-16P	uc031sws.1	0.578843	0.699164	0.120321	0.244728
cg00310391	0.702713	4.39955	1.60131e-05	0.000291232	2.52978	0	C7orf31	1074	C7orf31	uc003sxn.1	0.523378	0.641793	0.118415	0.244802
cg10508349	0.803454	4.87027	1.96845e-06	4.63034e-05	4.51437	0	TANGO6	64721	TANGO6	uc002ewh.3	0.529976	0.658948	0.128972	0.244832
cg08396985	0.696952	3.21268	0.00148599	0.0130251	-1.68435	54971	SOX11	63689	SOX11	uc002qyj.3	0.524382	0.627731	0.103349	0.244838
cg26035201	-0.690752	5.92241	1.03314e-08	4.39705e-07	9.53308	0	PSMG3	2481	PSMG3	uc003skx.2	0.31717	0.433035	0.115865	0.24494
cg24540281	0.321212	4.86738	1.99494e-06	4.68562e-05	4.50167	0	TGFBRAP1	2425	TGFBRAP1	uc010fjc.3	0.476892	0.581729	0.104837	0.244947
cg05999324	-0.334195	4.93172	1.47947e-06	3.60367e-05	4.7858	0	PDCD4	2276	MIR4680	uc021pye.2	0.369907	0.479677	0.109769	0.245046
cg19100779	-0.556609	4.86585	2.0091e-06	4.71397e-05	4.49495	0	ASB4	18	ASB4	uc003unx.3	0.339766	0.446765	0.106999	0.245063
cg23692680	-0.405074	7.19972	6.90968e-12	6.51507e-10	16.5837	50823	MIR4471	50905	MIR4471	uc022azi.1	0.358256	0.461947	0.10369	0.245142
cg04909529	-0.316888	5.82682	1.71616e-08	6.88427e-07	9.04577	0	NT5DC3	16671	NT5DC3	uc010swe.1	0.37726	0.48112	0.103859	0.245191
cg04531363	-0.915857	4.15363	4.4818e-05	0.000707949	1.56152	0	AXIN2	2697	AXIN2	uc010den.1	0.281063	0.390003	0.108939	0.245235
cg03738329	-1.24694	4.99047	1.12317e-06	2.83491e-05	5.04791	2598	EFHD2	5498	CTRC	uc001awi.1	0.242184	0.344792	0.102608	0.245295
cg20276202	-0.867289	6.64219	1.88675e-10	1.22274e-08	13.3878	17080	WDR61	17080	WDR61	uc002bdn.3	0.288878	0.393212	0.104334	0.245318
cg02796790	-0.331886	6.68773	1.44955e-10	9.66517e-09	13.6423	0	QTRT1	31	DNM2	uc010dxk.2	0.386038	0.486049	0.100011	0.245321
cg08882547	-0.526028	5.39286	1.59408e-07	5.03031e-06	6.91047	322	EXOC3L2	322	EXOC3L2	uc002pay.1	0.365917	0.469863	0.103947	0.245363
cg14333539	-0.713901	5.65562	4.19646e-08	1.52491e-06	8.18812	0	BOK	953	BOK-AS1	uc021vzh.2	0.319902	0.422	0.102098	0.245503
cg14362113	-0.593782	5.15592	5.10189e-07	1.41683e-05	5.79966	385776	HDGFL1	386848	HDGFL1	uc003nds.3	0.332913	0.441347	0.108434	0.245547
cg21642947	-0.0325671	3.70469	0.000260056	0.00314553	-0.0798257	0	PPDPF	1297	PPDPF	uc002yff.3	0.413261	0.528225	0.114965	0.245632
cg02959688	0.741397	4.55879	8.02537e-06	0.000159293	3.18214	0	C6orf222	20731	C6orf222	uc003oly.3	0.527679	0.645965	0.118286	0.24566
cg27221338	0.237449	6.76819	9.07165e-11	6.37097e-09	14.0948	1175	KDELR2	1175	KDELR2	uc003sqe.4	0.459688	0.564685	0.104996	0.245745
cg09462269	-0.808071	5.07531	7.51184e-07	1.99096e-05	5.43093	180	C1orf210	180	C1orf210	uc021omn.1	0.301228	0.407698	0.10647	0.245757
cg20437604	-1.13298	6.81084	7.06544e-11	5.08877e-09	14.3361	0	ANXA9	54	ANXA9	uc001ewa.2	0.271971	0.374427	0.102456	0.245787
cg10165829	0.114556	6.35623	9.6083e-10	5.2209e-08	11.8182	0	2020-03-06	22876	2020-03-06	uc003jet.2	0.44181	0.544614	0.102804	0.24588
cg22977481	-0.870912	5.58443	6.05196e-08	2.11259e-06	7.8373	197531	NCKAP5	197531	NCKAP5	uc002ttp.3	0.297205	0.398031	0.100826	0.245896
cg09036996	-0.638651	5.18307	4.4739e-07	1.26176e-05	5.92494	0	SH2D3A	13187	TRIP10	uc010dux.2	0.319892	0.431274	0.111382	0.246005
cg26827725	-1.13849	4.91454	1.60287e-06	3.86709e-05	4.70964	357	BCO1	357	BCO1	uc002fgm.1	0.255971	0.358899	0.102928	0.246093
cg03360907	-0.864074	8.44354	2.44456e-15	6.75031e-13	24.2884	0	CHRM1	262	CHRM1	uc001nwi.3	0.299229	0.402142	0.102914	0.246162
cg09942220	-0.67058	5.56257	6.76771e-08	2.33467e-06	7.73024	1656	TMEM243	1656	TMEM243	uc003uio.3	0.328899	0.441442	0.112543	0.246188
cg16578226	-0.478488	2.95526	0.00341954	0.0248654	-2.44014	16684	RPUSD4	22207	RPUSD4	uc010sbl.2	0.348274	0.455076	0.106802	0.246382
cg08644973	-0.858413	5.34447	2.02794e-07	6.24597e-06	6.68037	0	ABHD16A	145	MIR4646	uc021yuw.1	0.30153	0.401802	0.100272	0.246392
cg05327192	-0.92802	6.62584	2.07343e-10	1.32893e-08	13.2968	0	KLHL35	8079	KLHL35	uc001owm.2	0.283785	0.394491	0.110706	0.246436
cg25900902	-0.257134	3.9151	0.000116334	0.0016027	0.668813	0	ACAP1	1866	KCTD11	uc002gge.4	0.378832	0.494838	0.116005	0.246497
cg12161331	-0.3812	7.68403	3.41813e-13	4.64821e-11	19.4951	11	MIR141	11	MIR141	uc009zfm.2	0.374262	0.479961	0.1057	0.246579
cg21070009	1.47733	4.88758	1.81682e-06	4.31302e-05	4.59054	0	MAP2K1	15064	MAP2K1	uc010ujp.2	0.645633	0.74862	0.102987	0.246649
cg08464505	-1.05994	6.3393	1.05643e-09	5.68305e-08	11.7268	0	ATP11A	13465	ATP11A	uc001vsm.1	0.269522	0.382668	0.113146	0.246658
cg13268590	-0.445407	5.47437	1.05893e-07	3.49052e-06	7.30169	0	MAGI1	46816	MAGI1	uc010hny.2	0.359335	0.480712	0.121376	0.247041
cg01458495	-0.327477	7.32557	3.20005e-12	3.29414e-10	17.3287	0	ZNF589	27947	ZNF589	uc010hjt.2	0.3635	0.492547	0.129047	0.247062
cg14850604	-0.713845	5.87476	1.3315e-08	5.5027e-07	9.28942	0	TTLL5	28565	TTLL5	uc001xsa.3	0.322421	0.432732	0.11031	0.247079
cg15543452	0.175173	4.03534	7.23238e-05	0.0010678	1.11303	318	RFESD	318	RFESD	uc003klg.3	0.448632	0.569194	0.120562	0.24719
cg19324118	0.430699	3.69626	0.000268378	0.00322856	-0.10905	0	ATXN7L1	520	ATXN7L1	uc011klq.1	0.477732	0.592134	0.114402	0.24725
cg21806100	-0.0826976	4.48649	1.10076e-05	0.000210143	2.88351	0	IQGAP2	95325	IQGAP2	uc003kek.3	0.415369	0.518464	0.103095	0.247334
cg06199346	-0.926452	6.48401	4.67042e-10	2.7583e-08	12.5135	0	SPON1	99696	RRAS2	uc021qec.1	0.295802	0.403877	0.108075	0.247381
cg14209781	-0.824948	6.70196	1.33461e-10	8.96804e-09	13.722	65881	TTC29	65881	TTC29	uc003ikw.4	0.310954	0.412882	0.101929	0.247736
cg02023912	-0.966786	6.09629	4.04405e-09	1.88814e-07	10.4346	0	FAM135A	2907	FAM135A	uc003pfh.3	0.28988	0.394184	0.104303	0.247831
cg11715594	-0.954951	5.74429	2.64726e-08	1.01285e-06	8.62987	0	PRTFDC1	103209	PRTFDC1	uc001ise.1	0.280034	0.395286	0.115252	0.247864
cg26370886	-1.30845	6.5967	2.45229e-10	1.54784e-08	13.1349	0	RASIP1	5540	RASIP1	uc002pki.3	0.240447	0.343534	0.103087	0.247904
cg05915593	0.197778	4.83536	2.31238e-06	5.33454e-05	4.36141	0	SYNE2	14542	SYNE2	uc021ruh.1	0.456366	0.562277	0.105912	0.247964
cg22258713	-0.15983	4.79371	2.79894e-06	6.31983e-05	4.18012	25464	LY6H	25464	LY6H	uc011lkc.2	0.40115	0.527122	0.125972	0.247996
cg17346500	-0.43829	3.99554	8.47496e-05	0.00122232	0.964713	0	GOLIM4	3692	GOLIM4	uc003ffe.2	0.36522	0.48075	0.11553	0.248123
cg09096933	-0.705942	5.1672	4.8313e-07	1.35042e-05	5.85163	0	FGD4	14650	FGD4	uc001rlb.1	0.313201	0.42296	0.109759	0.248141
cg11526778	-0.595941	5.59327	5.78403e-08	2.02868e-06	7.88067	0	JAZF1	84107	JAZF1	uc003szm.3	0.327008	0.445707	0.118699	0.248463
cg18876270	-0.484634	7.34662	2.81128e-12	2.93836e-10	17.454	25991	GPR132	25991	GPR132	uc001yqd.3	0.355793	0.463899	0.108105	0.24857
cg03970899	-0.372479	5.15405	5.14799e-07	1.4281e-05	5.79109	0	SEPT5-GP1BB	4098	SEPT5-GP1BB	uc002zpz.2	0.367997	0.478199	0.110202	0.248622
cg14494812	-0.424438	5.96565	8.1966e-09	3.56628e-07	9.75546	0	TOB1	2674	TOB1	uc002isw.3	0.362228	0.46475	0.102522	0.248648
cg22212260	0.524721	4.17599	4.08913e-05	0.000654866	1.64759	0	UBP1	13733	UBP1	uc003cfq.4	0.502198	0.61507	0.112872	0.248658
cg21543918	-1.05224	4.65498	5.23938e-06	0.000109651	3.58568	0	NHSL1	507	NHSL1	uc003qhx.3	0.256206	0.37927	0.123064	0.248734
cg05335944	-0.464004	4.91616	1.59082e-06	3.8417e-05	4.71681	0	FRMD4A	120003	PRPF18	uc001imq.3	0.346603	0.470231	0.123628	0.248809
cg00270625	-0.794593	2.82681	0.00507813	0.0335975	-2.79529	0	CHKB-CPT1B	75	CPT1B	uc003bmn.3	0.311186	0.422727	0.111541	0.248903
cg05766605	-1.0446	3.64684	0.000322438	0.00376057	-0.279169	16171	UBR4	23311	UBR4	uc001bbf.3	0.278702	0.380721	0.102019	0.248932
cg07410633	0.0167704	4.86842	1.98537e-06	4.66558e-05	4.50624	0	GRIK4	15157	GRIK4	uc001pxn.2	0.425951	0.533767	0.107816	0.248962
cg08371333	-0.0571036	3.36998	0.000869478	0.00848183	-1.19398	0	ZNF831	27567	ZNF831	uc002yan.3	0.418937	0.524198	0.105261	0.249023
cg01485975	-0.982215	7.42201	1.76438e-12	1.95271e-10	17.9051	215	HAVCR1	215	HAVCR1	uc021ygj.1	0.291766	0.393001	0.101235	0.249087
cg16519399	-0.476783	5.95248	8.79668e-09	3.8017e-07	9.68757	0	MACROD1	18323	FLRT1	uc001nyi.1	0.346815	0.460308	0.113493	0.249145
cg04700292	0.797592	3.86527	0.000141193	0.00188718	0.4882	0	ZFHX3	1809	ZFHX3	uc002fcl.3	0.545545	0.657711	0.112166	0.249217
cg18119644	0.537692	3.97112	9.33551e-05	0.00132816	0.874311	0	BRSK2	2703	BRSK2	uc009ycw.4	0.490733	0.628155	0.137422	0.249296
cg23972860	-0.864453	6.16771	2.73599e-09	1.32971e-07	10.8106	0	CAMTA1	337028	CAMTA1	uc010nzv.1	0.295905	0.406596	0.110691	0.249338
cg06151718	-0.433242	5.84605	1.55037e-08	6.29831e-07	9.1433	0	DQX1	72	DQX1	uc010yrw.2	0.360535	0.464962	0.104427	0.249489
cg27496506	-0.588704	7.36135	2.56723e-12	2.71871e-10	17.542	114	TGM5	114	TGM5	uc001zrd.2	0.341451	0.452652	0.111201	0.24954
cg07627445	-0.381287	4.36217	1.87801e-05	0.000334382	2.37952	8945	FGFRL1	23697	FGFRL1	uc010ibo.3	0.376936	0.484427	0.107491	0.249703
cg23980776	-0.600467	3.54417	0.000469165	0.00511636	-0.626025	0	PDE6B	1158	PDE6B	uc011buz.2	0.331911	0.434306	0.102395	0.2499
cg12537394	-0.86882	6.29766	1.33304e-09	7.01016e-08	11.5028	25299	RBM33	25299	RBM33	uc003wme.3	0.309213	0.413976	0.104763	0.249909
cg24041556	-0.897796	5.98783	7.27575e-09	3.19995e-07	9.86999	0	SLC44A2	110	SLC44A2	uc002mpf.3	0.298985	0.403622	0.104637	0.249931
cg16582889	-0.833858	8.95547	7.61054e-17	3.86317e-14	27.6592	933	PPP1R16A	1025	GPT	uc031tcs.1	0.301233	0.404924	0.103691	0.249986
cg13254518	-0.417147	5.13446	5.65789e-07	1.55296e-05	5.70104	0	ZNF385B	6862	ZNF385B	uc002unk.4	0.360068	0.470077	0.11001	0.250018
cg13459104	-0.683635	3.71323	0.000251876	0.00306446	-0.0501663	0	LOC158435	7557	LOC158435	uc004avz.3	0.338693	0.451888	0.113195	0.250025
cg13637886	0.507006	4.47266	1.16882e-05	0.00022153	2.82686	0	DNAJC12	27638	DNAJC12	uc001jnb.3	0.491118	0.591332	0.100214	0.250132
cg01455456	0.80128	5.23751	3.43293e-07	9.9628e-06	6.17765	0	SATB2	9282	SATB2	uc010fsq.2	0.521259	0.631722	0.110463	0.250155
cg26202427	-0.966268	5.18058	4.52837e-07	1.27483e-05	5.91339	0	ANK3	37710	ANK3	uc009xpb.1	0.280276	0.387508	0.107232	0.250182
cg15061827	-0.0622794	3.91679	0.000115567	0.00159354	0.674981	2779	LINC01346	14750	LINC01346	uc001ali.2	0.423995	0.526702	0.102707	0.250233
cg15567360	-0.931783	4.8217	2.46221e-06	5.63604e-05	4.30179	28777	KRTAP5-11	28777	KRTAP5-11	uc001oqu.3	0.280007	0.386887	0.10688	0.250243
cg00428457	-0.408102	3.26934	0.00122797	0.0111975	-1.5102	26137	C1QL2	28789	C1QL2	uc002tlo.2	0.344732	0.478465	0.133733	0.250278
cg02727737	0.762045	6.02531	5.94432e-09	2.67234e-07	10.0643	0	FLJ46906	1680	FLJ46906	uc003qic.1	0.54221	0.650567	0.108357	0.250299
cg18104285	-0.353271	5.5298	7.9971e-08	2.71287e-06	7.57041	0	PIK3R1	10857	PIK3R1	uc003jva.3	0.370008	0.478418	0.10841	0.250348
cg20825110	-0.321019	4.02863	7.42881e-05	0.00109233	1.08796	0	PHC2	13309	PHC2	uc001bxg.1	0.360915	0.481549	0.120634	0.250362
cg12550726	0.251842	4.01116	7.96481e-05	0.00115882	1.02278	0	PDLIM3	30989	PDLIM3	uc003ixw.4	0.468219	0.573223	0.105004	0.250589
cg03118430	-0.403921	3.83698	0.000157463	0.0020682	0.386583	0	KCNQ1	431	KCNQ1	uc009ydp.2	0.36968	0.481153	0.111474	0.250756
cg07340922	0.888521	5.00515	1.04804e-06	2.66765e-05	5.11381	439	NXPE2	439	NXPE2	uc009yyy.2	0.554477	0.658985	0.104508	0.250779
cg11203041	-0.649222	6.24297	1.80634e-09	9.1704e-08	11.2102	0	MGST1	108	MGST1	uc001rdf.3	0.335844	0.436896	0.101052	0.251156
cg09484541	-0.69998	4.66133	5.09265e-06	0.000107009	3.61258	0	FAM169A	1023	FAM169A	uc003kdl.4	0.318656	0.423713	0.105056	0.251195
cg16031980	-0.457399	6.5506	3.1946e-10	1.96383e-08	12.8798	7019	SNX6	14653	EAPP	uc001wsd.1	0.356338	0.464899	0.108561	0.25126
cg14008640	-0.920763	6.53068	3.57977e-10	2.17907e-08	12.77	0	MOV10L1	1694	MOV10L1	uc010han.3	0.289925	0.402071	0.112146	0.251265
cg04175877	-0.374756	5.89614	1.18846e-08	4.97016e-07	9.39856	0	ERBIN	11525	ERBIN	uc010iwx.2	0.368085	0.477223	0.109138	0.251296
cg04434994	-0.734927	6.09159	4.1488e-09	1.92931e-07	10.4101	408	C6orf222	408	C6orf222	uc003oly.3	0.314979	0.423563	0.108584	0.251306
cg06992213	-0.720906	6.68755	1.45105e-10	9.673e-09	13.6413	147823	HDGFL1	148895	HDGFL1	uc003nds.3	0.321337	0.432075	0.110738	0.251329
cg17032989	-0.756797	5.28181	2.76308e-07	8.20489e-06	6.38488	0	FMNL2	67309	FMNL2	uc002tye.3	0.305526	0.418603	0.113078	0.251331
cg13007207	0.292617	4.35885	1.90468e-05	0.000338445	2.36624	0	ATXN7L1	623	ATXN7L1	uc011klq.1	0.453663	0.579259	0.125596	0.251363
cg04577715	-0.254951	5.18328	4.46935e-07	1.26067e-05	5.92591	0	SPINK1	77	SPINK1	uc003los.2	0.38529	0.498599	0.11331	0.251387
cg02470587	-1.18733	5.86787	1.38114e-08	5.68504e-07	9.25428	3376	VDR	3376	VDR	uc001rql.3	0.260248	0.362788	0.102541	0.251413
cg01764370	-0.824154	6.81521	6.88656e-11	4.97183e-09	14.3609	4910	DPEP1	4910	DPEP1	uc010cin.3	0.308538	0.413193	0.104655	0.251482
cg27387888	0.173573	4.11793	5.18395e-05	0.00080215	1.425	12146	SEPT5-GP1BB	18451	SEPT5-GP1BB	uc002zpz.2	0.444386	0.559593	0.115207	0.251502
cg06266582	-0.836717	6.4717	5.00867e-10	2.93311e-08	12.4461	0	VPS51	3205	VPS51	uc001ocs.2	0.300255	0.401817	0.101562	0.25163
cg26462319	0.853611	3.21826	0.00145854	0.012839	-1.66734	0	YPEL5	9199	YPEL5	uc002rnd.3	0.54928	0.66579	0.11651	0.251889
cg16149936	1.98456	3.31917	0.00103609	0.00976988	-1.35472	0	CDYL	22456	CDYL	uc011dhx.2	0.680719	0.787159	0.10644	0.251905
cg05945030	0.668027	4.73913	3.58795e-06	7.869e-05	3.94451	0	PRDM10	2863	LINC00167	uc009zcu.2	0.524981	0.634087	0.109106	0.251917
cg06686857	-0.320939	3.34586	0.000945187	0.00907445	-1.27057	0	RBM12B	883	RBM12B-AS1	uc011lgj.1	0.37568	0.480518	0.104838	0.252183
cg00212786	-0.789588	8.46871	2.06621e-15	5.87638e-13	24.4517	2204	GPR39	2204	GPR39	uc002ttl.3	0.312703	0.413998	0.101294	0.252218
cg24942416	0.603418	5.14412	5.40079e-07	1.49078e-05	5.74538	0	VSIG2	278	VSIG2	uc001qas.3	0.520228	0.626943	0.106716	0.252354
cg02761110	-1.06528	5.89241	1.21233e-08	5.05829e-07	9.37946	0	MAGI1	5489	MAGI1	uc010hny.2	0.260987	0.365662	0.104675	0.252388
cg01289874	-0.162044	5.49619	9.48346e-08	3.16503e-06	7.40724	0	HELZ	32036	CACNG1	uc002jfu.3	0.391391	0.507274	0.115883	0.252411
cg07591885	-0.985185	6.97302	2.70653e-11	2.17747e-09	15.2633	0	LAMB3	3380	MIR4260	uc021pil.1	0.270816	0.384501	0.113684	0.252561
cg07128624	-1.16498	5.62324	4.95911e-08	1.76996e-06	8.02809	0	PRDM4	1346	PRDM4	uc001tmp.3	0.265725	0.369394	0.103668	0.252668
cg07604117	-1.00397	7.44089	1.56936e-12	1.76063e-10	18.0185	0	SYNE1	130	SYNE1	uc010kja.2	0.264691	0.377369	0.112678	0.252718
cg21296602	-0.578407	5.03579	9.06564e-07	2.34425e-05	5.25186	0	C11orf54	1266	C11orf54	uc001pef.3	0.322558	0.448369	0.125811	0.252752
cg17145652	-0.22715	5.95691	8.5904e-09	3.7229e-07	9.71037	0	RNF170	766	MIR4469	uc022aum.1	0.382449	0.496655	0.114205	0.252767
cg06618740	-0.137132	5.75145	2.54997e-08	9.80196e-07	8.66579	2356	MIR200B	2356	MIR200B	uc001acw.2	0.406142	0.52857	0.122428	0.252839
cg05414908	0.276561	4.92893	1.49888e-06	3.64454e-05	4.77341	2	GPR75	2	GPR75	uc002rxo.3	0.479219	0.592656	0.113437	0.252859
cg07960691	-0.85609	7.14645	9.54665e-12	8.65696e-10	16.271	0	BAIAP2	22214	BAIAP2	uc002jyz.4	0.304673	0.405247	0.100574	0.252947
cg00332126	0.616111	5.59689	5.67761e-08	1.99632e-06	7.89846	0	EXT2	80606	ALX4	uc001myb.3	0.503487	0.621189	0.117702	0.253197
cg06295294	-0.490922	5.41739	1.41013e-07	4.50818e-06	7.02771	0	C4orf45	8	C4orf45	uc003iqf.1	0.338119	0.455942	0.117824	0.253271
cg27056194	-1.06982	6.15456	2.94069e-09	1.41964e-07	10.7411	31	KCNJ1	31	KCNJ1	uc001qep.2	0.27271	0.379567	0.106857	0.253461
cg16823042	-1.1327	5.21479	3.83514e-07	1.10027e-05	6.07191	0	AGAP2	29	AGAP2-AS1	uc001sps.4	0.274111	0.381385	0.107273	0.253525
cg18258980	0.706044	4.86109	2.05377e-06	4.80691e-05	4.47406	0	SATB2	16656	SATB2	uc010fsq.2	0.511805	0.630592	0.118787	0.253526
cg19171383	-0.569153	6.83391	6.16965e-11	4.52394e-09	14.4671	0	ALDH3A2	3019	ALDH3A2	uc002gwa.1	0.346972	0.454043	0.107071	0.253582
cg21754824	0.270371	5.6155	5.16049e-08	1.83163e-06	7.98995	3245	RAB3IP	3245	RAB3IP	uc021rao.1	0.465128	0.572226	0.107099	0.253757
cg09695307	-0.549077	5.23204	3.52574e-07	1.0201e-05	6.15219	0	RTKN2	2100	RTKN2	uc009xpf.1	0.337347	0.444695	0.107348	0.253793
cg14533644	-0.123664	4.11845	5.17297e-05	0.000800726	1.42698	0	LOC100272217	1648	LOC100272217	uc011mby.2	0.407636	0.516971	0.109335	0.25381
cg07547695	0.347424	6.12601	3.43835e-09	1.63419e-07	10.5907	0	BCL2L11	2583	BCL2L11	uc002tgt.1	0.473584	0.585146	0.111562	0.253824
cg06138714	-1.0311	5.306	2.45281e-07	7.39178e-06	6.49865	4486	SLFN13	4486	SLFN13	uc002hjl.2	0.27977	0.381171	0.101401	0.253842
cg24272697	-0.693132	5.90354	1.14254e-08	4.80224e-07	9.43641	0	HOXA3	668	HOXA3	uc011jzl.2	0.313347	0.426058	0.112711	0.253868
cg21970261	-0.936666	6.50952	4.03922e-10	2.42239e-08	12.6535	137	TFF3	137	TFF3	uc002zav.3	0.282948	0.403403	0.120455	0.253967
cg01030757	-0.488931	5.54599	7.36472e-08	2.51633e-06	7.64929	0	NPTN	59423	NPTN	uc002avr.3	0.349044	0.465556	0.116512	0.254127
cg22483095	1.08971	3.05174	0.00251817	0.0196322	-2.16373	0	SBNO2	8029	GPX4	uc021umh.1	0.59209	0.697949	0.10586	0.254175
cg02665578	-0.219663	3.46407	0.000624966	0.00647572	-0.890429	0	PPDPF	1105	PPDPF	uc002yff.3	0.379728	0.507087	0.12736	0.254203
cg13788625	-0.815365	6.85182	5.5519e-11	4.11782e-09	14.569	1243	NSMF	4876	ENTPD8	uc004cmw.3	0.319032	0.419492	0.100459	0.254267
cg17118391	-0.634087	4.4723	1.17065e-05	0.000221841	2.82539	57708	FAM53A	101818	FAM53A	uc021xkk.1	0.330461	0.433523	0.103062	0.254314
cg26226546	-0.667833	5.45389	1.17405e-07	3.82736e-06	7.20295	1574	SLC26A5	1574	SLC26A5	uc003vbt.2	0.320524	0.434944	0.11442	0.254321
cg05290780	-0.670703	5.58349	6.08123e-08	2.12199e-06	7.83268	0	PROSER1	2834	PROSER1	uc001uwy.4	0.321898	0.430747	0.108849	0.254385
cg17852507	-0.916751	4.73755	3.61366e-06	7.91961e-05	3.93774	0	TRIM2	121	TRIM2	uc003inh.2	0.28303	0.389088	0.106058	0.254388
cg06590662	-0.590661	6.49612	4.35945e-10	2.59161e-08	12.5799	0	TANGO6	58940	TANGO6	uc002ewh.3	0.342497	0.457188	0.114691	0.254512
cg14062977	-0.0645132	3.40848	0.00076024	0.00759753	-1.07068	0	CFAP77	77778	BARHL1	uc004cbp.1	0.41028	0.521054	0.110774	0.254568
cg12510724	-0.778027	7.00866	2.18767e-11	1.80263e-09	15.4691	0	SCNN1A	72	LTBR	uc010sfc.2	0.315359	0.419172	0.103813	0.254605
cg21268422	-0.670814	5.37005	1.78601e-07	5.57313e-06	6.80178	0	BACE2	2201	BACE2	uc010goo.3	0.319512	0.427958	0.108445	0.254867
cg05662655	-0.469416	5.44612	1.22082e-07	3.96333e-06	7.16559	439	DSC2	439	DSC2	uc002kwk.4	0.352984	0.454193	0.101209	0.25488
cg04910149	-0.883213	4.64804	5.40419e-06	0.000112689	3.55635	0	VSIG10	3386	WSB2	uc001twr.2	0.288942	0.398146	0.109204	0.254895
cg25728188	-0.287932	5.18291	4.4774e-07	1.26245e-05	5.92419	187511	EDN1	194409	EDN1	uc010jpb.3	0.379498	0.486942	0.107444	0.254969
cg24489370	0.0313745	5.79904	1.98675e-08	7.85277e-07	8.90525	0	TMEM87A	3115	TMEM87A	uc021sjr.1	0.429159	0.534235	0.105075	0.255053
cg22681495	-0.607736	4.15181	4.5152e-05	0.000712198	1.55455	0	AKAP13	67388	AKAP13	uc010bne.1	0.333087	0.443577	0.11049	0.255087
cg00395579	-0.278594	6.36608	9.09165e-10	4.97236e-08	11.8715	0	RRM2B	7459	RRM2B	uc022azl.1	0.375954	0.487036	0.111082	0.255108
cg09093409	-0.224811	7.1575	8.92844e-12	8.15992e-10	16.3357	0	LOC100130987	7780	POLD4	uc001okm.4	0.389257	0.491164	0.101907	0.255121
cg14598083	-0.16024	5.42633	1.34833e-07	4.32901e-06	7.07057	1180	NUDT9P1	2256	NUDT9P1	uc001khf.2	0.404851	0.510316	0.105465	0.255147
cg07991704	-0.960807	4.79322	2.80526e-06	6.33253e-05	4.17797	0	SLC4A4	5275	SLC4A4	uc003hfz.3	0.280946	0.391884	0.110938	0.255272
cg07473976	-1.03903	5.76194	2.41379e-08	9.33619e-07	8.71844	4022	KCNJ6	4022	KCNJ6	uc002ywo.3	0.272209	0.380632	0.108423	0.255274
cg09074856	-1.37868	4.73488	3.65772e-06	8.00539e-05	3.92625	0	PRDM16-DT	531	PRDM16-DT	uc001aka.3	0.246956	0.347081	0.100125	0.255314
cg26350373	-0.781127	6.51011	4.02568e-10	2.41627e-08	12.6567	175	PLA2G4F	175	PLA2G4F	uc001zoz.3	0.313948	0.42517	0.111223	0.255373
cg13753868	-0.4515	4.85786	2.08465e-06	4.87065e-05	4.45988	1334	ZNF556	1334	ZNF556	uc002lwp.1	0.356008	0.458052	0.102045	0.255416
cg10658203	-0.102584	3.81745	0.000169718	0.00219906	0.316803	0	MCTP2	44559	MCTP2	uc002btl.3	0.412131	0.517686	0.105555	0.255502
cg06681656	0.617433	5.20263	4.06885e-07	1.15893e-05	6.01547	12216	HOXA1	15227	HOXA1	uc003syd.3	0.515882	0.629107	0.113224	0.25556
cg20731875	-0.496308	5.36068	1.87121e-07	5.80984e-06	6.75724	0	HS3ST3B1	643	MGC12916	uc010vvv.2	0.346386	0.453511	0.107125	0.25557
cg15071463	-0.980366	7.58525	6.37177e-13	7.98344e-11	18.8916	60090	ATP1A1	60090	ATP1A1	uc010owv.1	0.290964	0.395194	0.10423	0.255669
cg10403251	-0.924677	6.95454	3.02147e-11	2.40246e-09	15.1569	0	C16orf72	20760	C16orf72	uc002czm.3	0.296921	0.398004	0.101083	0.255709
cg07370315	-0.771124	8.65757	5.80486e-16	2.04592e-13	25.6849	48765	MIR138-1	48765	MIR138-1	uc011azu.1	0.316826	0.420903	0.104077	0.255749
cg25784359	-0.950621	8.23565	9.69694e-15	2.12619e-12	22.9506	346	SFTA2	346	SFTA2	uc003nsf.3	0.294778	0.396762	0.101985	0.255794
cg22435132	0.931773	4.714	4.01961e-06	8.69159e-05	3.8368	0	BCAS3	10017	BCAS3	uc002izc.4	0.555444	0.677118	0.121674	0.255914
cg23822407	-1.40359	5.70349	3.27451e-08	1.22517e-06	8.42594	0	ZHX2	72726	DERL1	uc003ypl.3	0.23653	0.338418	0.101888	0.255916
cg20878925	-0.17928	5.02248	9.65589e-07	2.4793e-05	5.1918	335525	TEX29	359104	TEX29	uc001vsa.3	0.391018	0.506662	0.115644	0.255922
cg23859055	-1.39387	5.25483	3.1541e-07	9.23829e-06	6.25851	0	ANKMY2	1373	ANKMY2	uc003sti.3	0.222751	0.325109	0.102357	0.255928
cg09787021	-0.261417	4.97572	1.20387e-06	3.01224e-05	4.98189	0	MAN1C1	44526	MAN1C1	uc001bkm.2	0.377939	0.490243	0.112303	0.256001
cg22618405	-0.0361676	3.39948	0.000784574	0.00779926	-1.09963	3449	LOC284950	3449	LOC284950	uc021vkc.1	0.4255	0.529686	0.104186	0.256051
cg17143606	0.507264	5.48234	1.01712e-07	3.36872e-06	7.34024	0	TMEM37	2169	TMEM37	uc002tly.3	0.508342	0.611512	0.10317	0.256157
cg25080747	-0.46616	7.91371	7.88925e-14	1.29836e-11	20.9167	609	ASCL2	3063	ASCL2	uc001lvu.3	0.359252	0.466968	0.107716	0.256221
cg24353272	0.284788	5.13332	5.6891e-07	1.56022e-05	5.69579	0	RRP15	8470	TGFB2	uc001hll.3	0.470431	0.572143	0.101713	0.256278
cg20420868	-0.78322	7.42245	1.75958e-12	1.9486e-10	17.9077	0	ALDH3B2	33	ALDH3B2	uc001omr.3	0.315714	0.424992	0.109278	0.256299
cg16990755	-0.60787	5.08201	7.27548e-07	1.93485e-05	5.46139	0	CACNB1	11829	ARL5C	uc031qzy.1	0.336709	0.439908	0.103199	0.256355
cg23791718	-0.241652	6.06893	4.69293e-09	2.1645e-07	10.2915	3160	TOX	3160	TOX	uc003xtw.1	0.383741	0.495499	0.111759	0.256669
cg09356442	-0.532736	5.30234	2.49751e-07	7.51146e-06	6.48139	0	DCUN1D3	9964	LYRM1	uc010bwi.1	0.353794	0.45673	0.102936	0.256755
cg04360675	-0.0687549	4.72707	3.78922e-06	8.24977e-05	3.89275	15126	SNCA	127240	SNCA	uc010ikt.4	0.412779	0.520704	0.107925	0.256868
cg12937413	-0.200206	3.04352	0.00258549	0.0200409	-2.18761	0	LINC00689	11268	LINC00689	uc003wog.3	0.38993	0.505154	0.115224	0.257059
cg13578841	-0.324422	3.41924	0.000732105	0.00736681	-1.03601	0	CGNL1	51218	CGNL1	uc002aeg.3	0.384653	0.487323	0.10267	0.257171
cg22842855	-0.80746	8.18218	1.37798e-14	2.85491e-12	22.6095	0	APBB1IP	22885	FAM238A	uc001ist.3	0.307154	0.411191	0.104037	0.257225
cg00744172	-0.756796	5.61029	5.30026e-08	1.87504e-06	7.96435	112428	MBL2	112428	MBL2	uc001jjt.3	0.309918	0.423141	0.113223	0.257229
cg20040691	-0.50101	4.79811	2.74327e-06	6.20969e-05	4.19918	0	ASB4	32	ASB4	uc003unx.3	0.342315	0.45815	0.115835	0.257291
cg07481027	0.528688	5.7967	2.01139e-08	7.94147e-07	8.89343	0	CAMK2G	2759	CAMK2G	uc001jvm.2	0.499924	0.615126	0.115201	0.257328
cg01861131	-0.97942	6.99769	2.33603e-11	1.90973e-09	15.4056	0	SMIM22	3	SMIM22	uc010btz.1	0.294702	0.39831	0.103608	0.257562
cg10097215	-0.621941	5.89708	1.18258e-08	4.94786e-07	9.40332	576	STX7	576	STX7	uc003qdg.2	0.326586	0.439992	0.113406	0.257569
cg04178634	-0.732702	6.0842	4.31912e-09	2.00181e-07	10.3714	0	GNG7	48876	GADD45B	uc002lwc.1	0.305332	0.432584	0.127252	0.257574
cg14445389	-0.688827	4.96574	1.26167e-06	3.13861e-05	4.93727	0	AFF3	294184	AFF3	uc010fiq.1	0.321565	0.428559	0.106993	0.257594
cg01963702	-0.972471	6.16729	2.74235e-09	1.33208e-07	10.8083	0	MICAL2	5369	MICAL2	uc001mkb.3	0.297619	0.398952	0.101334	0.257611
cg13048171	-0.553282	4.60705	6.4853e-06	0.000132305	3.3837	88984	MIR4432	89067	MIR4432	uc021vie.1	0.344104	0.446718	0.102614	0.257616
cg16306043	1.09961	3.67665	0.000288717	0.00342922	-0.176798	1343	EDIL3	1343	EDIL3	uc003kio.1	0.575806	0.68359	0.107783	0.257625
cg10430205	-0.201349	5.79231	2.05831e-08	8.10014e-07	8.8713	686	GTF2B	686	GTF2B	uc001dmo.4	0.396855	0.510051	0.113196	0.257659
cg01471036	-0.618813	7.64806	4.29063e-13	5.6973e-11	19.2748	0	ALDH3A1	46	ALDH3A1	uc010vzd.2	0.339039	0.443924	0.104885	0.257715
cg14315054	0.586284	3.84311	0.000153795	0.00202769	0.40854	10329	HLX	15986	HLX	uc001hmv.4	0.505828	0.624123	0.118295	0.257786
cg23863670	-1.26977	5.35821	1.89422e-07	5.87371e-06	6.74556	0	CCL28	557	CCL28	uc003jns.3	0.244734	0.35745	0.112716	0.257799
cg13229961	-0.442253	7.60509	5.62469e-13	7.19094e-11	19.0125	0	OVOL1	477	OVOL1	uc001ofq.3	0.354448	0.47399	0.119542	0.257833
cg19860160	-0.318536	4.52582	9.2737e-06	0.000180845	3.04546	0	C1orf159	6352	C1orf159	uc001acr.2	0.386031	0.492463	0.106432	0.257879
cg13485533	-0.788529	9.22301	1.1926e-17	8.74837e-15	29.461	0	ARHGAP24	703	ARHGAP24	uc003hpm.3	0.318112	0.420288	0.102177	0.257891
cg16465280	-1.0523	5.20179	4.08539e-07	1.16328e-05	6.0116	12904	CARD11	12904	CARD11	uc003smv.3	0.262296	0.38573	0.123434	0.258004
cg00717080	-0.491164	4.19451	3.78906e-05	0.000613506	1.71916	0	CBS	4908	CBS	uc002zcs.1	0.351472	0.467357	0.115885	0.258005
cg18247090	-0.977079	5.96023	8.43867e-09	3.66321e-07	9.7275	0	MTUS2	947	MTUS2-AS1	uc001usn.3	0.283783	0.385748	0.101965	0.258023
cg09708066	-0.0651332	5.08274	7.25009e-07	1.93009e-05	5.46472	0	ABCB4	60549	ABCB4	uc003uiy.3	0.403934	0.523616	0.119683	0.258123
cg10036840	-0.443045	4.87924	1.88847e-06	4.46489e-05	4.55379	0	SUGCT	284010	SUGCT	uc003thn.2	0.358219	0.468682	0.110462	0.25822
cg21478437	-0.458038	6.96754	2.79634e-11	2.24023e-09	15.2318	54	CTSE	54	CTSE	uc001hdu.3	0.363317	0.467605	0.104288	0.258236
cg13115952	-0.968528	5.42945	1.32743e-07	4.2695e-06	7.08551	14014	SOX17	14014	SOX17	uc003xsb.4	0.290162	0.393145	0.102982	0.25835
cg09263647	-1.26342	7.27008	4.49782e-12	4.46699e-10	16.9992	210032	SPTSSA	239356	SPTSSA	uc001wsc.3	0.24935	0.354602	0.105253	0.258358
cg14375632	-0.624199	7.5199	9.59449e-13	1.14736e-10	18.4951	0	AOPEP	37585	AOPEP	uc011luj.2	0.340258	0.441221	0.100963	0.258386
cg20060598	-0.833268	7.85588	1.14391e-13	1.77645e-11	20.5564	20763	FGFRL1	35515	FGFRL1	uc010ibo.3	0.296335	0.406739	0.110404	0.258506
cg12450016	-1.17365	5.39961	1.54122e-07	4.88102e-06	6.9427	0	RGMB	3648	RGMB-AS1	uc003kne.3	0.259873	0.369642	0.109769	0.258533
cg22558389	0.408198	3.90739	0.000119888	0.00164482	0.640733	0	GPRIN3	3775	GPRIN3	uc003hsm.1	0.481914	0.595865	0.113951	0.258667
cg01916918	-1.08326	5.98018	7.58116e-09	3.32052e-07	9.83047	0	CLU	7673	CLU	uc003xfw.2	0.264029	0.379006	0.114977	0.258727
cg01301319	-0.589545	7.35177	2.72347e-12	2.86283e-10	17.4848	0	HOXA3	5632	HOXA3	uc011jzl.2	0.338923	0.448379	0.109457	0.258736
cg14836490	0.0694989	4.46095	1.2296e-05	0.000231481	2.779	0	MEIS1	53027	MEIS1	uc002sdw.1	0.442874	0.54395	0.101076	0.258739
cg21244580	-1.04794	4.63763	5.66114e-06	0.000117355	3.51236	216717	IL7	216717	IL7	uc003ybg.3	0.265054	0.370456	0.105402	0.258798
cg05779364	-0.216654	5.02202	9.67691e-07	2.48363e-05	5.18973	0	RNU5F-1	147	SLC30A10	uc001hlu.1	0.387018	0.504961	0.117943	0.258806
cg01291088	-0.84894	6.29912	1.32227e-09	6.95654e-08	11.5106	0	CARMIL2	7068	ACD	uc002etp.4	0.293114	0.412429	0.119316	0.258873
cg27180492	1.18289	4.39509	1.63209e-05	0.000296221	2.51183	1208	ZNF184	1208	ZNF184	uc003nji.3	0.604455	0.711765	0.10731	0.258888
cg17304678	0.136405	4.59922	6.714e-06	0.000136385	3.35091	0	RGMB	16226	RGMB-AS1	uc003kne.3	0.443115	0.545367	0.102252	0.259264
cg00978102	-0.799353	6.83438	6.15254e-11	4.51322e-09	14.4698	330	BTNL2	330	BTNL2	uc003obg.1	0.309951	0.412278	0.102327	0.259455
cg12430062	-0.903341	6.62476	2.0864e-10	1.33653e-08	13.2908	0	TMEM220-AS1	18925	TMEM238L	uc002gmz.3	0.291225	0.404952	0.113727	0.259664
cg06565368	-0.45468	4.76468	3.19509e-06	7.10673e-05	4.05451	0	NTM	127107	NTM	uc001qgo.3	0.360885	0.461466	0.100581	0.259684
cg15973546	-0.746214	5.91886	1.05293e-08	4.47074e-07	9.51485	3950	ARL3	25279	TRIM8	uc001kvz.2	0.311864	0.42251	0.110646	0.259744
cg21987921	-0.259271	5.06244	7.98696e-07	2.10084e-05	5.3725	0	SPON2	4270	LOC100130872	uc003gcp.3	0.380837	0.487855	0.107019	0.259819
cg00529371	1.20251	5.2994	2.5339e-07	7.60948e-06	6.46758	0	GAL3ST2	14834	NEU4	uc002wcm.3	0.558449	0.676067	0.117619	0.259824
cg16016960	-0.947151	5.57315	6.41149e-08	2.22561e-06	7.78202	0	MATN2	1914	MATN2	uc003yib.1	0.28927	0.389344	0.100074	0.259827
cg19601666	0.758614	4.5537	8.20706e-06	0.000162515	3.16097	145945	PTGER3	295187	CTH	uc009wbl.2	0.54042	0.650349	0.109929	0.259972
cg25821223	-0.815667	7.67581	3.60066e-13	4.87621e-11	19.4447	0	PERP	1946	PERP	uc003qht.2	0.302278	0.411489	0.109211	0.260048
cg21425296	-1.1141	5.70194	3.30098e-08	1.23367e-06	8.41822	0	KALRN	115879	MIR5002	uc031sbn.1	0.268286	0.372715	0.104429	0.260067
cg08625996	-0.60423	7.72648	2.61179e-13	3.66065e-11	19.7559	0	SND1	90070	SND1-IT1	uc003vmj.2	0.334174	0.441323	0.107149	0.260247
cg23101551	-1.20956	6.36977	8.90567e-10	4.87877e-08	11.8914	44683	CPM	44683	CPM	uc001sur.3	0.241594	0.351629	0.110036	0.260261
cg22280402	-1.20651	5.21558	3.82042e-07	1.09648e-05	6.07558	0	TCAF1	2321	TCAF1	uc003wdo.2	0.253751	0.356754	0.103003	0.260264
cg17451015	-1.09412	6.12631	3.43283e-09	1.63233e-07	10.5923	0	TRIM10	5483	TRIM10	uc003npn.2	0.263048	0.37085	0.107802	0.260366
cg04013650	-0.0700555	4.0996	5.5842e-05	0.000854685	1.35527	56950	RP1	56950	RP1	uc003xsd.1	0.414009	0.527432	0.113423	0.260385
cg07083043	-0.482563	4.83801	2.28433e-06	5.27639e-05	4.373	0	RASD1	1735	RASD1	uc002gri.3	0.331077	0.460423	0.129347	0.260422
cg00414354	0.906067	4.40329	1.57585e-05	0.000287227	2.54489	0	SP3	40943	SP3	uc002uie.3	0.564204	0.671549	0.107344	0.260549
cg00299603	0.765923	5.40445	1.50446e-07	4.7738e-06	6.96579	0	ADAMTS6	275443	ADAMTS6	uc003jto.4	0.531426	0.64017	0.108744	0.260591
cg27074995	0.35407	5.01765	9.87898e-07	2.531e-05	5.17006	0	JAK3	5366	JAK3	uc010ebh.3	0.478468	0.58808	0.109611	0.260608
cg09939549	-1.04767	6.10899	3.77335e-09	1.77623e-07	10.5013	0	ASPSCR1	13998	ASPSCR1	uc002kdb.1	0.270998	0.37595	0.104952	0.260985
cg22372355	0.494769	4.46594	1.20336e-05	0.000227193	2.79937	49349	ARHGAP29	49349	ARHGAP29	uc009wdq.1	0.498855	0.612332	0.113477	0.261029
cg21414842	-0.56051	5.75549	2.49676e-08	9.61585e-07	8.68602	0	NFIA	2128	NFIA	uc001czy.3	0.336814	0.448787	0.111973	0.261081
cg22506534	0.506675	4.89926	1.72098e-06	4.11307e-05	4.64205	0	ALPL	178	ALPL	uc001beu.4	0.489075	0.610093	0.121018	0.26141
cg21506509	-0.439482	4.38595	1.69708e-05	0.000306292	2.47501	0	MN1	2503	MN1	uc003adj.3	0.367624	0.471947	0.104323	0.261466
cg06217504	-0.551841	7.23935	5.42718e-12	5.27104e-10	16.8174	13145	LINC01095	13145	LINC01095	uc003iko.2	0.349923	0.459655	0.109732	0.26149
cg09144398	-0.163705	8.28012	7.23275e-15	1.65108e-12	23.2352	103	TREH	103	TREH	uc001pty.1	0.408904	0.515041	0.106137	0.261529
cg04845615	-0.390072	4.58935	7.01374e-06	0.000141747	3.30958	1788	MDGA1	1788	MDGA1	uc003onu.1	0.366468	0.476024	0.109556	0.261608
cg18792365	-0.896332	4.96873	1.2441e-06	3.10002e-05	4.95061	0	DLC1	1088	DLC1	uc003wwl.1	0.292543	0.393383	0.10084	0.261619
cg24478966	0.171394	3.37205	0.000863243	0.00842967	-1.18737	0	RABAC1	2596	RABAC1	uc002osf.3	0.458387	0.571207	0.112821	0.261751
cg21347412	0.0378482	7.0139	2.12023e-11	1.75145e-09	15.4993	0	STAP2	275	STAP2	uc002mab.3	0.42916	0.536064	0.106904	0.261805
cg03646605	0.120499	5.98326	7.45691e-09	3.27007e-07	9.84635	125	ME3	125	ME3	uc009yvk.3	0.430153	0.553526	0.123373	0.261813
cg08749443	-0.580059	6.14533	3.09335e-09	1.48717e-07	10.6925	662	PEX11A	1449	PLIN1	uc002boh.2	0.338243	0.447741	0.109498	0.26182
cg21961766	0.132915	6.24694	1.76711e-09	8.99274e-08	11.2314	0	PRRG2	1790	PRRG2	uc002pon.3	0.44641	0.551035	0.104625	0.261925
cg01089914	-0.662671	3.86399	0.000141894	0.00189501	0.483584	0	TNS1	311	TNS1	uc002vgv.1	0.327237	0.445254	0.118017	0.261937
cg16393182	1.21789	3.58957	0.000397887	0.00446999	-0.473761	0	IGSF21	38661	IGSF21	uc001bau.2	0.595239	0.701482	0.106243	0.261978
cg00934322	-1.01381	7.48962	1.15902e-12	1.35067e-10	18.3121	0	DDR1	584	DDR1	uc011dmt.2	0.2638	0.381835	0.118035	0.262
cg27202641	-0.508991	6.37019	8.88446e-10	4.86937e-08	11.8937	75107	SDK1	116719	SDK1	uc003smz.3	0.349413	0.454938	0.105525	0.26205
cg11714200	-0.987551	6.71439	1.24154e-10	8.41022e-09	13.7918	117	ABCA7	232	ARHGAP45	uc010xgd.2	0.279871	0.381954	0.102083	0.262069
cg23146197	-0.894752	6.584	2.63795e-10	1.65074e-08	13.0645	0	HMGA2	38702	HMGA2	uc001ssy.3	0.290811	0.393083	0.102272	0.262106
cg01083652	-0.925955	6.82471	6.5128e-11	4.73801e-09	14.4148	0	THSD4	94219	THSD4	uc002atd.1	0.294338	0.395328	0.100991	0.262121
cg21166999	-0.241922	6.58585	2.61e-10	1.63736e-08	13.0747	0	ROS1	223	ROS1	uc003pxp.1	0.381849	0.49295	0.111101	0.262137
cg09398544	0.540884	4.28347	2.61784e-05	0.000444865	2.06677	0	ZEB2	57474	GTDC1	uc002tvr.3	0.493391	0.624446	0.131054	0.262364
cg08739115	-0.730193	6.41886	6.7548e-10	3.80679e-08	12.1578	0	PRDM16	95110	MIR4251	uc021oez.1	0.315476	0.42406	0.108584	0.26237
cg22806527	-0.871404	5.4694	1.08578e-07	3.56924e-06	7.27774	0	HRH2	2052	HRH2	uc003mdc.4	0.289853	0.400512	0.110658	0.262398
cg04605148	-0.55029	5.62167	4.99929e-08	1.78241e-06	8.02036	0	SLC16A9	17566	SLC16A9	uc010qig.1	0.344607	0.447084	0.102477	0.262467
cg18838941	-0.146249	4.4376	1.36e-05	0.00025258	2.68386	0	FAM171A1	36117	FAM171A1	uc001iob.3	0.387147	0.511614	0.124467	0.262478
cg05992904	-0.64209	4.3094	2.34766e-05	0.00040547	2.16929	0	TAFA5	7705	TAFA5	uc003bim.4	0.327728	0.449498	0.121769	0.262647
cg21438613	-0.718091	5.73661	2.75558e-08	1.05017e-06	8.59141	0	FAR2	2599	FAR2	uc001rit.4	0.317152	0.432262	0.115111	0.262911
cg06912665	-1.03896	8.04788	3.31216e-14	6.13333e-12	21.7586	170	LARP1	170	LARP1	uc003lvo.4	0.275284	0.381719	0.106435	0.262936
cg04157979	-0.609154	7.66333	3.89628e-13	5.22947e-11	19.3683	0	MCF2L	10521	MCF2L	uc001vss.4	0.340519	0.444322	0.103803	0.262944
cg10063407	0.140511	5.13329	5.68986e-07	1.56031e-05	5.69567	0	ATAD2	2973	ATAD2	uc003yqi.4	0.445269	0.552863	0.107594	0.26295
cg22464865	-0.222437	5.9466	9.07796e-09	3.90922e-07	9.65733	0	LGI4	3839	LGI4	uc002nxz.1	0.390364	0.492597	0.102233	0.262988
cg24464789	-0.922655	5.80653	1.90991e-08	7.58143e-07	8.94311	208	C1orf210	208	C1orf210	uc021omn.1	0.283714	0.400818	0.117104	0.263028
cg21075378	-1.19395	7.37179	2.40712e-12	2.56193e-10	17.6043	0	PIAS2	1617	PIAS2	uc002lck.3	0.257827	0.363428	0.1056	0.263035
cg13481776	-0.437456	6.71356	1.24752e-10	8.44412e-09	13.7872	238	ALPI	238	ALPI	uc002vst.4	0.356471	0.457904	0.101433	0.263159
cg11854183	-1.40442	5.2193	3.75169e-07	1.07856e-05	6.09291	0	PPP1R14A	5301	PPP1R14A	uc002ohq.3	0.233195	0.333888	0.100693	0.263159
cg21748136	-0.730539	9.05694	3.77999e-17	2.18476e-14	28.3395	15	SLC51A	15	SLC51A	uc011btu.1	0.321691	0.42411	0.102419	0.263201
cg25241038	-0.0601851	7.92782	7.20402e-14	1.19981e-11	21.0048	0	PROM2	273	PROM2	uc002suh.2	0.407183	0.536838	0.129655	0.263202
cg05142677	0.907857	3.16872	0.00171989	0.0146142	-1.81755	0	ZFPM1	35341	ZC3H18	uc021tmm.1	0.487592	0.604364	0.116771	0.263276
cg23666945	-0.262235	5.11145	6.31935e-07	1.70993e-05	5.59564	0	TRIM71	1639	TRIM71	uc003cff.3	0.384172	0.496314	0.112142	0.263456
cg13646005	-1.31511	5.88365	1.27011e-08	5.27603e-07	9.33475	0	PWWP3A	17	PWWP3A	uc002lsb.2	0.245151	0.350954	0.105803	0.263489
cg00180559	-1.15842	6.43923	6.02028e-10	3.44174e-08	12.2687	0	MAP3K21	14759	MAP3K21	uc001hvu.4	0.256776	0.367745	0.110969	0.263525
cg22961699	-0.163696	5.82481	1.73447e-08	6.95153e-07	9.03559	0	LINGO1	1381	LINGO1-AS1	uc002bcv.3	0.405072	0.507362	0.10229	0.26364
cg12603369	-0.796743	7.24561	5.22365e-12	5.0953e-10	16.8544	263125	PARD3B	263125	PARD3B	uc010fub.2	0.305643	0.422319	0.116676	0.26366
cg22796958	-1.18052	6.84709	5.70895e-11	4.21956e-09	14.5421	0	VEPH1	123	VEPH1	uc003fbk.2	0.25718	0.361909	0.10473	0.263756
cg11783815	-0.306043	8.31919	5.58636e-15	1.3273e-12	23.4859	0	LINC00336	2680	LINC00336	uc003oew.1	0.373595	0.484184	0.110589	0.263759
cg24338091	-1.11558	6.01158	6.40169e-09	2.85449e-07	9.993	0	SIX5	2251	SIX5	uc002pdb.3	0.259856	0.361243	0.101387	0.263793
cg16362173	0.0945241	4.57953	7.3247e-06	0.00014715	3.26854	10358	ARF6	14394	ARF6	uc001wxg.4	0.440017	0.547928	0.10791	0.263796
cg08924619	-0.481547	4.07678	6.12356e-05	0.000925713	1.26887	0	COL4A2	125	COL4A2-AS1	uc031qnh.1	0.389414	0.489732	0.100318	0.263826
cg19215110	-1.31965	5.75064	2.56085e-08	9.83331e-07	8.66171	0	DDR1	218	DDR1	uc010jse.3	0.238204	0.338264	0.10006	0.263849
cg21931078	-0.66787	5.35599	1.91526e-07	5.93488e-06	6.735	0	CDC42EP5	4444	LENG9	uc010yez.2	0.32504	0.438168	0.113128	0.263918
cg16932094	0.453017	4.60982	6.40617e-06	0.000130905	3.39532	0	LL22NC03-63E9.3	480	LL22NC03-63E9.3	uc011ais.3	0.489427	0.60662	0.117193	0.264043
cg22352499	-0.629482	7.11395	1.16199e-11	1.03065e-09	16.0809	0	MTFP1	7226	MTFP1	uc010gvy.1	0.346367	0.451836	0.105469	0.264084
cg14476212	-0.0965585	5.41076	1.4577e-07	4.64095e-06	6.99598	0	MGLL	6532	MGLL	uc003ejw.4	0.413334	0.532639	0.119306	0.264177
cg17170133	-0.584525	4.58252	7.22876e-06	0.000145449	3.28101	0	C1orf21	55412	C1orf21	uc001gqv.1	0.329271	0.451321	0.12205	0.264331
cg15025133	-0.603121	8.40927	3.07183e-15	8.06293e-13	24.0666	0	DSCAML1	94034	CEP164	uc001prg.1	0.339539	0.443628	0.10409	0.264336
cg08240847	-0.319005	4.70761	4.13712e-06	8.91631e-05	3.80948	44476	NDRG1	44476	NDRG1	uc003yug.2	0.372042	0.480044	0.108002	0.264415
cg26513854	-0.615418	5.19631	4.19554e-07	1.19144e-05	5.98622	7866	DELE1	7866	DELE1	uc003lls.3	0.327114	0.433539	0.106425	0.264429
cg06123700	-0.741975	3.71257	0.000252493	0.00307031	-0.0524368	1926	RCOR3	1926	RCOR3	uc010psv.1	0.312911	0.418957	0.106046	0.264471
cg16179589	-0.101648	6.26502	1.59843e-09	8.22482e-08	11.328	2195	HNF1B	2195	HNF1B	uc002hok.4	0.389704	0.517633	0.127929	0.264491
cg26949055	-0.279275	4.57569	7.44968e-06	0.000149337	3.25254	0	RYR3	116255	CHRM5	uc001zhk.1	0.386346	0.497602	0.111255	0.26453
cg27187375	-0.596433	8.19002	1.30894e-14	2.73068e-12	22.6594	0	RXFP4	1088	RXFP4	uc010pgs.2	0.342077	0.445957	0.103879	0.264578
cg02264238	-0.809761	7.09579	1.29651e-11	1.13436e-09	15.9749	0	MANF	2320	RBM15B	uc003dbd.3	0.316912	0.422904	0.105992	0.264642
cg27302507	-0.435621	4.24624	3.05825e-05	0.000509956	1.92052	0	PLD4	7387	PLD4	uc001ypu.1	0.370634	0.476745	0.106111	0.264728
cg17330765	-0.823478	6.96945	2.76478e-11	2.21889e-09	15.2427	201	CNKSR1	201	CNKSR1	uc010oex.1	0.304609	0.405467	0.100857	0.26484
cg26916966	-0.75281	7.44948	1.48788e-12	1.68177e-10	18.0701	230	HSPB9	230	HSPB9	uc002hyy.2	0.309866	0.426352	0.116487	0.264856
cg21103316	-0.560672	5.07626	7.47777e-07	1.9828e-05	5.43526	28536	ZNF12	43998	ZNF853	uc011jwz.2	0.347341	0.450577	0.103237	0.264915
cg12343380	-0.0358346	5.30889	2.41806e-07	7.29865e-06	6.51228	1533606	SPRY2	1533606	SPRY2	uc001vlj.3	0.411105	0.52714	0.116034	0.264917
cg16639860	-1.1379	7.96982	5.49358e-14	9.45485e-12	21.2677	0	KCNIP4	686	KCNIP4	uc021xms.1	0.262166	0.370875	0.108709	0.265059
cg07261186	-0.908036	4.48746	1.09613e-05	0.000209369	2.8875	0	ZMIZ1	4831	ZMIZ1	uc010qlq.1	0.291106	0.39125	0.100144	0.265105
cg13042288	-0.577952	5.83501	1.64353e-08	6.62975e-07	9.08728	0	ANPEP	8091	ANPEP	uc002bop.4	0.339745	0.444577	0.104832	0.265175
cg11501364	-0.054805	4.72923	3.75237e-06	8.18286e-05	3.90202	0	UBAC2-AS1	1017	UBAC2	uc001voa.4	0.39882	0.531456	0.132636	0.265192
cg22272492	0.301011	5.82967	1.69057e-08	6.79218e-07	9.0602	0	SLC22A18	820	SLC22A18AS	uc001lwv.4	0.47484	0.581444	0.106604	0.26522
cg19146711	-0.65938	5.93769	9.5213e-09	4.08308e-07	9.61152	1547	PPM1B	29524	SLC3A1	uc002rty.3	0.335515	0.444262	0.108747	0.265283
cg16662785	-0.743866	6.27868	1.48159e-09	7.68827e-08	11.401	0	RBFOX2	9484	RBFOX2	uc003aoh.4	0.315719	0.432644	0.116926	0.265305
cg00804179	0.761031	3.17462	0.00168668	0.0143988	-1.79979	0	IQSEC1	30641	IQSEC1	uc011auw.2	0.526041	0.640277	0.114236	0.265375
cg25403283	-0.953943	6.75316	9.90421e-11	6.88467e-09	14.01	31524	ARID5B	31524	ARID5B	uc010qil.2	0.276661	0.389843	0.113182	0.265389
cg21048763	0.109932	5.19791	4.16315e-07	1.1829e-05	5.99361	0	TBC1D16	11658	TBC1D16	uc002jxj.4	0.421336	0.556085	0.134749	0.26547
cg14353573	-0.749017	7.86399	1.0859e-13	1.701e-11	20.6068	0	CDH17	34	CDH17	uc003ygh.2	0.322048	0.423493	0.101445	0.265481
cg06048193	0.65664	4.21682	3.45549e-05	0.000566356	1.80573	343668	SPRY2	343668	SPRY2	uc001vlj.3	0.530124	0.631685	0.101561	0.265538
cg01478234	-0.769308	7.25926	4.80545e-12	4.72441e-10	16.9351	0	BTBD11	664	BTBD11	uc001tml.1	0.314988	0.41526	0.100272	0.265656
cg08306303	-0.655967	4.55942	8.00328e-06	0.000158907	3.18474	0	NECTIN1	31672	NECTIN1	uc001pwu.1	0.33595	0.443286	0.107336	0.265715
cg23254316	-0.927433	5.5689	6.5523e-08	2.26903e-06	7.76122	0	MICAL2	17217	MICAL2	uc001mkb.3	0.292058	0.393416	0.101358	0.265721
cg12616691	0.0230166	5.83318	1.65953e-08	6.68609e-07	9.07798	0	ARID5B	4341	MIR548AV	uc021prj.2	0.422865	0.533974	0.111108	0.265817
cg19987219	-0.770183	5.90573	1.12931e-08	4.75642e-07	9.44759	0	KNCN	136	KNCN	uc009vyh.1	0.321484	0.427465	0.105981	0.265964
cg08463280	-0.649402	7.28041	4.22217e-12	4.22341e-10	17.0604	0	TENM2	78373	TENM2	uc003lzt.4	0.333661	0.435643	0.101982	0.265991
cg13511231	-0.334363	5.81576	1.81932e-08	7.25615e-07	8.98975	14194	MUC2	14194	MUC2	uc001lsx.1	0.382819	0.486985	0.104166	0.266028
cg24756966	-0.865377	7.67104	3.71089e-13	5.01421e-11	19.4155	610	LRRC73	610	LRRC73	uc003ovk.2	0.30388	0.411514	0.107633	0.266038
cg24974611	-0.827924	8.29447	6.57878e-15	1.52299e-12	23.3272	0	SEC16B	121	SEC16B	uc001gll.4	0.308186	0.412232	0.104045	0.266097
cg24463066	-0.0526945	6.46424	5.22513e-10	3.04294e-08	12.4053	0	SLAIN2	6802	SLAIN2	uc003gyb.1	0.409688	0.525923	0.116235	0.266292
cg03202693	-0.80218	5.13951	5.52206e-07	1.52007e-05	5.7242	0	MCF2L	4247	MCF2L	uc031qnl.1	0.297152	0.415771	0.118619	0.266337
cg23392390	-1.29249	6.76352	9.32261e-11	6.52183e-09	14.0684	0	ALDH3A1	265	ALDH3A1	uc010vzd.2	0.246429	0.347307	0.100877	0.266352
cg22688072	-0.733227	6.24838	1.75307e-09	8.93011e-08	11.239	0	ZNF395	28975	ZNF395	uc003xgr.3	0.328252	0.433229	0.104977	0.266357
cg14033585	-0.691902	6.22669	1.97665e-09	9.94548e-08	11.1235	11333	UBE2Q2	11333	UBE2Q2	uc002bbg.2	0.315476	0.423265	0.107789	0.266621
cg09815014	-0.206764	4.48385	1.11347e-05	0.000212199	2.87267	0	METTL17	2332	SLC39A2	uc001vyr.3	0.382217	0.499806	0.117589	0.266637
cg27100123	0.0365842	6.86627	5.09833e-11	3.82305e-09	14.6514	0	SERPINB8	482	SERPINB8	uc002ljt.3	0.429159	0.535175	0.106015	0.266651
cg06902609	-0.117275	6.24234	1.81268e-09	9.19484e-08	11.2068	0	ADAP1	8585	ADAP1	uc003sjo.4	0.39812	0.524769	0.12665	0.266704
cg02719634	-0.645572	4.37906	1.7477e-05	0.000314171	2.4473	0	SLC22A18AS	274	SLC22A18AS	uc001lwv.4	0.346137	0.447497	0.101359	0.26672
cg04539515	-0.134918	5.35007	1.97237e-07	6.09219e-06	6.70693	10393	HLX	16050	HLX	uc001hmv.4	0.401404	0.510209	0.108805	0.266782
cg23258400	-0.740451	5.90325	1.1443e-08	4.80722e-07	9.43492	0	SIPA1L1	48846	SIPA1L1	uc010ttm.2	0.31892	0.429071	0.110152	0.266993
cg18185189	-0.415645	7.78156	1.83972e-13	2.69141e-11	20.0956	16	MIR141	16	MIR141	uc009zfm.2	0.369669	0.473676	0.104007	0.267069
cg24047124	-0.535332	5.02319	9.62357e-07	2.47223e-05	5.195	0	FRMD6	34920	FRMD6-AS2	uc031qon.1	0.336574	0.452702	0.116128	0.267159
cg07883262	-0.147571	2.81812	0.00521322	0.0342801	-2.81878	6073	NEU1	9953	NEU1	uc003nxq.4	0.387233	0.517277	0.130044	0.267218
cg09614154	0.103246	4.07128	6.26064e-05	0.00094359	1.24813	392946	QKI	556899	QKI	uc003que.3	0.441811	0.546673	0.104862	0.267271
cg15497249	0.786315	5.14916	5.27109e-07	1.45855e-05	5.76855	63958	CHRM3	63958	CHRM3	uc001hyo.1	0.519679	0.626124	0.106445	0.267317
cg15411840	-0.502118	4.98163	1.17089e-06	2.94115e-05	5.00832	49	CCDC162P	49	CCDC162P	uc003ptb.1	0.353639	0.459391	0.105752	0.267343
cg11365440	-1.37399	5.51118	8.7899e-08	2.95542e-06	7.47993	0	LRRC2	138	LRRC2	uc010hji.3	0.232408	0.33681	0.104403	0.26736
cg07344355	0.294542	5.81328	1.84326e-08	7.34271e-07	8.9772	247	CCDC9B	247	CCDC9B	uc001zlh.4	0.464865	0.575463	0.110598	0.267363
cg02447879	-0.981346	5.22754	3.60397e-07	1.04048e-05	6.13124	0	BAHCC1	17151	BAHCC1	uc002kae.2	0.285894	0.390875	0.104981	0.267424
cg01157280	-0.674626	6.94572	3.18415e-11	2.51133e-09	15.1062	0	RAB17	303	RAB17	uc002vwz.2	0.327907	0.444537	0.11663	0.267449
cg24691911	-0.904336	5.9397	9.41988e-09	4.04343e-07	9.62181	333389	RND3	352891	RND3	uc002txe.3	0.283912	0.390684	0.106772	0.267506
cg17866352	-0.195945	10.1878	1.21867e-20	4.88701e-17	36.16	0	SEPTIN9	540	SEPTIN9	uc002jtt.4	0.376562	0.508697	0.132135	0.267506
cg00393247	-1.0881	7.13314	1.03473e-11	9.29192e-10	16.1931	0	CLSPN	1273	CLSPN	uc001bzi.3	0.269005	0.370507	0.101502	0.267578
cg02627455	-0.57802	4.34134	2.05147e-05	0.0003605	2.29629	0	HOXA3	1394	HOXA3	uc011jzl.2	0.325377	0.450077	0.1247	0.267585
cg25044186	-1.47735	5.78497	2.13921e-08	8.38192e-07	8.83431	68945	LOC154449	77180	LOC154449	uc003qxl.2	0.220624	0.321654	0.10103	0.267867
cg03372205	-1.15145	7.47542	1.26622e-12	1.45957e-10	18.2264	14005	EN1	14005	EN1	uc002tlm.3	0.26294	0.364255	0.101316	0.26809
cg01201348	0.410719	4.92635	1.51702e-06	3.68469e-05	4.76197	0	DPY19L1	3767	DPY19L1	uc003tem.4	0.489472	0.595	0.105528	0.268181
cg02977388	-1.33427	5.42469	1.35949e-07	4.36253e-06	7.06268	0	RNLS	51662	RNLS	uc009xtj.3	0.235028	0.337323	0.102295	0.268191
cg09315630	-0.967493	4.35575	1.92989e-05	0.000342301	2.35385	0	MOV10L1	89	MOV10L1	uc003bjl.3	0.281735	0.390485	0.10875	0.268287
cg24121168	-0.392203	6.44311	5.88974e-10	3.37782e-08	12.2899	0	FAM3D	56	FAM3D	uc003dkq.3	0.364283	0.484455	0.120172	0.26838
cg14282004	-1.11912	7.21699	6.21998e-12	5.91995e-10	16.6854	0	SIX5	1795	SIX5	uc002pdb.3	0.259629	0.366468	0.106839	0.26842
cg00491577	-0.0865298	5.17072	4.7496e-07	1.33078e-05	5.8679	74848	NCOA1	74848	NCOA1	uc002rfi.3	0.407844	0.517069	0.109225	0.268451
cg16034517	-1.04604	5.54986	7.22096e-08	2.47259e-06	7.66816	0	FMO1	101	FMO1	uc001ghm.3	0.270859	0.379295	0.108436	0.268472
cg17220545	-0.676627	6.25025	1.735e-09	8.84682e-08	11.249	23489	UBE3C	44152	DNAJB6	uc003wnj.3	0.32997	0.442221	0.112251	0.268607
cg24424217	-0.17683	5.90687	1.12246e-08	4.73088e-07	9.45343	0	ZNF511	526	PRAP1	uc021qbf.1	0.411592	0.515146	0.103554	0.268665
cg07798407	0.421328	3.56805	0.000430297	0.00476551	-0.546147	250605	CWC22	250605	CWC22	uc002unp.2	0.484527	0.597357	0.11283	0.26886
cg07656922	-0.474137	6.08669	4.26099e-09	1.97715e-07	10.3844	0	SLC38A10	3873	SLC38A10	uc031reu.1	0.365533	0.468861	0.103328	0.268865
cg04105597	-0.366167	6.53847	3.42406e-10	2.0917e-08	12.8129	0	ELK4	16359	ELK4	uc021pid.1	0.364587	0.4763	0.111713	0.268878
cg15995251	0.257921	3.11758	0.00203469	0.01664	-1.97039	0	SLCO3A1	33979	SLCO3A1	uc010boc.1	0.450256	0.575221	0.124965	0.26893
cg05338976	-0.766813	5.43956	1.26174e-07	4.08181e-06	7.13405	357	MDFIC	357	MDFIC	uc022akf.1	0.311435	0.414824	0.10339	0.269
cg26653392	-0.924313	6.96616	2.81946e-11	2.25475e-09	15.2238	30163	FAM214A	30163	FAM214A	uc010bfg.1	0.285943	0.387266	0.101323	0.269003
cg22493616	-0.618638	9.53806	1.30128e-18	1.58131e-15	31.6155	0	EPHB4	22872	EPHB4	uc003uwm.1	0.333395	0.439063	0.105668	0.269008
cg02138299	0.0874733	6.0832	4.34272e-09	2.0112e-07	10.3661	0	BOLA2	2142	CORO1A	uc010vej.2	0.427942	0.542615	0.114674	0.26903
cg10560692	-0.670193	5.75581	2.4925e-08	9.60252e-07	8.68766	5858	DELE1	5858	DELE1	uc003lls.3	0.333527	0.440567	0.107039	0.269072
cg02339793	-0.64212	5.86201	1.42475e-08	5.84258e-07	9.22442	0	SLC38A10	4137	SLC38A10	uc031reu.1	0.333711	0.445102	0.111391	0.269353
cg10994149	-0.119004	3.03144	0.00268737	0.0206471	-2.22259	2057	ANXA2R	3322	ANXA2R	uc003jnf.3	0.409493	0.514264	0.104771	0.269395
cg12615637	0.96606	5.38784	1.63452e-07	5.14848e-06	6.88651	0	CTNND1	2640	TMX2-CTNND1	uc001nlh.1	0.564866	0.682031	0.117165	0.269502
cg05198900	-0.651449	6.04897	5.2297e-09	2.38827e-07	10.1874	0	CDHR5	42	CDHR5	uc001lqj.3	0.349627	0.451278	0.101651	0.269571
cg16205958	-0.564367	5.21494	3.83222e-07	1.0996e-05	6.07264	568746	ZNF608	568746	ZNF608	uc003ktt.1	0.347621	0.45149	0.103869	0.269595
cg01376665	-0.729511	7.10196	1.24914e-11	1.0985e-09	16.0109	1422	PHGR1	1422	PHGR1	uc010uco.2	0.32486	0.430994	0.106134	0.269615
cg01232040	0.403739	2.83606	0.0049378	0.0328994	-2.77021	43382	NEURL1B	43382	NEURL1B	uc003mbt.3	0.485276	0.59286	0.107584	0.269621
cg13452215	-0.675683	7.8841	9.54451e-14	1.52894e-11	20.7319	40	GUCA2A	40	GUCA2A	uc001chd.1	0.327304	0.436514	0.10921	0.269675
cg08758185	0.100021	5.56919	6.54266e-08	2.26591e-06	7.76263	0	SLC36A1	22772	SLC36A1	uc010jhw.1	0.424486	0.550983	0.126497	0.269832
cg02668218	0.90687	5.45917	1.14325e-07	3.73877e-06	7.22839	62530	STK35	84882	TGM3	uc002wfx.4	0.550509	0.661379	0.11087	0.269851
cg05750926	-0.270798	5.83265	1.66422e-08	6.70123e-07	9.07528	1554	TAGLN2	7164	TAGLN2	uc031pqt.1	0.374138	0.501806	0.127668	0.269856
cg02925248	-0.88247	7.65047	4.22571e-13	5.62351e-11	19.2896	0	TRAF7	7949	TRAF7	uc002cow.3	0.291125	0.398826	0.107701	0.269908
cg16817668	-0.513462	6.51994	3.80609e-10	2.30054e-08	12.7108	1718	TINAGL1	11259	TINAGL1	uc021oko.1	0.327808	0.459124	0.131316	0.270012
cg08188015	-0.91585	3.82135	0.000167201	0.00217238	0.330712	0	HLA-DRB5	8451	HLA-DRB5	uc003obj.3	0.274383	0.398153	0.12377	0.270047
cg05242915	-1.18545	5.06751	7.79653e-07	2.05705e-05	5.39549	3937	MIDN	6185	CIRBP	uc010dsg.1	0.249291	0.353564	0.104273	0.270083
cg09705062	-0.78049	9.19622	1.43745e-17	1.01524e-14	29.2795	206	SLC22A11	206	SLC22A11	uc001oah.1	0.305445	0.416094	0.110649	0.270122
cg03894103	-0.163194	5.97486	7.80126e-09	3.408e-07	9.80297	0	PREPL	11	PREPL	uc002rug.3	0.399022	0.505295	0.106274	0.270138
cg03873281	-0.586711	6.21503	2.10829e-09	1.05199e-07	11.0614	0	PDLIM4	15603	PDLIM4	uc003kwn.3	0.345545	0.455326	0.109781	0.270165
cg16218705	-0.688995	5.37835	1.71371e-07	5.37119e-06	6.84128	0	MAML3	134200	MAML3	uc011chd.1	0.318206	0.439417	0.121211	0.270195
cg11071901	-0.142197	4.50938	9.96378e-06	0.000192537	2.97763	0	REV3L	38277	REV3L	uc003pux.4	0.401881	0.511629	0.109749	0.270301
cg13295878	-0.989418	10.1059	2.21112e-20	7.82366e-17	35.5803	0	ALDH3A1	367	ALDH3A1	uc010vzd.2	0.281268	0.383937	0.102669	0.270325
cg14843872	0.530737	5.23859	3.41478e-07	9.91732e-06	6.18271	0	FOXN3	35812	FOXN3-AS2	uc001xxr.3	0.489626	0.61041	0.120784	0.270422
cg27665327	-1.07288	5.41383	1.43546e-07	4.57944e-06	7.01068	0	ARNT2	121516	ABHD17C	uc002bft.3	0.265072	0.372822	0.10775	0.270501
cg12742432	-0.440587	4.96271	1.27976e-06	3.17844e-05	4.92373	0	SYTL1	6495	SYTL1	uc001bnx.2	0.376784	0.481562	0.104779	0.270631
cg23694490	-1.02034	6.60248	2.37211e-10	1.50143e-08	13.1669	0	TNS3	36462	TNS3	uc022acn.1	0.276065	0.380235	0.10417	0.270674
cg23830205	-0.755335	5.3246	2.23762e-07	6.81961e-06	6.58636	0	FOXP1	13441	FOXP1	uc003doi.3	0.311605	0.42045	0.108844	0.270754
cg21221455	-0.759753	8.06278	3.00618e-14	5.64494e-12	21.8526	0	TPM1	1651	TPM1	uc010uif.2	0.314274	0.425134	0.11086	0.270759
cg09642378	-0.913238	6.01568	6.26165e-09	2.79654e-07	10.0143	0	ARHGAP12	1701	ARHGAP12	uc001ivz.2	0.297936	0.40361	0.105674	0.270823
cg08432452	-0.316852	7.62948	4.82403e-13	6.29442e-11	19.1613	24	MIR194-2	24	MIR194-2	uc010rns.1	0.388238	0.49624	0.108002	0.270873
cg17722747	0.0299508	5.27127	2.9098e-07	8.596e-06	6.33548	17666	C20orf197	34694	C20orf197	uc002ybj.1	0.430921	0.533873	0.102952	0.270892
cg24080086	-0.395586	7.40698	1.9365e-12	2.11468e-10	17.8149	0	AP1S1	2390	MIR4653	uc022aiy.1	0.366592	0.471763	0.105171	0.270939
cg08571821	0.541391	6.49267	4.44588e-10	2.63821e-08	12.561	553	SLC12A4	553	SLC12A4	uc010cew.1	0.515161	0.617256	0.102095	0.270947
cg18946602	-1.09413	5.65869	4.13041e-08	1.50545e-06	8.20333	0	NFIA	2001	NFIA	uc001czv.3	0.263475	0.365312	0.101838	0.271022
cg08075024	-0.739471	6.10523	3.85154e-09	1.80832e-07	10.4816	0	ITPRID2	2135	ITPRID2	uc002uol.3	0.310324	0.43266	0.122337	0.271128
cg11118584	0.157199	4.96732	1.25237e-06	3.11927e-05	4.94431	0	P3H2	114759	P3H2	uc011bsk.2	0.447475	0.55951	0.112035	0.271134
cg04329519	-0.816323	6.44116	5.95513e-10	3.41044e-08	12.2792	17688	SMAD3	17688	SMAD3	uc002aqj.3	0.299368	0.418651	0.119283	0.27114
cg01034243	0.82866	3.68891	0.000275836	0.00330188	-0.134478	13790	DNASE1	13790	DNASE1	uc002cvr.3	0.526182	0.660233	0.134052	0.271175
cg25741120	-0.561312	4.29763	2.46682e-05	0.000422931	2.12268	0	KCNQ1	441	KCNQ1	uc009ydp.2	0.340226	0.46111	0.120884	0.271218
cg21787063	-0.89379	6.35276	9.79747e-10	5.31329e-08	11.7994	17	ASB4	17	ASB4	uc003unx.3	0.296406	0.399302	0.102896	0.271259
cg18143566	-1.22786	6.88024	4.69453e-11	3.54753e-09	14.7311	40902	CTDP1	40902	CTDP1	uc002lnh.2	0.256837	0.360453	0.103616	0.271326
cg13537416	-1.48238	6.4934	4.42739e-10	2.6281e-08	12.565	0	DAB2IP	1490	DAB2IP	uc004blo.3	0.211958	0.313569	0.101611	0.271467
cg19745930	-0.31612	4.79205	2.82023e-06	6.35835e-05	4.17292	3691	LINC00299	27230	LINC00298	uc002qyw.3	0.369247	0.480259	0.111013	0.271493
cg00847221	-0.408372	5.36717	1.81173e-07	5.6441e-06	6.78812	12536	CACNG4	12536	CACNG4	uc002jft.2	0.354133	0.487812	0.133679	0.271505
cg08947167	0.861721	5.40766	1.48048e-07	4.7064e-06	6.98115	0	CA12	2381	CA12	uc002amc.3	0.555892	0.664449	0.108557	0.27163
cg05851442	-0.540179	5.44712	1.21468e-07	3.94626e-06	7.17041	0	HOXA3	6000	HOXA3	uc011jzl.2	0.365974	0.47577	0.109796	0.271698
cg18858249	-0.652977	5.43954	1.26184e-07	4.08181e-06	7.13398	0	MAGI2	108818	PHTF2	uc010ldw.2	0.324259	0.43593	0.111671	0.271813
cg20469680	-0.311324	4.40216	1.58348e-05	0.000288442	2.54034	24824	FAM180A	24824	FAM180A	uc003vtd.3	0.369637	0.49017	0.120533	0.271856
cg27309110	-0.656833	4.81351	2.55647e-06	5.83034e-05	4.26613	0	JAK3	9837	INSL3	uc002nhm.2	0.335938	0.440885	0.104947	0.271893
cg07285764	-0.0692219	4.02248	7.61366e-05	0.00111497	1.06496	0	GRASP	4629	GRASP	uc001rzp.2	0.440663	0.54851	0.107847	0.271952
cg11863380	-0.523077	6.27595	1.50428e-09	7.79031e-08	11.3864	0	RHOBTB3	28130	RHOBTB3	uc003kll.3	0.350946	0.460327	0.109381	0.271976
cg00470277	-0.813843	7.64939	4.25483e-13	5.66018e-11	19.2829	1686	TTYH3	1686	TTYH3	uc003smp.3	0.31561	0.420734	0.105124	0.272005
cg03541903	1.05602	5.26753	2.9638e-07	8.74121e-06	6.31792	0	CDC42SE2	51731	CDC42SE2	uc003kvh.3	0.583225	0.688031	0.104806	0.272032
cg16499607	-0.436038	4.14678	4.60905e-05	0.000724973	1.53525	25283	TPCN2	60725	TPCN2	uc021qmo.1	0.380932	0.485483	0.104551	0.272078
cg00154455	-0.646377	8.50686	1.60072e-15	4.73027e-13	24.6996	686	ZNF517	686	ZNF517	uc003zed.1	0.333906	0.434857	0.100951	0.272103
cg02204637	-0.630016	5.444	1.23388e-07	3.99998e-06	7.15541	0	DPYSL3	1172	DPYSL3	uc003loo.3	0.327713	0.429157	0.101444	0.27214
cg03803008	-0.819156	7.54043	8.43865e-13	1.02442e-10	18.6195	0	AUTS2	175919	AUTS2	uc011keg.2	0.300585	0.407372	0.106787	0.272193
cg21833776	0.0156401	4.78844	2.8672e-06	6.44987e-05	4.15725	0	NXPE4	389	NXPE4	uc001ppc.3	0.422659	0.537338	0.114679	0.272195
cg18319612	-0.593989	5.40656	1.48861e-07	4.72766e-06	6.97592	9938	LINC01136	16008	CHIT1	uc001gzm.1	0.332697	0.443019	0.110322	0.272207
cg04164744	-1.12662	4.33229	2.13157e-05	0.000372922	2.26021	0	WDR27	1501	WDR27	uc003qwx.3	0.256827	0.36939	0.112562	0.272208
cg10775733	-0.133923	6.64453	1.8614e-10	1.20805e-08	13.4009	0	WASF1	2295	WASF1	uc003ptv.1	0.404069	0.509012	0.104943	0.272283
cg14131835	-0.18546	7.4303	1.67591e-12	1.86741e-10	17.9549	26934	CNKSR3	26934	CNKSR3	uc003qpy.3	0.37736	0.509493	0.132133	0.272292
cg00083072	-0.588782	5.51175	8.76479e-08	2.94753e-06	7.48267	0	SIPA1	1471	MIR4489	uc021qlo.1	0.337441	0.445193	0.107752	0.272306
cg16398133	-0.481289	8.38239	3.67341e-15	9.34297e-13	23.893	0	KCNK3	31652	KCNK3	uc002rhn.2	0.349113	0.454284	0.105171	0.27233
cg26521708	-0.178568	5.22718	3.61038e-07	1.042e-05	6.12955	0	DCN	56	DCN	uc001tbt.3	0.396596	0.500171	0.103576	0.272412
cg21549695	-0.474886	5.16842	4.80278e-07	1.34338e-05	5.85728	6563	GCNT4	6563	GCNT4	uc003kdn.3	0.367025	0.472401	0.105376	0.272455
cg26289436	-0.273423	5.28738	2.68843e-07	8.01289e-06	6.41104	0	CD37	2839	CD37	uc002pnf.3	0.37306	0.488784	0.115723	0.272526
cg20127102	-0.72386	5.27209	2.89811e-07	8.56426e-06	6.33933	2645	SLC43A3	2645	SLC43A3	uc001nki.3	0.312227	0.429417	0.11719	0.27258
cg06231565	-0.137649	4.14604	4.62293e-05	0.000726838	1.53243	0	WNT5B	142	WNT5B	uc001qjk.3	0.388891	0.512442	0.12355	0.272623
cg21169762	-0.924099	7.35626	2.64912e-12	2.79395e-10	17.5116	0	STON2	45173	STON2	uc010tvt.3	0.289951	0.398669	0.108718	0.272623
cg16013670	0.684408	5.39656	1.56488e-07	4.94667e-06	6.92814	473	OPN3	473	OPN3	uc001hza.3	0.530232	0.634144	0.103912	0.272696
cg05931423	-1.05606	3.60509	0.000375946	0.00426768	-0.421299	68235	COMMD10	88126	SEMA6A	uc011cwe.2	0.2689	0.372136	0.103235	0.272699
cg26138978	0.591024	2.96276	0.00334007	0.0244179	-2.41895	0	EFNB2	4294	EFNB2	uc001vqi.3	0.517004	0.620394	0.10339	0.272737
cg06814256	-0.567963	7.50938	1.02463e-12	1.21564e-10	18.4314	42771	MIR5093	42771	MIR5093	uc031qxb.1	0.346603	0.452044	0.105441	0.272746
cg00945443	-0.492	4.93353	1.46701e-06	3.57813e-05	4.79385	0	MTHFD1L	170011	MTHFD1L	uc003qoc.3	0.345752	0.456629	0.110877	0.272768
cg20457145	-0.549473	5.29403	2.6018e-07	7.78488e-06	6.44232	0	KTN1	13698	KTN1	uc001xcb.3	0.342752	0.45062	0.107868	0.272809
cg03387497	-0.982905	8.12453	2.00992e-14	3.96392e-12	22.2432	0	BANF2	351	BANF2	uc002wpz.2	0.295923	0.401921	0.105997	0.272833
cg00190738	-0.0935939	5.18496	4.43325e-07	1.25117e-05	5.93364	550	APC	550	APC	uc011cvt.2	0.402456	0.525282	0.122825	0.272864
cg00581154	-0.514766	5.73373	2.79735e-08	1.0644e-06	8.57698	0	PRDM16	79155	MIR4251	uc021oez.1	0.345649	0.446056	0.100407	0.272864
cg11847964	-0.847166	7.33976	2.93257e-12	3.051e-10	17.4132	96850	MDM1	96850	MDM1	uc001stz.2	0.306203	0.414969	0.108766	0.272869
cg11807143	0.28016	5.70441	3.25886e-08	1.22005e-06	8.43053	0	TBC1D7	2480	TBC1D7	uc003naj.3	0.469245	0.575723	0.106478	0.273007
cg17543218	0.0887064	4.37595	1.77103e-05	0.000317685	2.4348	0	SHROOM3	13386	MIR4450	uc021xpg.1	0.444781	0.554187	0.109406	0.273008
cg20803780	-1.04781	4.3188	2.2565e-05	0.000391836	2.20657	0	GSTA1	70	GSTA1	uc003paz.3	0.272506	0.377594	0.105088	0.273041
cg17348378	-0.744011	5.48805	9.88239e-08	3.28524e-06	7.36781	120	FAM169B	120	FAM169B	uc002buk.1	0.309008	0.431999	0.122991	0.273044
cg09933355	-0.394314	7.11313	1.16772e-11	1.03472e-09	16.0761	0	NSMCE1	12064	KDM8	uc010bxx.2	0.381711	0.487621	0.10591	0.27307
cg13883576	-1.34594	5.89578	1.19076e-08	4.97747e-07	9.3967	0	HEBP1	774	HEBP1	uc001rbd.3	0.240922	0.342215	0.101293	0.27314
cg03600605	-0.469333	8.32208	5.48066e-15	1.30735e-12	23.5045	0	KRT8	442	KRT8	uc001sbd.2	0.350126	0.470307	0.120182	0.273195
cg14414122	-0.980833	4.58469	7.15975e-06	0.00014427	3.29009	0	MOV10L1	96	MOV10L1	uc003bjl.3	0.277737	0.389292	0.111555	0.273262
cg01070161	-1.00955	8.24134	9.34077e-15	2.06062e-12	22.9869	0	LRCH3	8542	LRCH3	uc003fyk.2	0.279091	0.383099	0.104008	0.273283
cg12888521	-0.430976	4.77537	3.0433e-06	6.80265e-05	4.10068	0	ZFP41	2843	GLI4	uc003yxx.3	0.348508	0.480399	0.131891	0.273292
cg11197258	-0.0465647	5.28347	2.74063e-07	8.14491e-06	6.39268	0	NCOR2	20250	NCOR2	uc010tax.2	0.408956	0.526313	0.117356	0.273463
cg09420319	-0.3324	8.21628	1.1015e-14	2.3621e-12	22.8269	0	ANKRD11	27	LOC100287036	uc010vpi.2	0.369903	0.477489	0.107586	0.273492
cg11273176	-0.933933	7.54886	8.00483e-13	9.76679e-11	18.6706	0	KCNK3	31544	KCNK3	uc002rhn.2	0.28616	0.388556	0.102396	0.273538
cg11411884	0.0676569	4.35334	1.94977e-05	0.000345234	2.34419	0	FGFRL1	10398	FGFRL1	uc010ibo.3	0.393352	0.554967	0.161614	0.273582
cg03605365	-0.486881	6.23421	1.89621e-09	9.57949e-08	11.1635	822	PATJ	822	PATJ	uc009waf.1	0.353541	0.462816	0.109275	0.273647
cg16003601	-0.667016	8.0455	3.36377e-14	6.2098e-12	21.7435	15442	MYH14	15442	MYH14	uc002prq.1	0.331469	0.441297	0.109828	0.273788
cg25668626	-1.00316	6.81951	6.71487e-11	4.86053e-09	14.3853	1134	OAS1	1134	OAS1	uc010syn.2	0.285807	0.387043	0.101235	0.273809
cg08990507	-0.519612	5.36743	1.80938e-07	5.63776e-06	6.78936	26	ANKRD55	26	ANKRD55	uc003jqu.3	0.342077	0.449947	0.10787	0.273915
cg19678610	-0.512398	5.20876	3.94927e-07	1.12888e-05	6.04393	188	ANKRD55	188	ANKRD55	uc003jqu.3	0.339977	0.458584	0.118607	0.274136
cg01260308	0.279685	4.47685	1.14781e-05	0.00021789	2.84399	0	NEMF	1123	KLHDC2	uc001wwx.3	0.462149	0.58568	0.12353	0.274157
cg07638450	-0.749672	5.04779	8.56365e-07	2.23074e-05	5.30611	0	CUX1	131987	SH2B2	uc011kko.2	0.315265	0.421079	0.105814	0.274209
cg01991934	-0.732557	8.3621	4.20339e-15	1.04696e-12	23.7621	0	ITPK1	23322	CHGA	uc001ybc.4	0.307566	0.425947	0.118381	0.274311
cg14783123	-0.941305	6.45972	5.36079e-10	3.11104e-08	12.3806	0	CSPP1	26178	CSPP1	uc003xxk.3	0.293882	0.405845	0.111963	0.274537
cg06811571	-0.0221375	6.92696	3.55956e-11	2.77408e-09	14.9985	0	TMEM11	2623	TMEM11	uc002gyp.2	0.415804	0.527768	0.111964	0.274549
cg05051979	-0.770753	6.43284	6.24196e-10	3.5488e-08	12.2339	576763	ZPLD1	621589	ZPLD1	uc003dvt.1	0.308795	0.419272	0.110477	0.274554
cg12078253	-0.629064	6.99768	2.33618e-11	1.90973e-09	15.4056	0	PKDCC	6630	PKDCC	uc002rsg.3	0.317162	0.437158	0.119996	0.274561
cg19153228	0.344491	6.60448	2.34493e-10	1.48684e-08	13.1781	0	RAPGEF4	38128	MAP3K20	uc002uhx.3	0.463211	0.592813	0.129603	0.274566
cg14519032	-0.926386	7.24365	5.28663e-12	5.14839e-10	16.8428	220704	MSX2	220704	MSX2	uc003mcy.3	0.302926	0.405981	0.103055	0.274567
cg05214427	-0.925871	7.219	6.14434e-12	5.85773e-10	16.6973	0	PKP3	277	PKP3	uc001lpc.3	0.301799	0.406709	0.104909	0.274765
cg20316758	-0.299906	4.38432	1.70893e-05	0.000308106	2.46845	231757	LINC00460	231757	LINC00460	uc001vqg.3	0.385625	0.486261	0.100635	0.274902
cg04092803	-1.05931	5.51613	8.57213e-08	2.88758e-06	7.50394	0	LRCH1	113081	LRCH1	uc010acp.2	0.265345	0.380307	0.114963	0.274914
cg18229820	-0.232257	6.56501	2.94154e-10	1.82567e-08	12.9594	0	SELE	9684	SELE	uc001ggm.4	0.379098	0.495768	0.11667	0.274944
cg14165772	-0.902669	6.48753	4.57775e-10	2.71022e-08	12.5328	90412	ACTRT2	90412	ACTRT2	uc001ajz.3	0.282571	0.41134	0.128769	0.275165
cg11600991	-0.510301	9.28744	7.60208e-18	6.05664e-15	29.8989	0	ADAP1	654	ADAP1	uc003sjn.4	0.357651	0.459204	0.101553	0.275288
cg13219080	-0.999064	8.31564	5.71929e-15	1.35683e-12	23.4631	6608	HES4	6608	HES4	uc001aci.2	0.292819	0.393089	0.100271	0.275299
cg13855776	-0.428233	6.60792	2.29895e-10	1.46076e-08	13.1972	289	C10orf71	289	C10orf71	uc021pqa.2	0.354532	0.461221	0.10669	0.275309
cg13521286	-0.576408	4.34328	2.03471e-05	0.000358131	2.30401	304	FAM189A2	304	FAM189A2	uc010mon.1	0.331479	0.45	0.118521	0.275331
cg07977661	1.00487	5.97455	7.81436e-09	3.41308e-07	9.80135	0	CMIP	38420	CMIP	uc002fgq.2	0.584511	0.685816	0.101305	0.275397
cg05996671	-0.780828	7.68437	3.41088e-13	4.6401e-11	19.4972	0	MYLK	398	MYLK	uc010hrs.1	0.320032	0.42232	0.102288	0.275403
cg27181142	-0.548485	7.41034	1.89666e-12	2.07619e-10	17.8351	0	SIX5	2173	SIX5	uc002pdb.3	0.342725	0.448348	0.105622	0.27541
cg03331474	-0.555722	7.39203	2.12413e-12	2.29526e-10	17.7254	0	HOXA3	3306	HOXA3	uc003syk.3	0.329124	0.452574	0.12345	0.275501
cg04027045	-0.845563	7.63642	4.61744e-13	6.07538e-11	19.2037	48781	TMEM170B	94078	TMEM170B	uc010jpa.4	0.309598	0.417692	0.108094	0.275587
cg19758448	-0.807134	5.35071	1.96616e-07	6.07643e-06	6.70994	0	PGAP3	3589	PNMT	uc002hsi.2	0.307076	0.411117	0.104041	0.275622
cg13069100	-1.37386	5.61023	5.30191e-08	1.87544e-06	7.96405	0	ADAM15	1203	EFNA3	uc010pew.2	0.225298	0.32571	0.100413	0.275746
cg21834684	0.521004	6.50388	4.17107e-10	2.49276e-08	12.6225	0	STON2	52264	STON2	uc010tvt.3	0.507503	0.614691	0.107187	0.275786
cg22961212	-1.16232	5.04311	8.75611e-07	2.27366e-05	5.28494	71916	CD180	71916	CD180	uc003juy.2	0.255213	0.364753	0.10954	0.275877
cg15864571	-0.662481	6.4573	5.43472e-10	3.14939e-08	12.3674	159882	TSC22D2	159882	TSC22D2	uc003exv.3	0.31898	0.425007	0.106027	0.275944
cg05365469	1.27521	3.6509	0.000317646	0.00371343	-0.265297	0	UCHL5	4245	UCHL5	uc001gsm.3	0.597969	0.702433	0.104464	0.27595
cg26139338	0.449045	4.22256	3.37432e-05	0.000554822	1.82807	0	KLF12	253496	KLF12	uc001vjf.3	0.49315	0.59911	0.105959	0.276026
cg02372856	-1.39775	6.44517	5.82129e-10	3.34547e-08	12.3011	282375	EFCAB1	306894	EFCAB1	uc003xqn.3	0.224516	0.327635	0.103119	0.276072
cg06431681	-1.30261	6.23325	1.9063e-09	9.62238e-08	11.1584	0	STRADB	14597	STRADB	uc002uyd.4	0.235483	0.34584	0.110357	0.276112
cg08295639	-0.6796	5.45461	1.16981e-07	3.81456e-06	7.20641	157	FOXI1	157	FOXI1	uc003mai.4	0.321166	0.429097	0.107931	0.276166
cg14885038	-0.656231	6.58235	2.66302e-10	1.66483e-08	13.0553	5858	CBR4	5858	CBR4	uc011cjy.2	0.315965	0.435714	0.119748	0.276198
cg25412310	-0.406925	7.30748	3.57633e-12	3.63894e-10	17.221	0	APLP2	5236	APLP2	uc009zcv.3	0.354368	0.462859	0.108491	0.2762
cg15922246	-0.833288	8.12556	1.99642e-14	3.9416e-12	22.2498	0	TMUB1	832	FASTK	uc003wix.2	0.302263	0.4117	0.109437	0.276234
cg04703950	-0.743109	6.9127	3.87382e-11	2.98547e-09	14.9168	0	RPARP-AS1	123	C10orf95	uc001kvo.1	0.314624	0.422303	0.107679	0.276255
cg08205396	-0.894722	6.03527	5.63258e-09	2.54647e-07	10.116	0	SLC45A4	19204	DENND3	uc003ywb.3	0.300228	0.404839	0.10461	0.276427
cg15210851	-0.671297	6.69635	1.37877e-10	9.22525e-09	13.6906	22640	SERP1	27434	EIF2A	uc003eya.3	0.335297	0.450356	0.115059	0.276504
cg21394729	-1.47255	6.40465	7.31863e-10	4.09513e-08	12.0805	0	TRPM1	33052	MTMR10	uc001zfh.1	0.218351	0.320973	0.102622	0.276527
cg22065124	0.0122268	4.14513	4.64013e-05	0.00072913	1.52894	0	KLF5	16812	KLF5	uc001vje.3	0.431032	0.539809	0.108777	0.27673
cg19755459	-1.10803	6.20538	2.22357e-09	1.1028e-07	11.0102	0	PLEKHA5	2301	PLEKHA5	uc001rdz.4	0.271001	0.380946	0.109944	0.27676
cg21273112	-0.518355	5.48081	1.02505e-07	3.39341e-06	7.33281	0	TNNI3K	166979	ERICH3	uc001dgi.4	0.349311	0.457243	0.107932	0.276903
cg21331386	-1.01398	7.478	1.246e-12	1.43993e-10	18.242	3302	TMEM94	3302	TMEM94	uc002jnz.4	0.278801	0.380353	0.101552	0.276916
cg08661112	-0.866465	7.12245	1.1038e-11	9.83387e-10	16.1306	347	PANK1	347	PANK1	uc001kgp.2	0.310636	0.412524	0.101888	0.276933
cg05199362	0.00329117	5.43818	1.27052e-07	4.10734e-06	7.12741	0	DUSP15	7739	DUSP15	uc002wwv.1	0.424677	0.528839	0.104161	0.276986
cg02538783	0.04174	6.14172	3.15511e-09	1.51516e-07	10.6734	0	PARD3	1746	PARD3	uc010qej.2	0.426358	0.539326	0.112968	0.276997
cg21106695	-0.657356	6.89209	4.37683e-11	3.32765e-09	14.7988	22112	VRK1	106379	VRK1	uc001yft.3	0.329322	0.44464	0.115318	0.277037
cg06630567	-0.593082	6.28663	1.41751e-09	7.40046e-08	11.4436	0	AMBP	315	AMBP	uc004bie.4	0.337442	0.442277	0.104835	0.277048
cg02034328	-0.934135	5.0612	8.03445e-07	2.11103e-05	5.36686	3256	ISM2	3256	ISM2	uc001xty.3	0.292507	0.399222	0.106715	0.277076
cg17560136	-0.388051	5.52898	8.03067e-08	2.72298e-06	7.5664	0	DMTN	133	DMTN	uc022ast.1	0.360152	0.466372	0.106219	0.27715
cg11309785	-1.01703	6.5726	2.81624e-10	1.75363e-08	13.0014	0	EXOC6B	130930	EXOC6B	uc010fep.3	0.281536	0.388406	0.10687	0.277212
cg25769566	-0.866042	8.42868	2.69911e-15	7.29614e-13	24.1922	0	LY6G5C	537	LY6G5C	uc003nvw.1	0.289412	0.392654	0.103243	0.277241
cg21150921	-0.131103	4.15738	4.41346e-05	0.000698714	1.57594	0	CTIF	1497	CTIF	uc002lde.4	0.407839	0.520352	0.112513	0.277258
cg21002957	-0.421542	4.52252	9.4084e-06	0.000183139	3.03183	0	RASAL3	3520	RASAL3	uc002nbd.3	0.332906	0.477672	0.144767	0.27727
cg14149492	-0.667817	4.63886	5.63023e-06	0.000116775	3.51755	0	LHX4	3779	LHX4-AS1	uc001gof.2	0.318119	0.449939	0.13182	0.277286
cg19671395	-0.664464	5.48945	9.81262e-08	3.26372e-06	7.37459	0	HDAC4	13582	MIR2467	uc021vzb.1	0.331425	0.433824	0.102399	0.277433
cg10013501	-0.233592	6.29292	1.3687e-09	7.17259e-08	11.4774	0	RUNX3	1042	RUNX3	uc001bjq.3	0.400278	0.507686	0.107408	0.277464
cg24480515	-0.347433	5.77321	2.27536e-08	8.8577e-07	8.77511	0	RAC1	4313	RAC1	uc003spw.3	0.378221	0.48162	0.103399	0.277588
cg12412384	-0.179664	3.59464	0.000390587	0.00440341	-0.456637	0	DUSP16	1370	DUSP16	uc001ran.2	0.39823	0.501964	0.103734	0.277635
cg14374432	-0.788786	4.20889	3.57068e-05	0.000582433	1.77492	156	GRAMD1B	156	GRAMD1B	uc001pyw.2	0.30998	0.413311	0.103331	0.277655
cg24234141	-0.135787	5.20859	3.95248e-07	1.12953e-05	6.04316	0	SPI1	480	SLC39A13	uc001nfd.3	0.393152	0.513684	0.120533	0.277774
cg25325053	-0.728417	6.25387	1.70047e-09	8.69182e-08	11.2684	447	CDH26	447	CDH26	uc002ybe.3	0.314003	0.432592	0.118588	0.277805
cg10454596	-0.939048	7.197	7.02475e-12	6.61266e-10	16.5677	0	TRAPPC9	256659	KCNK9	uc003yvf.1	0.285552	0.397278	0.111726	0.277863
cg22433862	-0.545747	4.61802	6.17706e-06	0.000126805	3.42979	14616	IFI6	14616	IFI6	uc001bon.1	0.375892	0.477737	0.101844	0.277911
cg05227773	-0.930814	4.3393	2.06926e-05	0.000363166	2.28816	0	ZFHX3	264464	ZFHX3	uc002fck.3	0.285794	0.393943	0.108148	0.277953
cg24699871	-0.891905	6.71053	1.26971e-10	8.5718e-09	13.7701	0	TRIM10	5518	TRIM10	uc003npn.2	0.296811	0.406138	0.109327	0.277964
cg03649855	-0.953954	6.62493	2.08441e-10	1.33549e-08	13.2917	57568	RUNX2	186473	RUNX2	uc003oxt.3	0.288555	0.404037	0.115482	0.277973
cg10232190	-0.552988	6.02535	5.94286e-09	2.67202e-07	10.0645	44396	SH3GLB1	88010	SH3GLB1	uc001dlw.3	0.335025	0.453547	0.118522	0.277987
cg27663587	0.243978	5.97747	7.69276e-09	3.36491e-07	9.81643	0	PPP2R5C	12237	PPP2R5C	uc001ykq.3	0.442791	0.574397	0.131605	0.278012
cg13068215	-1.11094	5.84524	1.557e-08	6.321e-07	9.1392	0	FMN2	31295	FMN2	uc010pyd.2	0.263707	0.380692	0.116985	0.278048
cg16246242	-0.0302344	4.19694	3.75134e-05	0.000608327	1.72855	293229	GPR37	313653	GPR37	uc003vli.4	0.426942	0.529559	0.102617	0.278091
cg14727763	-0.625989	5.9425	9.27936e-09	3.98786e-07	9.63625	0	KCNMA1	18352	KCNMA1	uc001jxk.1	0.323246	0.437202	0.113956	0.278214
cg01287376	-0.87231	4.89147	1.78436e-06	4.24461e-05	4.60768	22580	ATP5MPL	31858	ATP5MPL	uc001yoi.4	0.287837	0.405255	0.117418	0.278229
cg10249506	-0.011748	4.61519	6.25533e-06	0.000128164	3.41788	41954	NFAM1	68698	OGFRP1	uc003bcl.3	0.435806	0.536664	0.100858	0.278236
cg17408185	-0.677302	5.18543	4.42307e-07	1.24869e-05	5.93584	0	FAM171A1	48963	FAM171A1	uc001iob.3	0.31683	0.42278	0.10595	0.278294
cg19233472	-1.24106	5.09329	6.89352e-07	1.84688e-05	5.51277	163	FOXI1	163	FOXI1	uc003mai.4	0.247957	0.348127	0.100169	0.278326
cg03668982	-0.421224	5.68647	3.57711e-08	1.32479e-06	8.3412	0	UBE2E1	1080	UBE2E1	uc011awh.2	0.379094	0.479847	0.100753	0.278397
cg18767278	-0.841937	5.23758	3.43165e-07	9.96071e-06	6.178	6852	SLC12A7	6852	SLC12A7	uc003jbu.3	0.285202	0.415198	0.129996	0.278489
cg22733207	0.48357	4.59454	6.85479e-06	0.00013891	3.33127	0	ESD	3287	ESD	uc001vbp.1	0.497164	0.609019	0.111855	0.278498
cg02947498	-0.807807	7.85937	1.11862e-13	1.74782e-11	20.578	54071	FOXN3	54071	FOXN3	uc001xxo.4	0.312847	0.417737	0.10489	0.27861
cg16895493	-0.877678	8.65678	5.83617e-16	2.05495e-13	25.6797	3206	CREB3L1	3206	CREB3L1	uc021qik.1	0.29637	0.406326	0.109957	0.278642
cg23364246	0.739709	5.07643	7.47184e-07	1.98138e-05	5.43601	0	MVK	14163	MVK	uc021rdo.1	0.537496	0.644378	0.106882	0.278693
cg22276685	-0.738471	8.03086	3.69924e-14	6.74287e-12	21.6513	0	NR1I2	653	NR1I2	uc003edk.3	0.325691	0.431037	0.105347	0.278774
cg09958560	-1.45184	4.94439	1.39444e-06	3.42473e-05	4.8421	0	VTI1A	138312	TCF7L2	uc001lac.4	0.226837	0.335618	0.108782	0.278774
cg01040779	0.182982	3.88366	0.000131482	0.0017768	0.554629	0	FAT1	15646	FAT1	uc003izf.3	0.457715	0.558004	0.100289	0.2788
cg02362978	-1.09355	6.77865	8.53295e-11	6.02484e-09	14.1539	0	USP43	1282	USP43	uc010cod.4	0.274409	0.378797	0.104388	0.278884
cg03421300	-0.301738	5.11209	6.29994e-07	1.7057e-05	5.59858	0	SFN	153	SFN	uc001bnc.1	0.395603	0.500906	0.105303	0.279118
cg02436602	-0.470338	6.55035	3.19914e-10	1.96594e-08	12.8784	567	HIST1H4G	933	HIST1H4G	uc003nhf.3	0.352599	0.467445	0.114846	0.279127
cg16645907	-0.895279	7.7	3.08938e-13	4.2508e-11	19.5932	100	LARP1	100	LARP1	uc003lvo.4	0.307645	0.409765	0.10212	0.279138
cg21286701	-0.572196	6.498	4.31296e-10	2.56735e-08	12.5903	0	SOGA3	2114	SOGA3	uc003qbc.3	0.338242	0.457829	0.119587	0.279235
cg06489077	-0.976305	7.13641	1.0145e-11	9.13299e-10	16.2122	0	MAGI1	144808	MAGI1	uc010hnx.1	0.2796	0.383647	0.104047	0.279247
cg05896468	-0.610975	5.25034	3.2241e-07	9.42269e-06	6.23755	0	STK32C	23834	STK32C	uc001lld.1	0.327982	0.448567	0.120585	0.279277
cg09289439	-0.648183	6.38435	8.20478e-10	4.53404e-08	11.9704	0	GTF2IRD1	74441	GTF2IRD1	uc003uar.1	0.334808	0.449737	0.114929	0.279375
cg02562761	-1.03371	5.4123	1.44653e-07	4.61088e-06	7.00334	0	TFAP4	4115	LINC01569	uc002cwa.1	0.273414	0.383542	0.110128	0.279397
cg13600201	-0.808173	7.26889	4.53058e-12	4.49334e-10	16.9921	147	NRARP	2767	NRARP	uc004cmo.2	0.309053	0.428636	0.119583	0.279611
cg21369890	-0.952736	6.93336	3.427e-11	2.68294e-09	15.0352	59287	NT5E	59287	NT5E	uc003pkn.3	0.291636	0.392054	0.100418	0.279661
cg20118577	-0.627504	8.4521	2.30873e-15	6.45954e-13	24.3439	62203	ZNF407	77634	ZADH2	uc010dqv.3	0.341919	0.442018	0.100099	0.279692
cg24883664	-0.871817	6.56055	3.01765e-10	1.86649e-08	12.9347	0	DNAH8	20	DNAH8	uc003ooe.2	0.300574	0.414344	0.113771	0.279706
cg16251647	-0.980652	8.14859	1.71725e-14	3.45062e-12	22.3959	0	SLC17A1	57	SLC17A1	uc003nfh.4	0.273216	0.381892	0.108676	0.279736
cg19618438	-0.920594	7.3463	2.81672e-12	2.94234e-10	17.4522	64033	INO80D	156494	INO80D	uc002vaz.4	0.303319	0.405109	0.10179	0.279739
cg00879790	-0.969851	7.5268	9.18972e-13	1.10666e-10	18.5369	0	TRIM15	299	TRIM15	uc010jrx.3	0.298518	0.402786	0.104268	0.279889
cg14909614	-0.678799	7.61087	5.42378e-13	6.97361e-11	19.0477	0	TEAD3	5049	TEAD3	uc003okt.3	0.330556	0.441235	0.110679	0.280015
cg14591667	-1.36305	3.9268	0.000111131	0.00154197	0.711516	0	B4GALNT2	492	B4GALNT2	uc002ion.2	0.219712	0.342138	0.122426	0.280065
cg02800711	0.0748968	7.25552	4.91671e-12	4.81851e-10	16.913	0	USH1C	1536	USH1C	uc001mne.3	0.435669	0.545824	0.110155	0.28009
cg16655291	-0.313793	3.44468	0.000669364	0.00684497	-0.953605	0	KDM2B	6119	KDM2B	uc001uas.3	0.379309	0.485009	0.1057	0.280097
cg20481640	0.0113118	6.03129	5.75523e-09	2.59737e-07	10.0953	0	CDC14A	75350	GPR88	uc001dth.3	0.421208	0.53779	0.116582	0.280136
cg26825849	-0.193066	8.30312	6.21291e-15	1.45132e-12	23.3827	0	CUL4A	7189	CUL4A	uc021rmv.1	0.395043	0.500405	0.105361	0.280257
cg17838773	-0.76615	7.60026	5.79797e-13	7.3811e-11	18.9831	0	BAIAP2L2	51	BAIAP2L2	uc003auw.3	0.31894	0.42904	0.110099	0.280315
cg26689934	-0.518365	8.10132	2.33877e-14	4.52834e-12	22.0962	0	CASZ1	17229	CASZ1	uc001aro.4	0.345433	0.463439	0.118006	0.280416
cg03895159	-0.918297	6.95369	3.03675e-11	2.41301e-09	15.152	0	KLHL24	1879	KLHL24	uc003flv.3	0.29332	0.403505	0.110185	0.280484
cg07037032	-0.540727	7.49021	1.15472e-12	1.34653e-10	18.3157	0	AKR7A3	849	AKR7A3	uc001bbv.1	0.34311	0.4566	0.11349	0.280486
cg21166985	-0.331153	5.77167	2.2938e-08	8.91794e-07	8.76736	0	KDM2B	182	KDM2B	uc001uap.3	0.377766	0.490856	0.11309	0.280491
cg07756135	-1.32455	8.91476	1.00668e-16	4.8768e-14	27.3874	0	ARHGAP24	100	ARHGAP24	uc010ikf.3	0.235748	0.340101	0.104353	0.280547
cg26665667	-0.217051	5.83942	1.60566e-08	6.49734e-07	9.10966	0	SGMS1	42117	SGMS1	uc009xou.1	0.392502	0.500142	0.10764	0.280574
cg04705318	-0.693246	8.30605	6.09388e-15	1.42797e-12	23.4015	0	HHIPL1	1911	MIR5698	uc031qqk.1	0.324731	0.432588	0.107856	0.280576
cg03146155	0.306976	4.82409	2.43533e-06	5.58264e-05	4.31222	0	SGK1	50366	SGK1	uc003qeo.4	0.459949	0.581121	0.121171	0.280649
cg20455802	-0.783894	4.22472	3.34423e-05	0.000550672	1.83648	66287	TEX29	89866	TEX29	uc001vsa.3	0.301211	0.425007	0.123796	0.280776
cg21857668	-0.281601	5.41797	1.406e-07	4.49658e-06	7.03051	0	PLCXD2	52	PHLDB2	uc003dyc.3	0.382983	0.485199	0.102216	0.280795
cg15508401	-0.544051	8.38704	3.56157e-15	9.09698e-13	23.923	0	HDAC4	6769	MIR4440	uc021vyy.1	0.348945	0.457529	0.108584	0.280798
cg00484803	-0.944795	8.85541	1.51179e-16	6.9417e-14	26.9922	7011	NR4A2	7011	NR4A2	uc002tyx.4	0.296921	0.40045	0.103529	0.280813
cg09101894	-0.88678	6.31853	1.18652e-09	6.31134e-08	11.615	0	PIK3R1	623	PIK3R1	uc003jvc.3	0.288856	0.399213	0.110357	0.280894
cg00085790	-0.957218	7.81298	1.50539e-13	2.26946e-11	20.2901	26279	SLC30A1	29997	SLC30A1	uc001hio.1	0.287942	0.390562	0.10262	0.280913
cg13520715	-0.613973	8.557	1.14342e-15	3.56366e-13	25.0264	0	LINC00479	79	LINC00479	uc010got.1	0.339239	0.446798	0.107559	0.280939
cg06501988	-0.130484	4.32547	2.19387e-05	0.00038245	2.23308	0	DNAH7	35667	DNAH7	uc002uti.4	0.399757	0.51483	0.115073	0.280953
cg15350036	-0.271524	4.80072	2.71072e-06	6.14409e-05	4.21051	0	TP53TG1	1129	TP53TG1	uc003uir.4	0.38966	0.492501	0.102841	0.280972
cg22186291	-0.540583	5.50197	9.21028e-08	3.08156e-06	7.43521	0	APLP2	4590	APLP2	uc009zcv.3	0.328175	0.454105	0.12593	0.280986
cg11383208	-0.925985	8.25329	8.63313e-15	1.92688e-12	23.0634	0	MIRLET7BHG	70	MIRLET7BHG	uc003bgu.2	0.293795	0.3958	0.102005	0.281063
cg05839709	-0.309682	6.00838	6.51314e-09	2.90025e-07	9.97641	1197	ZC3H12C	1197	ZC3H12C	uc010rwc.2	0.367023	0.482601	0.115578	0.281122
cg25666210	-1.21143	6.12001	3.55299e-09	1.68326e-07	10.5592	0	PTPRR	40	PTPRR	uc001swh.2	0.260692	0.363246	0.102555	0.281152
cg24154336	-0.343051	6.66934	1.61259e-10	1.06321e-08	13.5394	132	MIR194-2	132	MIR194-2	uc010rns.1	0.377681	0.48485	0.10717	0.281175
cg03396285	0.205936	5.95744	8.56572e-09	3.71389e-07	9.71314	987	CNOT11	987	CNOT11	uc002taw.4	0.448619	0.572298	0.123679	0.281263
cg18085683	-0.477874	6.82377	6.5487e-11	4.75686e-09	14.4095	102580	LINC01091	102580	LINC01091	uc003ifc.3	0.363407	0.475316	0.111909	0.281299
cg09155025	-0.27846	6.98649	2.49751e-11	2.02601e-09	15.341	0	SLC39A4	106	SLC39A4	uc003zcp.3	0.387702	0.501552	0.11385	0.281308
cg26835417	0.796725	5.70701	3.2151e-08	1.20582e-06	8.4435	0	IPO9	12256	SHISA4	uc021phk.1	0.544083	0.656664	0.112581	0.28131
cg11354603	-0.225492	3.08949	0.00222942	0.0178665	-2.05335	629251	IRX1	634600	IRX1	uc003jde.3	0.385996	0.498149	0.112153	0.281424
cg19587777	-0.274669	6.98785	2.47732e-11	2.01144e-09	15.3488	184	CALML3	184	CALML3	uc001iie.1	0.371742	0.499382	0.12764	0.28146
cg12122057	0.0770391	6.19837	2.31121e-09	1.14156e-07	10.973	0	MICAL2	876	MICAL2	uc001mjy.3	0.430714	0.550776	0.120062	0.281476
cg15656462	-1.25917	7.21434	6.32127e-12	6.01319e-10	16.6698	1178	MIR202	1287	MIR202	uc009ybh.2	0.243374	0.350098	0.106724	0.281496
cg08289189	0.968289	4.73444	3.6649e-06	8.01537e-05	3.92439	0	COMT	1181	COMT	uc011ahd.2	0.571784	0.680023	0.10824	0.281566
cg09644662	-0.376071	6.89745	4.24018e-11	3.23551e-09	14.8294	0	C4orf19	559	C4orf19	uc003gsy.4	0.374747	0.476963	0.102216	0.281608
cg00339782	-1.3006	7.75151	2.22763e-13	3.19925e-11	19.9102	0	MTMR11	165	MTMR11	uc001etm.2	0.236456	0.347506	0.11105	0.281654
cg11001769	-0.770258	7.96103	5.81447e-14	9.91259e-12	21.2126	0	PRKCH	88	TMEM30B	uc001xfl.3	0.3177	0.423487	0.105787	0.281713
cg21631754	0.626938	5.38307	1.67382e-07	5.25805e-06	6.8638	15	EXOC3L2	15	EXOC3L2	uc002pay.1	0.498897	0.63702	0.138123	0.281771
cg11409022	-0.895881	8.39822	3.30627e-15	8.58461e-13	23.9952	0	ST3GAL3	80146	ARTN	uc001cks.3	0.292453	0.405301	0.112848	0.281821
cg25428846	-0.589004	8.25247	8.68031e-15	1.93622e-12	23.0581	32697	MAML3	32697	MAML3	uc011chd.1	0.345332	0.453738	0.108407	0.281826
cg04821009	-0.140532	4.8279	2.39307e-06	5.49519e-05	4.32884	316	RFESD	316	RFESD	uc003klg.3	0.40759	0.517657	0.110067	0.28183
cg11315991	0.0692085	5.74602	2.62351e-08	1.00504e-06	8.63852	0	PRKAR1B	39936	PRKAR1B	uc003six.1	0.424909	0.54627	0.121361	0.281848
cg14022995	-0.229896	6.78387	8.27609e-11	5.86244e-09	14.1834	1195	CD81	1195	CD81	uc001lwf.1	0.371799	0.515089	0.14329	0.281868
cg14106242	-0.842465	6.66742	1.63065e-10	1.07335e-08	13.5286	645	GALNT12	645	GALNT12	uc004ayz.3	0.297499	0.4126	0.115101	0.28197
cg02952379	-0.542467	5.33741	2.1001e-07	6.44238e-06	6.64696	0	PLCZ1	1374	PLCZ1	uc001rdu.2	0.342513	0.444875	0.102362	0.281994
cg20490031	-0.695184	6.1393	3.1972e-09	1.5324e-07	10.6607	216	SERPINB5	216	SERPINB5	uc002liy.2	0.331638	0.440127	0.108489	0.282046
cg16779976	-0.886653	6.126	3.43856e-09	1.63419e-07	10.5907	0	BLNK	206	BLNK	uc001kls.4	0.286255	0.394374	0.108119	0.282119
cg24204951	-1.32996	6.95315	3.0466e-11	2.41871e-09	15.1489	0	PER2	14510	PER2	uc010fyx.1	0.238791	0.347161	0.108369	0.282149
cg01699293	-1.07244	7.60778	5.53009e-13	7.0926e-11	19.0289	26834	ADTRP	26834	ADTRP	uc003nab.3	0.285873	0.389189	0.103316	0.282149
cg09644356	-1.06649	8.45287	2.29688e-15	6.43607e-13	24.3489	98084	LINC01101	98084	LINC01101	uc002tmo.2	0.278616	0.379342	0.100726	0.282178
cg11256186	-0.599646	5.60904	5.33462e-08	1.88625e-06	7.95816	0	HIVEP3	95669	HIVEP3	uc001cgz.4	0.335359	0.440079	0.10472	0.282259
cg19412663	0.443374	5.24896	3.24595e-07	9.47502e-06	6.23111	44638	TRAPPC11	74383	TRAPPC11	uc003ivy.3	0.47429	0.589412	0.115122	0.28228
cg02537838	-0.807149	8.4167	2.92358e-15	7.75842e-13	24.1146	0	RBBP8NL	32	RBBP8NL	uc002ycw.2	0.29897	0.415969	0.116999	0.282283
cg09244748	-0.710433	7.48006	1.2301e-12	1.42338e-10	18.2544	0	C11orf95	1244	C11orf95	uc001nxs.3	0.327369	0.433001	0.105631	0.282289
cg18514949	-1.09421	6.66243	1.67835e-10	1.10133e-08	13.5008	0	CDKL3	1265	PPP2CA	uc003kze.3	0.264886	0.374916	0.11003	0.282526
cg20282814	-0.735824	6.60299	2.36517e-10	1.49783e-08	13.1698	0	SLC2A1	1646	SLC2A1-AS1	uc001cil.3	0.316951	0.422906	0.105954	0.282569
cg05085729	-0.803526	6.97999	2.59625e-11	2.09744e-09	15.3035	0	LINC01205	84520	LINC01205	uc003dxr.1	0.305752	0.410463	0.104711	0.282643
cg00821310	-1.40306	6.58254	2.66016e-10	1.66333e-08	13.0564	0	ACOT7	29	ACOT7	uc001amr.3	0.230125	0.33168	0.101555	0.282663
cg13174051	0.869591	4.69775	4.3249e-06	9.2767e-05	3.76741	0	INPP5A	1881	INPP5A	uc001llq.3	0.554041	0.656189	0.102147	0.282702
cg12776287	1.20469	4.40969	1.53323e-05	0.000280437	2.57075	0	KCTD1	2559	KCTD1	uc010xbj.3	0.608517	0.719007	0.11049	0.282743
cg11278107	-0.493514	7.2693	4.51932e-12	4.4834e-10	16.9945	19863	TAPT1	50881	TAPT1	uc011bxd.1	0.350248	0.473663	0.123415	0.28275
cg12303521	-0.871775	8.70646	4.16887e-16	1.56564e-13	26.0065	0	TMEM72-AS1	575	TMEM72	uc001jbn.2	0.296418	0.399685	0.103267	0.282864
cg27243623	-0.720257	5.75047	2.56315e-08	9.83798e-07	8.66085	0	LOC654841	63787	COL4A3	uc002vom.2	0.328817	0.431015	0.102198	0.282944
cg08222913	-0.568605	5.85563	1.47369e-08	6.02003e-07	9.192	0	STAB1	309	STAB1	uc003dek.1	0.333799	0.450869	0.11707	0.282993
cg22957898	-1.13898	8.59155	9.06268e-16	2.92297e-13	25.2522	0	TMPRSS4	149	TMPRSS4	uc009yzu.3	0.268282	0.368289	0.100008	0.283031
cg26779406	-0.747656	9.26698	8.77228e-18	6.76494e-15	29.7597	0	NOTCH1	7025	MIR4673	uc022bpq.1	0.316811	0.424474	0.107663	0.283044
cg18234606	0.822265	4.57825	7.3661e-06	0.000147883	3.26321	0	THBS1	1853	THBS1	uc010bbi.3	0.54141	0.664563	0.123154	0.283085
cg23350812	-1.01294	7.73804	2.42684e-13	3.44288e-11	19.8271	0	AGAP1	13000	AGAP1	uc021vyp.1	0.273615	0.390508	0.116894	0.283166
cg20840634	-0.777009	5.35416	1.93271e-07	5.98228e-06	6.72634	229	UGT2B17	229	UGT2B17	uc021xov.1	0.317778	0.418103	0.100326	0.283262
cg21393885	-1.28763	7.53402	8.78388e-13	1.06299e-10	18.5806	9438	TMEM105	9438	TMEM105	uc002kad.2	0.244466	0.35431	0.109844	0.28328
cg16585619	-0.051343	4.27633	2.69727e-05	0.000456791	2.03865	0	JUP	608	KRT19	uc002hxd.4	0.419803	0.521466	0.101664	0.283298
cg04326887	0.178915	5.61628	5.13968e-08	1.82539e-06	7.99382	0	PPP4R2	23834	EBLN2	uc003dpj.3	0.423294	0.565721	0.142427	0.283308
cg11279404	0.820676	5.66212	4.05773e-08	1.48124e-06	8.22034	0	DLEU2	4003	TRIM13	uc001vdp.1	0.557967	0.659617	0.10165	0.283308
cg20427865	-0.687849	6.91579	3.80359e-11	2.93825e-09	14.9344	59	CX3CL1	59	CX3CL1	uc002eli.3	0.317645	0.436784	0.119139	0.283352
cg24538396	0.263515	6.44106	5.95821e-10	3.41166e-08	12.2787	0	COMMD1	56410	COMMD1	uc002sbp.3	0.467006	0.574542	0.107535	0.283353
cg01165683	-0.926929	5.16087	4.98124e-07	1.38717e-05	5.82248	0	THRB	104619	THRB-AS1	uc031ryr.1	0.284653	0.388575	0.103922	0.283437
cg13860360	-0.438751	7.5904	6.16866e-13	7.76264e-11	18.923	0	STARD13	5679	STARD13-AS	uc031qlc.1	0.357695	0.459055	0.101359	0.283439
cg10142236	-0.361311	4.86776	1.9915e-06	4.67784e-05	4.50331	19270	PRR25	27688	PRR25	uc010uut.2	0.376913	0.484479	0.107567	0.283482
cg09895029	-0.861499	6.92419	3.61872e-11	2.81351e-09	14.9826	0	ZNF3	4426	ZNF3	uc003usp.4	0.295367	0.397839	0.102471	0.283486
cg01832218	-0.548016	8.42862	2.70024e-15	7.29614e-13	24.1918	0	SURF6	1984	SURF6	uc004cdb.4	0.347055	0.450365	0.10331	0.283487
cg00759301	-0.806482	6.72607	1.15995e-10	7.92069e-09	13.8574	0	ADGRL2	343	ADGRL2	uc001dit.4	0.302711	0.422699	0.119988	0.283529
cg21870299	0.416621	5.3722	1.76695e-07	5.52081e-06	6.81204	1875	MBIP	23993	MBIP	uc001wtm.2	0.493643	0.597979	0.104336	0.283552
cg04216240	-0.518128	8.94833	7.99389e-17	4.03506e-14	27.6115	1434	RHOD	1434	RHOD	uc001ojv.3	0.352174	0.458553	0.106379	0.283569
cg18190372	-0.255954	5.32384	2.24602e-07	6.84032e-06	6.58278	0	CAPN13	9158	CAPN13	uc021vfn.1	0.395983	0.497007	0.101025	0.283592
cg05516619	0.117541	4.8708	1.96369e-06	4.62176e-05	4.51667	2667	NDUFB4	2667	NDUFB4	uc003edt.3	0.428343	0.555445	0.127102	0.283601
cg22363224	-0.319107	5.2801	2.78633e-07	8.26576e-06	6.37688	0	SIAE	1340	SPA17	uc001qap.3	0.369964	0.482127	0.112163	0.283633
cg17041511	-0.949268	7.57383	6.845e-13	8.4836e-11	18.8222	43	CYB561	5688	CYB561	uc002jap.3	0.297781	0.399991	0.10221	0.283761
cg05899869	-0.608377	6.94937	3.11584e-11	2.46771e-09	15.1272	10592	RIPK1	10592	RIPK1	uc003muv.4	0.337722	0.452661	0.11494	0.283762
cg13213810	-1.17013	6.91932	3.72483e-11	2.88606e-09	14.9547	0	SHANK3	17930	ACR	uc010hbh.1	0.252192	0.357223	0.105031	0.283793
cg15041658	-1.18434	6.48519	4.63908e-10	2.74338e-08	12.52	0	OSBPL3	37150	OSBPL3	uc003sxj.1	0.258103	0.366413	0.108311	0.283822
cg07497941	-1.59978	4.94004	1.42305e-06	3.48453e-05	4.82278	0	MUC5B	14250	MUC5B	uc009yct.2	0.196422	0.323012	0.12659	0.283852
cg17817521	-0.487923	4.669	4.92088e-06	0.000103896	3.64508	0	CSMD1	40991	CSMD1	uc010lrg.3	0.352187	0.458484	0.106296	0.283919
cg18052713	-1.0767	6.36513	9.14073e-10	4.99613e-08	11.8663	0	MSI2	283118	MSI2	uc002ivb.3	0.278508	0.382019	0.103511	0.283993
cg01149239	-1.47835	6.77939	8.49635e-11	6.00198e-09	14.158	0	MELTF	10600	MELTF	uc003fxk.4	0.22266	0.328771	0.106111	0.284027
cg27302373	-0.620326	6.91556	3.8087e-11	2.94094e-09	14.9331	106264	RAB3GAP2	106264	RAB3GAP2	uc001hmf.2	0.340606	0.447684	0.107079	0.284052
cg24035299	-0.606066	7.08375	1.39408e-11	1.20801e-09	15.9047	1699	DNAJC6	2877	LEPR	uc001dcg.3	0.337257	0.44722	0.109963	0.284053
cg06479609	-0.634233	5.59978	5.59422e-08	1.96967e-06	7.91264	0	INTS6	12795	INTS6	uc001vfi.3	0.310483	0.437109	0.126627	0.284121
cg13318241	-0.78487	7.33743	2.97485e-12	3.08787e-10	17.3993	0	SLC22A23	1254	SLC22A23	uc003mvm.3	0.314966	0.424688	0.109722	0.284263
cg05891899	-0.302551	4.74005	3.57309e-06	7.83906e-05	3.94845	0	TOLLIP	2905	TOLLIP	uc001ltd.3	0.377662	0.486321	0.108659	0.284281
cg05549773	-0.840665	8.73524	3.42917e-16	1.34087e-13	26.1963	18671	SLC6A19	18671	SLC6A19	uc003jbw.4	0.302349	0.410961	0.108612	0.284285
cg09324359	-0.617878	7.6033	5.68826e-13	7.25679e-11	19.0016	0	BAIAP2	10518	BAIAP2	uc002jyz.4	0.328259	0.434594	0.106335	0.284355
cg13444413	-0.600687	7.39384	2.10047e-12	2.2731e-10	17.7362	0	AGAP2	1016	AGAP2	uc001spp.3	0.339366	0.441943	0.102577	0.284404
cg08990543	0.171792	4.31397	2.30292e-05	0.000398821	2.18741	0	PAICS	3565	PAICS	uc010ihd.1	0.441898	0.557956	0.116058	0.28444
cg17052212	0.403748	7.52293	9.41461e-13	1.12884e-10	18.5134	0	ANO6	32739	ANO6	uc010slg.2	0.481703	0.597188	0.115485	0.284465
cg06763161	-1.11265	7.74399	2.33675e-13	3.33078e-11	19.8638	0	PHC2	1752	PHC2	uc001bxe.1	0.264276	0.367416	0.10314	0.28449
cg22772747	-0.817018	6.47235	4.98995e-10	2.92404e-08	12.4497	0	HOXA3	2352	HOXA3	uc003syk.3	0.298858	0.412372	0.113514	0.284535
cg00733385	1.30778	3.17572	0.00168051	0.0143557	-1.79646	0	ZNF775	4962	LOC728743	uc003whg.3	0.60303	0.719352	0.116322	0.284565
cg03398002	-1.05741	5.01818	9.85428e-07	2.52556e-05	5.17244	0	KAZN	331	KAZN	uc001avq.2	0.27194	0.373545	0.101605	0.28458
cg10339775	-0.236325	5.42024	1.39014e-07	4.44979e-06	7.04136	0	DOCK4	24213	DOCK4	uc003vfw.3	0.373248	0.495209	0.121961	0.284587
cg06447378	-0.0588641	5.26225	3.04152e-07	8.94484e-06	6.29321	0	FREM2	15177	FREM2	uc001uww.3	0.400506	0.530896	0.130389	0.284694
cg20885569	0.137863	5.1591	5.0242e-07	1.39752e-05	5.8143	0	2020-03-04	21192	2020-03-04	uc002vgb.3	0.452541	0.552579	0.100037	0.284709
cg12645075	-1.03846	8.28968	6.79028e-15	1.56593e-12	23.2965	251418	TSN	263725	TSN	uc002tnl.3	0.277463	0.387774	0.110311	0.284742
cg08648499	-0.289281	6.90141	4.14186e-11	3.16971e-09	14.8521	481	PRSS8	481	PRSS8	uc002ebc.4	0.358856	0.489178	0.130323	0.284747
cg12047425	-0.564973	3.94207	0.000104668	0.00146554	0.767454	0	ALPL	194	ALPL	uc001beu.4	0.340689	0.449781	0.109091	0.284792
cg00920162	-0.601893	6.2712	1.54454e-09	7.97136e-08	11.361	0	COL11A2	5272	COL11A2	uc010jul.1	0.336117	0.437514	0.101397	0.285039
cg00953201	-0.200162	6.94799	3.14153e-11	2.48533e-09	15.1193	0	SLC7A1	13337	SLC7A1	uc001uso.3	0.383657	0.507318	0.123661	0.285116
cg02291532	-1.13762	6.76758	9.10386e-11	6.38986e-09	14.0913	0	THBS1	1495	THBS1	uc001zkh.3	0.246128	0.357642	0.111514	0.285133
cg19925872	-0.83756	9.29554	7.18333e-18	5.8259e-15	29.954	1358	ZNF710	1358	ZNF710	uc002bov.2	0.295222	0.401924	0.106701	0.28514
cg23697467	-0.24626	7.4335	1.64305e-12	1.83419e-10	17.9741	0	SLC39A4	100	SLC39A4	uc003zcp.3	0.40256	0.503606	0.101045	0.28515
cg22615730	-0.106097	5.01959	9.78871e-07	2.51092e-05	5.1788	0	ANXA4	28097	ANXA4	uc010yqn.1	0.39995	0.521847	0.121897	0.285175
cg12770414	-0.433606	7.05605	1.64679e-11	1.39911e-09	15.7437	0	GPR153	6186	HES3	uc009vly.2	0.357883	0.469801	0.111918	0.285231
cg04454664	-1.56322	6.25997	1.64389e-09	8.43107e-08	11.301	0	ZNF366	54695	ZNF366	uc003kce.1	0.209428	0.309868	0.100439	0.285243
cg00698444	-0.751966	4.99745	1.08682e-06	2.75586e-05	5.07923	0	FAM155A	604743	LINC00443	uc031qnf.1	0.31072	0.413591	0.102871	0.285266
cg00137385	1.18086	3.47468	0.000601862	0.00627143	-0.855735	0	CTIF	1429	CTIF	uc002lde.4	0.584295	0.687829	0.103535	0.285299
cg10211776	-0.914144	8.67537	5.14635e-16	1.87084e-13	25.8019	0	RAB11FIP1	8441	RAB11FIP1	uc003xkp.1	0.296039	0.398498	0.102459	0.285345
cg25002294	-0.65918	7.71955	2.72923e-13	3.80898e-11	19.7133	0	OBSCN	18668	OBSCN	uc009xfa.3	0.337996	0.440897	0.1029	0.285385
cg02692177	-0.700435	8.65064	6.08326e-16	2.12331e-13	25.6394	33702	PKDCC	44209	PKDCC	uc002rsg.3	0.317271	0.441267	0.123996	0.28545
cg12502929	-0.995025	8.62799	7.08883e-16	2.40679e-13	25.4908	0	SLCO4A1	8	SLCO4A1	uc002yde.1	0.281285	0.384588	0.103303	0.285494
cg14032959	0.0903141	5.91529	1.07317e-08	4.54652e-07	9.49656	0	ZNF169	4381	ZNF169	uc004aum.1	0.439412	0.542961	0.103549	0.285513
cg19142043	-0.574402	5.98724	7.29883e-09	3.20933e-07	9.86694	0	RBMS3	402038	RBMS3	uc003cek.3	0.336485	0.447752	0.111266	0.285513
cg24705426	-1.24539	5.54008	7.5898e-08	2.58808e-06	7.62046	0	ATG7	59737	VGLL4	uc010hdv.1	0.241023	0.357854	0.11683	0.285604
cg01459854	-0.215813	4.34938	1.98277e-05	0.000350098	2.32838	685	LINC00643	685	LINC00643	uc010apt.2	0.392853	0.493705	0.100851	0.28566
cg12388541	-0.826035	7.97934	5.16562e-14	8.95016e-12	21.3274	53372	DACT2	53372	DACT2	uc003qwq.3	0.306935	0.419593	0.112658	0.285681
cg26333454	-0.755895	8.20749	1.16701e-14	2.47755e-12	22.7708	49852	DACT1	59335	DACT1	uc010trw.2	0.319764	0.423175	0.103411	0.285705
cg13685129	0.289757	3.77167	0.00020207	0.00254666	0.154495	13560	IFITM3	13560	IFITM3	uc001lpa.2	0.46671	0.572953	0.106244	0.285731
cg24696728	-0.425282	6.25702	1.67107e-09	8.56317e-08	11.2852	12547	RNF212	46782	FGFRL1	uc010ibo.3	0.375993	0.488884	0.112892	0.285954
cg19788754	-0.585986	9.31857	6.11275e-18	5.13173e-15	30.1109	0	TBCD	6037	TBCD	uc002kgb.1	0.332737	0.450014	0.117277	0.286066
cg01885832	-0.661442	7.85936	1.11869e-13	1.74782e-11	20.578	0	IGF2BP1	16263	IGF2BP1	uc002iom.3	0.331187	0.431466	0.100279	0.286095
cg09670127	-0.665374	6.0016	6.75567e-09	2.99446e-07	9.94127	0	BCL11A	40521	BCL11A	uc002sad.1	0.331678	0.431889	0.100211	0.286103
cg05428706	-0.807846	6.99104	2.43058e-11	1.97794e-09	15.3673	0	SEMA4G	839	SEMA4G	uc010qpt.1	0.307056	0.41974	0.112685	0.286122
cg08145798	-0.957976	8.6292	7.03099e-16	2.38941e-13	25.4987	0	CDC42BPG	1404	CDC42BPG	uc001obs.4	0.294363	0.396665	0.102302	0.286136
cg07977713	-0.405493	5.41404	1.43395e-07	4.57542e-06	7.01169	0	MPL	10455	CDC20	uc001cix.3	0.34255	0.4802	0.13765	0.286218
cg10082963	0.396887	6.11126	3.72697e-09	1.75646e-07	10.5132	0	KMT5B	24323	KMT5B	uc009yse.1	0.476328	0.589677	0.113349	0.286263
cg22531018	-0.537775	7.94988	6.24866e-14	1.05729e-11	21.1428	259	TMEM139	259	TMEM139	uc003wck.4	0.342652	0.458665	0.116014	0.286275
cg03089870	-0.705582	7.97872	5.18641e-14	8.98187e-12	21.3235	1105	KIF13A	1105	KIF13A	uc003ncf.3	0.324491	0.431141	0.10665	0.286367
cg00326648	-0.159401	6.20965	2.17185e-09	1.08101e-07	11.0328	0	PEX13	882	PUS10	uc002sao.3	0.39316	0.508805	0.115646	0.28644
cg19584660	-0.591562	5.30304	2.48891e-07	7.48808e-06	6.48469	0	PKD1	1529	MIR1225	uc021tap.1	0.342727	0.450016	0.107289	0.28647
cg25957300	-0.0445219	4.09646	5.65565e-05	0.000864136	1.34335	31713	LINC00167	32619	APLP2	uc001qfp.3	0.42477	0.530815	0.106046	0.286524
cg26557270	-0.684353	6.75317	9.90358e-11	6.88467e-09	14.01	257	FRK	257	FRK	uc003pwi.1	0.316598	0.439806	0.123208	0.286537
cg19122579	-1.10653	7.11262	1.17132e-11	1.03714e-09	16.0731	0	ZDHHC14	2151	MIR3692	uc021zhk.1	0.26429	0.377119	0.11283	0.286644
cg18218190	-0.820283	7.8102	1.53236e-13	2.30243e-11	20.2729	0	ELF3	2681	ELF3	uc001gxh.4	0.313175	0.417568	0.104394	0.286645
cg07999953	-0.874702	6.9534	3.04196e-11	2.41556e-09	15.1504	0	GJB3	1415	GJB3	uc001bxy.3	0.306941	0.412899	0.105959	0.286648
cg14614754	0.822864	4.42383	1.44295e-05	0.000266054	2.628	694	HMGCS2	11980	HMGCS2	uc021osw.1	0.552711	0.657968	0.105257	0.286674
cg21211730	-0.921869	8.86903	1.37722e-16	6.42184e-14	27.0828	1354	CBLC	1354	CBLC	uc002ozs.3	0.294231	0.399426	0.105196	0.286737
cg20087457	-0.881413	3.09192	0.00221186	0.0177624	-2.04617	1095	CYP2C18	1095	CYP2C18	uc001kjv.4	0.2977	0.401541	0.103841	0.28674
cg04273763	-0.617362	6.7109	1.267e-10	8.55514e-09	13.7722	0	TOM1L2	13633	TOM1L2	uc002gry.4	0.340891	0.454151	0.113261	0.28675
cg17243643	-0.799434	7.11563	1.15022e-11	1.02172e-09	16.0907	0	RDH5	117	RDH5	uc010spt.1	0.309921	0.421855	0.111933	0.286759
cg09299924	-0.882716	6.8868	4.51588e-11	3.42267e-09	14.7686	0	KLF5	14432	KLF5	uc001vje.3	0.291015	0.405118	0.114103	0.286801
cg10550611	0.195753	5.83097	1.679e-08	6.75397e-07	9.06679	0	EGFR	30380	EGFR	uc011kco.2	0.435744	0.568802	0.133057	0.286802
cg01971181	-0.950168	6.65481	1.754e-10	1.14659e-08	13.4582	825	MFSD1	825	MFSD1	uc003fcl.2	0.292217	0.397093	0.104876	0.286822
cg26065318	1.56737	7.17261	8.14669e-12	7.52908e-10	16.4244	0	EIF3H	3783	EIF3H	uc003yoa.3	0.628067	0.732747	0.10468	0.286998
cg10138338	-1.17802	5.65535	4.20239e-08	1.5266e-06	8.18677	25422	SLC45A4	25422	SLC45A4	uc010meq.1	0.249681	0.364314	0.114632	0.287034
cg03170016	-1.34076	7.21416	6.32812e-12	6.01812e-10	16.6688	0	KCNQ1	522	KCNQ1	uc009ydp.2	0.238817	0.339023	0.100206	0.287059
cg26279786	-0.734189	5.41702	1.41275e-07	4.51416e-06	7.02593	0	SLC4A4	102718	SLC4A4	uc010iid.3	0.310713	0.426931	0.116217	0.287109
cg06143658	-0.767467	7.32128	3.28566e-12	3.37361e-10	17.3031	63	NGEF	63	NGEF	uc002vts.2	0.30325	0.432388	0.129138	0.287115
cg23008238	-0.313117	3.31511	0.00105063	0.00987966	-1.36748	225165	IRX4	225165	IRX4	uc031siq.1	0.353069	0.491466	0.138397	0.287174
cg02012242	-0.519165	8.22691	1.02715e-14	2.23222e-12	22.8947	0	SPG7	1141	SPG7	uc002fni.3	0.353875	0.460485	0.10661	0.287188
cg24199203	-1.12794	6.86234	5.21788e-11	3.90297e-09	14.629	0	NFIC	21245	NFIC	uc002lxp.3	0.272311	0.378422	0.106111	0.28721
cg12739761	-0.247965	7.11069	1.18506e-11	1.04854e-09	16.0618	0	QTRT1	82	DNM2	uc010dxk.2	0.392507	0.505513	0.113006	0.287248
cg26143338	-0.20692	5.70027	3.32976e-08	1.24327e-06	8.4099	0	SDHAP3	7463	SDHAP3	uc011cmd.2	0.388536	0.500003	0.111467	0.287286
cg04586928	-1.12409	6.98494	2.52083e-11	2.04126e-09	15.332	2530	TMEM171	2530	TMEM171	uc003kcm.2	0.266514	0.375002	0.108488	0.287295
cg25462669	-0.653401	6.20366	2.24473e-09	1.11192e-07	11.001	67678	KLF12	515595	KLF12	uc001vjf.3	0.333012	0.433593	0.100581	0.287311
cg26633899	-1.11922	6.48736	4.5823e-10	2.71247e-08	12.5319	14884	PLAC8	14884	PLAC8	uc010ijy.3	0.270744	0.373276	0.102532	0.28739
cg26934993	-0.927449	6.85362	5.49348e-11	4.08036e-09	14.5792	32	HSPB9	32	HSPB9	uc002hyy.2	0.284955	0.41149	0.126535	0.287471
cg26023389	-0.607938	8.18373	1.3641e-14	2.83104e-12	22.6194	0	GCM1	33	GCM1	uc003pbp.3	0.329954	0.438841	0.108887	0.287502
cg15586931	-0.498633	7.74222	2.36319e-13	3.36448e-11	19.8529	0	RAP1GAP2	98594	RAP1GAP2	uc010ckd.3	0.349958	0.467868	0.117911	0.287541
cg15896939	-0.828086	9.03431	4.41984e-17	2.46547e-14	28.1875	155	RAB25	155	RAB25	uc001fnc.3	0.307081	0.411035	0.103954	0.287594
cg01703818	-0.417691	5.92484	1.01984e-08	4.34401e-07	9.54553	0	NARS2	24844	NARS2	uc001ozi.3	0.3583	0.466721	0.108421	0.287601
cg23822644	0.0671867	6.31024	1.24274e-09	6.57746e-08	11.5704	1503	TAX1BP1	1503	TAX1BP1	uc011jzo.2	0.434277	0.546724	0.112447	0.287603
cg19088553	0.238831	4.54713	8.44732e-06	0.000166578	3.13369	0	GRIK2	55022	GRIK2	uc003pqn.3	0.449172	0.565196	0.116023	0.287653
cg20852364	-0.441423	6.8443	5.80343e-11	4.28238e-09	14.5262	249137	RBMS3	346968	TGFBR2	uc021wut.1	0.354195	0.475096	0.1209	0.287656
cg05499890	-1.11338	7.45118	1.47217e-12	1.66767e-10	18.0804	0	AMPD1	24	AMPD1	uc001efe.2	0.270936	0.372525	0.10159	0.287657
cg22791543	-0.781113	7.63338	4.70692e-13	6.16614e-11	19.1851	0	LINC01184	2232	LINC01184	uc003kun.3	0.316209	0.420861	0.104652	0.287675
cg20076516	0.40074	5.6335	4.70389e-08	1.68789e-06	8.07872	0	MIRLET7BHG	59	MIRLET7BHG	uc003bgu.2	0.478164	0.596199	0.118035	0.28768
cg18262830	-0.872396	9.00495	5.41289e-17	2.88136e-14	27.9904	6	MIR194-2	90	MIR194-2	uc010rns.1	0.300235	0.406902	0.106668	0.287844
cg21550442	-0.824481	6.37086	8.85134e-10	4.85196e-08	11.8973	0	SYNE4	166	SYNE4	uc002ocq.1	0.290629	0.415638	0.125009	0.287906
cg07203151	-0.0479602	5.20778	3.96813e-07	1.13355e-05	6.03939	5851	LINC01342	5851	LINC01342	uc001acv.3	0.409805	0.529382	0.119577	0.287943
cg01629435	-0.702702	6.79658	7.68216e-11	5.48805e-09	14.2553	634	DGUOK	634	DGUOK	uc002sjx.3	0.333308	0.436401	0.103093	0.287945
cg05240760	-0.452525	5.07386	7.56407e-07	2.003e-05	5.42433	225269	PLCL1	570451	PLCL1	uc002uuv.4	0.35277	0.457482	0.104712	0.287962
cg21109192	0.179821	5.22906	3.57744e-07	1.03365e-05	6.13829	0	RASGEF1C	4233	RASGEF1C	uc003mlq.3	0.440022	0.564484	0.124462	0.288009
cg19819320	-0.761982	8.70008	4.35319e-16	1.62304e-13	25.9645	2589	CIB2	2589	CIB2	uc002bdb.2	0.325819	0.426987	0.101168	0.288012
cg19788250	-1.14661	8.47505	1.9806e-15	5.67764e-13	24.4928	0	APP	2916	APP	uc002ylz.3	0.273709	0.378225	0.104516	0.28807
cg00832105	0.0960508	3.86402	0.000141874	0.00189482	0.483711	7430	FAM167A	7430	FAM167A	uc003wtw.2	0.442238	0.557989	0.115751	0.288073
cg21250756	-1.34327	8.53815	1.29773e-15	3.95243e-13	24.9034	0	HNF1B	16434	HNF1B	uc021tvu.1	0.230289	0.341572	0.111283	0.288077
cg00179663	1.1247	5.42832	1.33497e-07	4.29148e-06	7.08009	0	CCSER1	619033	CCSER1	uc003hsx.3	0.590532	0.697684	0.107152	0.288152
cg15477040	-0.0715407	4.82985	2.37174e-06	5.45288e-05	4.33734	0	ANKFY1	42918	ANKFY1	uc002fxn.3	0.395244	0.525712	0.130467	0.288157
cg18690368	0.0299467	3.09021	0.00222419	0.0178337	-2.05122	0	WIPF3	50461	WIPF3	uc003taj.2	0.431402	0.532463	0.101061	0.288265
cg22907761	-0.00616625	5.5817	6.13723e-08	2.13884e-06	7.82389	0	SLC22A23	35537	SLC22A23	uc003mvn.3	0.427835	0.532401	0.104566	0.288292
cg01771850	-0.280082	6.93759	3.34186e-11	2.6214e-09	15.0595	0	TBCD	6562	TBCD	uc002kgb.1	0.365345	0.504607	0.139262	0.288344
cg01386735	0.724126	6.23992	1.83714e-09	9.30974e-08	11.1939	0	LMBRD1	523	LMBRD1	uc003pez.3	0.534587	0.649285	0.114698	0.288345
cg22185879	-0.527427	2.99543	0.0030133	0.0225609	-2.32605	0	PPDPF	1059	PPDPF	uc002yff.3	0.339274	0.45666	0.117386	0.288355
cg20708199	0.0600919	5.59671	5.68287e-08	1.99786e-06	7.89757	2621	IER5	4962	IER5	uc001got.4	0.416473	0.54542	0.128948	0.288379
cg26225893	-0.969034	6.4836	4.68125e-10	2.76317e-08	12.5113	122	MUC13	122	MUC13	uc003ehq.2	0.29652	0.40235	0.105831	0.288393
cg11176415	-1.49543	5.74976	2.57262e-08	9.8701e-07	8.65731	17546	ELOVL3	17546	ELOVL3	uc001kut.3	0.213665	0.314201	0.100536	0.288408
cg11548732	-0.117541	6.17355	2.64959e-09	1.2912e-07	10.8415	0	BAZ2B	6527	BAZ2B	uc002uas.1	0.408005	0.508053	0.100048	0.288642
cg08755026	-0.350709	8.57583	1.00747e-15	3.19792e-13	25.1493	0	VAMP5	3221	RNF181	uc002spv.1	0.390974	0.491945	0.100971	0.288652
cg08644463	-0.377376	5.29157	2.63357e-07	7.86755e-06	6.43073	0	GNAI3	15775	GNAI3	uc001dxz.3	0.343501	0.477044	0.133543	0.288667
cg18718349	-0.699095	5.99591	6.96594e-09	3.0772e-07	9.91181	0	C6orf136	1946	C6orf136	uc003nqw.4	0.319618	0.434701	0.115083	0.288696
cg14474791	-0.837654	6.76088	9.46752e-11	6.61551e-09	14.0535	0	DAB2IP	5192	DAB2IP	uc004blo.3	0.306791	0.411021	0.10423	0.288779
cg01520588	-0.918864	7.32133	3.28467e-12	3.37356e-10	17.3034	1590	MDFI	1590	MDFI	uc003oqq.4	0.294057	0.404661	0.110605	0.289009
cg20889445	-0.459751	7.0949	1.30348e-11	1.13935e-09	15.9697	8501	PPTC7	8501	PPTC7	uc001trh.1	0.351316	0.460914	0.109598	0.289086
cg20532937	-1.10307	5.19698	4.18196e-07	1.18776e-05	5.98931	0	FRMD4A	119978	PRPF18	uc001imq.3	0.25903	0.362179	0.103149	0.289161
cg27405946	-0.00153137	5.22519	3.64555e-07	1.05139e-05	6.12029	0	CHPT1	4648	CHPT1	uc001tin.3	0.436867	0.538821	0.101954	0.289196
cg21929875	-0.832147	8.78536	2.43851e-16	1.01626e-13	26.5276	0	ESAM	11	VSIG2	uc001qas.3	0.306576	0.41164	0.105064	0.2892
cg08961196	-0.496814	7.35594	2.65436e-12	2.79866e-10	17.5097	0	MFHAS1	1635	MFHAS1	uc003wsj.1	0.350382	0.469335	0.118953	0.2892
cg25352342	-0.152239	2.8748	0.00438768	0.0300753	-2.66433	0	FAT1	15598	FAT1	uc003izf.3	0.398645	0.508467	0.109822	0.289218
cg13424229	-0.658438	7.31138	3.49159e-12	3.55688e-10	17.2443	1204	CPA3	1204	CPA3	uc003ewm.3	0.338962	0.446011	0.10705	0.28923
cg05923681	-0.64136	7.14806	9.45398e-12	8.58372e-10	16.2804	0	PBRM1	10085	SMIM4	uc003dep.2	0.32847	0.436818	0.108348	0.289401
cg16219125	-1.02234	6.08151	4.38291e-09	2.02903e-07	10.3573	42176	NLGN1	533816	NAALADL2	uc003fit.3	0.284967	0.389168	0.104201	0.289418
cg07891457	-0.612789	7.80568	1.57718e-13	2.35409e-11	20.2449	0	ALDH3B2	25	ALDH3B2	uc001omr.3	0.338597	0.451831	0.113234	0.289463
cg03673298	0.706009	6.98234	2.56015e-11	2.07078e-09	15.3171	0	APOM	489	APOM	uc003nvl.3	0.530768	0.643174	0.112407	0.289463
cg19555988	-1.3101	7.81513	1.48481e-13	2.24125e-11	20.3034	0	ASPG	2784	ASPG	uc001yoo.2	0.242822	0.343714	0.100892	0.289511
cg01317569	-0.50641	5.26933	2.93769e-07	8.67199e-06	6.32637	722	ELOVL7	722	ELOVL7	uc003jsi.4	0.342565	0.452323	0.109758	0.289517
cg10732834	1.59731	6.30289	1.29479e-09	6.82788e-08	11.5308	0	EPG5	1008	EPG5	uc002lbn.2	0.646381	0.746778	0.100397	0.289609
cg03233876	-0.953551	5.1905	4.3157e-07	1.22159e-05	5.95928	0	BSG	2957	BSG	uc002loz.4	0.274641	0.392139	0.117498	0.289693
cg09040994	-0.933602	6.24573	1.77902e-09	9.04696e-08	11.2249	585900	RAB9BP1	585900	RAB9BP1	uc003kok.3	0.285682	0.399451	0.113769	0.28971
cg01149677	0.0756972	5.27136	2.90852e-07	8.59292e-06	6.3359	0	MAPK8IP3	13478	NME3	uc002cmm.3	0.439304	0.553421	0.114117	0.289744
cg15975171	-0.627104	8.07202	2.83074e-14	5.34609e-12	21.9109	0	SLC6A18	14216	SLC6A18	uc003jby.2	0.341772	0.444661	0.102889	0.289763
cg27423739	-0.671862	7.02257	2.01293e-11	1.67431e-09	15.5495	23511	HES1	23511	HES1	uc011bst.2	0.334038	0.447456	0.113418	0.289871
cg05861691	-0.2878	5.34425	2.03011e-07	6.25102e-06	6.67935	7381	CALML3	7381	CALML3	uc001iie.1	0.357543	0.49418	0.136636	0.28991
cg09502464	-0.823954	5.75172	2.54646e-08	9.79055e-07	8.66711	80365	CDK6	80365	CDK6	uc010lez.3	0.31031	0.420511	0.110201	0.289924
cg16690845	-0.192045	6.13863	3.20897e-09	1.53661e-07	10.6571	0	INPP5A	16503	INPP5A	uc001llq.3	0.396532	0.511084	0.114552	0.289925
cg24804106	-0.119288	6.04928	5.22089e-09	2.38485e-07	10.189	946	PSD3	946	PSD3	uc003wza.3	0.384703	0.525049	0.140346	0.289937
cg11902180	-0.154145	5.49536	9.52347e-08	3.1775e-06	7.40321	0	ARHGEF10	8092	ARHGEF10	uc003wpq.1	0.401079	0.509374	0.108295	0.28994
cg25672027	-0.742839	8.07269	2.81851e-14	5.32857e-12	21.9151	0	TSPO	8153	TSPO	uc031rxx.1	0.325719	0.434501	0.108782	0.289965
cg16077929	-0.828629	8.08495	2.60213e-14	4.97158e-12	21.9926	0	CDKL1	131	CDKL1	uc001wxz.3	0.303744	0.413195	0.109451	0.290036
cg10775039	0.473726	5.08788	7.0741e-07	1.88951e-05	5.48813	0	C10orf71	26	C10orf71	uc021pqa.2	0.486206	0.611001	0.124795	0.290055
cg23271530	0.148087	5.69599	3.40461e-08	1.26741e-06	8.38858	0	PCCA	16171	GGACT	uc001voq.2	0.450012	0.559798	0.109786	0.290077
cg20712631	-1.35214	6.11565	3.63872e-09	1.71914e-07	10.5362	0	NEURL1B	5788	NEURL1B	uc003mbt.3	0.226765	0.330517	0.103753	0.290123
cg27027230	-0.303223	6.13978	3.18885e-09	1.52901e-07	10.6632	0	ARID5B	1377	MIR548AV	uc021prj.2	0.377844	0.482608	0.104764	0.290181
cg04334243	-0.785145	6.59056	2.54034e-10	1.59699e-08	13.1008	0	CSRNP3	62833	CSRNP3	uc002udg.3	0.307111	0.415988	0.108878	0.290219
cg20967220	-0.609375	7.86418	1.08461e-13	1.69972e-11	20.608	22	GCM1	22	GCM1	uc003pbp.3	0.331124	0.436984	0.10586	0.290233
cg11676024	0.57544	5.30231	2.49781e-07	7.51173e-06	6.48128	0	TIGD6	3852	HMGXB3	uc003lrk.4	0.508829	0.614597	0.105769	0.290264
cg06824199	-0.174986	6.52458	3.70664e-10	2.24645e-08	12.7364	0	EFCAB14	15912	EFCAB14	uc010omj.2	0.38098	0.506384	0.125404	0.290277
cg09556515	-1.54577	5.55304	7.10466e-08	2.43716e-06	7.68371	130553	MIR5093	130553	MIR5093	uc031qxb.1	0.197772	0.324731	0.12696	0.290278
cg14491362	-0.826645	6.28838	1.40379e-09	7.33837e-08	11.453	23383	ZFP36L1	23383	ZFP36L1	uc021rve.1	0.295323	0.414068	0.118745	0.290326
cg19714332	-0.261472	6.36656	9.06725e-10	4.95976e-08	11.874	0	NDFIP2	3531	NDFIP2-AS1	uc031qmm.1	0.392628	0.49984	0.107212	0.290353
cg18302940	-0.705927	6.87027	4.97941e-11	3.74297e-09	14.6742	0	RFFL	1200	RFFL	uc002hin.1	0.325052	0.428483	0.103431	0.290382
cg14496753	-0.636654	5.20503	4.02165e-07	1.14694e-05	6.0266	0	LHX6	4833	LHX6	uc022bmw.1	0.346267	0.448017	0.10175	0.290412
cg09216823	-0.690234	5.16574	4.86541e-07	1.35837e-05	5.84492	0	ATP13A4	39	ATP13A4	uc003ftd.3	0.319287	0.429065	0.109778	0.290436
cg11943056	-0.854771	7.41304	1.86519e-12	2.04983e-10	17.8513	0	SLC44A4	33	SLC44A4	uc011dol.2	0.313812	0.416448	0.102636	0.290442
cg01645401	0.400134	3.79273	0.00018652	0.00238087	0.228959	0	KLF5	16749	KLF5	uc001vje.3	0.482245	0.594572	0.112327	0.290495
cg26289665	0.610377	5.65754	4.15506e-08	1.51303e-06	8.19762	0	MAP3K7CL	18560	LINC00189	uc002ynh.3	0.52786	0.628169	0.100309	0.290552
cg24704682	1.69261	2.92542	0.00375311	0.026695	-2.52396	9164	LINC00692	23114	LINC00692	uc011awq.2	0.677811	0.777999	0.100188	0.290552
cg03978041	-0.158321	7.12188	1.10765e-11	9.86331e-10	16.1272	0	INAVA	1221	INAVA	uc010ppm.2	0.397864	0.511643	0.113779	0.290557
cg22155724	-0.194952	5.133	5.69779e-07	1.56201e-05	5.69434	0	RGS14	89	RGS14	uc003mgi.3	0.429471	0.534603	0.105132	0.290602
cg19738924	0.409874	7.56934	7.04052e-13	8.69903e-11	18.7949	0	KCTD1	2426	KCTD1	uc010xbj.3	0.476345	0.59961	0.123264	0.29064
cg22707705	-1.46143	6.56062	3.01649e-10	1.86609e-08	12.9351	356	CYP27A1	356	CYP27A1	uc002viz.4	0.221907	0.322664	0.100757	0.290733
cg17875845	1.2965	5.3852	1.65621e-07	5.20972e-06	6.87391	0	AFF1	4224	AFF1	uc003hqj.4	0.622268	0.723789	0.101521	0.290829
cg02165670	-0.476626	5.04959	8.49075e-07	2.21399e-05	5.31425	0	GPC6	253920	GPC6-AS2	uc031qmw.1	0.363656	0.466964	0.103308	0.290836
cg10594510	-0.641689	4.53188	9.03127e-06	0.000176674	3.0705	0	SLC12A7	22417	SLC12A7	uc003jbu.3	0.324695	0.443993	0.119298	0.29084
cg13552373	-0.557747	6.59136	2.52872e-10	1.59024e-08	13.1053	0	UNQ6494	36570	UNQ6494	uc004aqs.2	0.343941	0.457344	0.113402	0.290856
cg18526870	-0.443199	9.30059	6.9338e-18	5.6617e-15	29.9884	0	UGT1A8	53	UGT1A10	uc002vuq.3	0.364424	0.471673	0.10725	0.290887
cg16055106	-1.48008	7.0725	1.4917e-11	1.28274e-09	15.8393	0	FER	217995	FER	uc031skp.1	0.222084	0.326968	0.104884	0.290941
cg27607805	-1.16257	8.09464	2.44283e-14	4.70961e-12	22.0539	120	NAALADL1	120	NAALADL1	uc010rnw.2	0.2586	0.361651	0.103052	0.291
cg08789739	-0.125004	5.08201	7.27541e-07	1.93485e-05	5.4614	0	MYH11	1749	MYH11	uc010bvh.3	0.405222	0.532682	0.12746	0.291076
cg01310784	0.604804	6.0424	5.41928e-09	2.46176e-07	10.1532	0	DCAKD	3015	DCAKD	uc010daa.1	0.487966	0.618845	0.130878	0.291088
cg09640300	-1.18021	6.09915	3.98141e-09	1.86155e-07	10.4497	28943	SNRNP48	38287	SNRNP48	uc003mxt.1	0.255109	0.362821	0.107712	0.291096
cg16393928	-1.04119	7.85203	1.17247e-13	1.81767e-11	20.5324	0	PRDM16	91296	MIR4251	uc021oez.1	0.275272	0.383384	0.108112	0.291119
cg19996406	-0.432004	5.91021	1.10267e-08	4.65565e-07	9.47051	79516	PRAG1	79516	PRAG1	uc003wsh.4	0.354135	0.474712	0.120577	0.291153
cg00869533	0.181383	6.32787	1.12621e-09	6.02696e-08	11.6652	0	VRK2	73214	VRK2	uc010yph.1	0.447759	0.560176	0.112416	0.291177
cg14301191	-0.0572829	5.1291	5.80554e-07	1.58793e-05	5.67648	0	GTF2H5	26685	GTF2H5	uc003qrd.3	0.40989	0.520661	0.110771	0.291214
cg20340346	-0.298489	3.52443	0.000503767	0.00541872	-0.691707	0	MUC5B	6596	MUC5B	uc009yct.2	0.3626	0.509958	0.147358	0.291259
cg12632411	-0.675816	5.48067	1.02577e-07	3.3954e-06	7.33214	0	RRBP1	5105	RRBP1	uc010zrp.1	0.323542	0.429018	0.105475	0.291385
cg17600918	-0.694454	6.87934	4.71962e-11	3.56499e-09	14.7259	0	IPCEF1	22521	CNKSR3	uc003qpy.3	0.316792	0.436582	0.119791	0.291406
cg06350196	0.900547	4.37872	1.75023e-05	0.000314453	2.44594	0	PLCH2	4903	PLCH2	uc001ajl.1	0.559574	0.672429	0.112855	0.291408
cg17826679	-0.981183	6.30108	1.30789e-09	6.88996e-08	11.5211	0	SLC44A2	131	SLC44A2	uc002mpf.3	0.300384	0.400422	0.100037	0.291434
cg09972881	-0.591593	8.79624	2.26431e-16	9.60254e-14	26.5996	0	KRT8	44	KRT8	uc001sbd.2	0.336765	0.447056	0.110291	0.291454
cg01054110	-0.899636	5.67053	3.8851e-08	1.42555e-06	8.26202	0	NCOR2	506	NCOR2	uc001ugk.1	0.291868	0.401266	0.109399	0.291517
cg10538533	0.433471	5.16237	4.94537e-07	1.37803e-05	5.82938	136	KRT1	136	KRT1	uc001sau.1	0.489038	0.595578	0.10654	0.291552
cg19502457	-0.793197	9.5503	1.19315e-18	1.47472e-15	31.6999	0	GPX2	267	GPX2	uc001xhy.2	0.311493	0.415817	0.104323	0.291553
cg05509510	-0.687345	6.04316	5.39704e-09	2.45351e-07	10.1571	2049	SLC35F6	2731	CENPA	uc002rhr.3	0.316114	0.427178	0.111065	0.291567
cg02321903	-0.913872	7.44323	1.54675e-12	1.73851e-10	18.0326	0	VPS37C	2858	VPS37C	uc001nqv.1	0.284849	0.39597	0.111121	0.291614
cg24150385	-0.672819	7.41162	1.88164e-12	2.06504e-10	17.8428	0	LRIG1	7580	LRIG1	uc003dmx.3	0.328231	0.436769	0.108538	0.291619
cg23157419	-0.560381	6.67855	1.52876e-10	1.01405e-08	13.5909	0	PTPN9	35885	PTPN9	uc002bal.3	0.338395	0.446203	0.107809	0.29171
cg18919017	-1.30514	5.76768	2.34236e-08	9.08717e-07	8.74726	0	DPYSL3	36381	DPYSL3	uc003lon.1	0.246503	0.353676	0.107174	0.291852
cg13652120	-0.732242	8.48045	1.91026e-15	5.50374e-13	24.5279	81379	PIK3R1	81379	PIK3R1	uc003jva.3	0.318127	0.423435	0.105308	0.292008
cg17041723	-0.86422	5.11108	6.33039e-07	1.71262e-05	5.59398	203283	SMOC2	254035	SMOC2	uc011egu.2	0.307711	0.408375	0.100664	0.292024
cg03970032	-0.568974	7.58336	6.44754e-13	8.07137e-11	18.8802	0	SLC25A34	105	SLC25A34	uc001axb.1	0.349137	0.457518	0.108381	0.292093
cg16519772	-0.543821	8.75998	2.89846e-16	1.1688e-13	26.3597	0	CCHCR1	5829	PSORS1C2	uc003nso.4	0.337626	0.458554	0.120928	0.292117
cg13242944	-1.14287	6.95956	2.93244e-11	2.33733e-09	15.1858	0	TENM4	136597	TENM4	uc001ozk.4	0.270568	0.377363	0.106795	0.292177
cg11800672	-0.765847	7.68987	3.29418e-13	4.50573e-11	19.5309	17	SLC39A4	17	SLC39A4	uc003zcq.3	0.315538	0.428239	0.112701	0.292178
cg18959988	-0.682855	7.77968	1.86189e-13	2.71943e-11	20.084	0	MIR200C	28	MIR200C	uc001qsc.1	0.322965	0.444762	0.121798	0.292187
cg26127113	0.365367	7.28244	4.17001e-12	4.17938e-10	17.0724	0	CGNL1	84246	MYZAP	uc002aei.3	0.470842	0.590124	0.119282	0.292233
cg01708924	-0.683297	9.313	6.35623e-18	5.24947e-15	30.073	0	PRDX5	3717	PRDX5	uc001nzu.3	0.325946	0.432046	0.1061	0.292279
cg18052778	-0.908165	9.12292	2.39309e-17	1.49169e-14	28.7839	0	PRR15L	4929	PRR15L	uc002imp.4	0.294173	0.39998	0.105807	0.292316
cg03528246	-0.224929	6.38392	8.2248e-10	4.54258e-08	11.968	0	P4HA3	27592	P4HA3	uc001ouy.4	0.397198	0.499517	0.10232	0.292321
cg13962846	-0.562055	3.98164	8.95506e-05	0.00128186	0.913199	3	UTS2	3	UTS2	uc001aoq.3	0.341474	0.461544	0.12007	0.292328
cg02976355	-1.11069	6.6526	1.77662e-10	1.15991e-08	13.4459	0	NFIB	1608	NFIB	uc003zle.3	0.266796	0.381409	0.114613	0.292393
cg00430287	-0.758854	8.08261	2.64216e-14	5.03459e-12	21.9778	954	FRK	954	FRK	uc003pwi.1	0.304754	0.415799	0.111046	0.292414
cg09370594	-0.472808	5.1819	4.49934e-07	1.26764e-05	5.91953	0	LINGO3	9690	PEAK3	uc002lvn.2	0.371361	0.476408	0.105047	0.292415
cg24810836	-0.172625	5.88251	1.27783e-08	5.30215e-07	9.32893	0	RNASEH2A	633	RNASEH2A	uc002mvg.1	0.399428	0.500138	0.10071	0.292422
cg14914552	-1.01336	7.24898	5.11702e-12	4.99534e-10	16.8743	0	PTDSS1	66020	PTDSS1	uc003yht.1	0.286203	0.393923	0.10772	0.292476
cg10321723	-0.469619	8.31401	5.78107e-15	1.36905e-12	23.4527	0	PDZK1	95	PDZK1	uc001eon.2	0.34799	0.458309	0.110319	0.292558
cg14504536	0.499476	5.69531	3.41662e-08	1.27149e-06	8.38521	2775	NAPEPLD	2775	NAPEPLD	uc011klj.1	0.497355	0.611254	0.113899	0.292662
cg07805771	-0.582881	5.62221	4.98546e-08	1.77884e-06	8.02301	7008	SLC16A1	18510	AKR7A2P1	uc001eda.1	0.335468	0.452957	0.117489	0.292916
cg22912095	-0.477951	7.50686	1.04085e-12	1.23205e-10	18.4162	0	ZNRF3	1417	ZNRF3	uc003aeg.3	0.343932	0.475254	0.131321	0.292931
cg13261536	-0.431113	4.90378	1.6852e-06	4.038e-05	4.66202	0	ZFP41	5690	GLI4	uc003yxx.3	0.345047	0.487596	0.142549	0.292932
cg03761216	-0.786971	6.39124	7.89304e-10	4.38189e-08	12.0077	1134	EPS15	1134	EPS15	uc001csq.1	0.328652	0.436196	0.107545	0.29299
cg12424898	-0.799508	7.08013	1.4248e-11	1.23167e-09	15.8837	0	TOLLIP	1878	TOLLIP	uc001ltd.3	0.306905	0.424268	0.117362	0.293003
cg04625615	-0.451584	7.5118	1.00923e-12	1.20053e-10	18.4461	0	ITPKA	2311	ITPKA	uc001znz.3	0.366239	0.470838	0.104599	0.293042
cg22432579	-0.337112	6.09469	4.07939e-09	1.90218e-07	10.4263	0	PTPRO	34595	PTPRO	uc001rcx.2	0.362394	0.493773	0.13138	0.293046
cg00615469	-0.674612	6.64088	1.90112e-10	1.23051e-08	13.3805	1036	TSPAN5	1036	TSPAN5	uc003hub.3	0.319096	0.440192	0.121096	0.293079
cg26436136	-1.29837	6.21713	2.08388e-09	1.04139e-07	11.0726	0	MCF2L2	355	B3GNT5	uc003flk.3	0.249574	0.350652	0.101079	0.29308
cg11847956	-1.28085	8.07447	2.786e-14	5.27541e-12	21.9264	116882	CPEB4	116882	CPEB4	uc010jju.2	0.245672	0.347931	0.102259	0.293082
cg22502856	-0.569094	7.59259	6.08429e-13	7.68863e-11	18.9364	0	LAMB3	3	LAMB3	uc009xco.3	0.335966	0.461255	0.125289	0.293108
cg04606669	1.11519	6.50196	4.21699e-10	2.51895e-08	12.612	3268	GLYCTK	3268	GLYCTK	uc003ddq.2	0.601716	0.70651	0.104794	0.293168
cg18846889	-0.877205	7.79686	1.66864e-13	2.4722e-11	20.1903	0	CCDC85C	38040	CCDC85C	uc010avr.3	0.305288	0.410936	0.105648	0.293214
cg06736000	-1.37817	6.85066	5.59011e-11	4.1419e-09	14.5624	60420	RTP5	64016	RTP5	uc010fzu.1	0.220995	0.340991	0.119995	0.293241
cg09378425	-1.08863	6.97833	2.62212e-11	2.11569e-09	15.2939	0	REPIN1	360	REPIN1	uc003whe.2	0.265124	0.371471	0.106347	0.293258
cg18642361	-0.217402	6.09479	4.07725e-09	1.90143e-07	10.4268	0	DAB1	383347	DAB1	uc001cys.1	0.37458	0.519396	0.144816	0.293258
cg14003974	0.244055	6.35451	9.7015e-10	5.26837e-08	11.8089	0	CDC42BPB	25749	CDC42BPB	uc001ymi.1	0.453987	0.558817	0.10483	0.293325
cg14931811	-0.6794	4.47628	1.15062e-05	0.000218368	2.84168	0	SLC14A2	1033	SLC14A2	uc002lbe.3	0.3285	0.43184	0.10334	0.293371
cg13700912	-0.678349	7.59701	5.91776e-13	7.50447e-11	18.9633	0	MAD1L1	11835	MAD1L1	uc003sld.1	0.340473	0.440773	0.1003	0.293413
cg26485825	-0.885686	7.53148	8.92438e-13	1.0783e-10	18.5652	0	LAMA3	87	LAMA3	uc002kus.4	0.307366	0.409897	0.102531	0.293421
cg24512644	-0.909109	4.6764	4.76031e-06	0.000100948	3.67651	0	ST13	3783	ST13	uc003aze.3	0.275241	0.399838	0.124597	0.293476
cg15420906	-0.193592	6.52108	3.7815e-10	2.28721e-08	12.7171	0	FAM71D	19749	MPP5	uc001xjb.2	0.383161	0.511083	0.127921	0.293485
cg15095622	-0.248875	7.7979	1.65759e-13	2.45789e-11	20.1967	0	MOV10	7629	RHOC	uc001ecp.1	0.383036	0.495394	0.112358	0.29349
cg20188621	-0.597222	5.40732	1.48299e-07	4.71314e-06	6.97953	530	TAF5	530	TAF5	uc001kwv.3	0.322264	0.442294	0.120031	0.293573
cg04460567	-0.0411953	4.73485	3.6582e-06	8.00539e-05	3.92612	0	FUCA1	1287	FUCA1	uc010oed.1	0.410777	0.530572	0.119796	0.293615
cg01174752	-0.215834	7.39639	2.06764e-12	2.2416e-10	17.7515	0	ZFPM1	19519	MIR5189	uc031qxh.1	0.402554	0.517046	0.114491	0.293641
cg12417955	-0.660017	6.69532	1.38707e-10	9.27235e-09	13.6848	0	INPP5A	11724	NKX6-2	uc001llr.2	0.320778	0.45202	0.131242	0.293691
cg06300886	-0.754345	7.78551	1.79391e-13	2.63722e-11	20.1201	11801	CCDC144NL	11801	CCDC144NL	uc002gyf.3	0.313946	0.420211	0.106265	0.293735
cg22656048	-0.647066	7.04121	1.80022e-11	1.51307e-09	15.6575	0	PRR26	338	PRR26	uc001ifr.3	0.323898	0.446033	0.122135	0.293735
cg15983585	-1.35668	5.8181	1.79702e-08	7.17592e-07	9.00158	1996	ADSSL1	3824	SIVA1	uc010tyj.1	0.233073	0.334548	0.101475	0.293828
cg14081251	-1.00715	6.76379	9.30808e-11	6.51419e-09	14.0699	0	ST6GALNAC4	3865	ST6GALNAC4	uc004bss.3	0.289194	0.394823	0.105629	0.293954
cg16175245	-1.27771	4.62098	6.09639e-06	0.00012541	3.44224	18668	MALAT1	18668	MALAT1	uc010roh.3	0.25079	0.35259	0.1018	0.293971
cg09905635	-0.959403	9.38975	3.708e-18	3.49413e-15	30.5971	0	TNS3	53954	TNS3	uc010kyo.1	0.284011	0.386955	0.102944	0.294022
cg14322157	-0.628107	8.02567	3.82609e-14	6.95653e-12	21.6186	0	GABBR2	118878	TBC1D2	uc004ayq.3	0.330479	0.451346	0.120868	0.294045
cg15616400	-0.756305	8.41586	2.93991e-15	7.79032e-13	24.1092	0	SLC25A34	84	SLC25A34	uc001axb.1	0.320198	0.424362	0.104164	0.29405
cg21544658	-0.643631	7.37894	2.30309e-12	2.46535e-10	17.6471	0	SYT8	12	SYT8	uc001lue.1	0.342345	0.447391	0.105046	0.294052
cg16982073	-0.741766	6.50487	4.1477e-10	2.48085e-08	12.628	213927	SOX1	213927	SOX1	uc001vsb.1	0.307324	0.416302	0.108979	0.294081
cg10330955	-0.273728	6.63397	1.97843e-10	1.27415e-08	13.342	0	ZSCAN2	3045	ZSCAN2	uc010uox.1	0.359389	0.498267	0.138878	0.294103
cg25737218	-0.308667	8.50081	1.66697e-15	4.90322e-13	24.6602	0	ARID3A	18377	ARID3A	uc002lql.3	0.386362	0.495624	0.109262	0.294112
cg11232245	-0.762314	4.81839	2.49988e-06	5.71429e-05	4.28738	8153	NKX2-3	8153	NKX2-3	uc009xwj.3	0.310407	0.413534	0.103127	0.294207
cg07152828	-0.660317	6.10105	3.9405e-09	1.84576e-07	10.4596	2752	ZNF688	2752	ZNF688	uc002dys.2	0.324571	0.430455	0.105884	0.294272
cg16694837	-0.953601	6.31685	1.19774e-09	6.36447e-08	11.6059	0	SETD3	924	SETD3	uc031qqj.1	0.275963	0.386632	0.110669	0.294319
cg09180877	-0.905978	8.32698	5.30544e-15	1.27059e-12	23.536	0	GAL3ST1	1429	GAL3ST1	uc003aii.1	0.305153	0.40889	0.103737	0.294331
cg07148024	-0.0791881	5.33674	2.1071e-07	6.46135e-06	6.64378	0	EFHD2	11589	CTRC	uc001awi.1	0.399905	0.529129	0.129224	0.294391
cg17345276	-0.917534	6.21524	2.10575e-09	1.05101e-07	11.0626	0	ABHD1	2562	ABHD1	uc002rit.3	0.293134	0.404999	0.111865	0.294393
cg04347708	-0.734284	8.59174	9.05118e-16	2.92187e-13	25.2534	0	FLI1	1534	FLI1	uc010sbt.2	0.312686	0.419628	0.106942	0.294439
cg00234370	-0.963901	6.8527	5.52321e-11	4.09822e-09	14.574	0	KIAA0319L	1327	KIAA0319L	uc010ohx.1	0.280098	0.399082	0.118983	0.294452
cg05142833	-0.319317	6.82806	6.38559e-11	4.6614e-09	14.4339	20739	FTCDNL1	111376	FTCDNL1	uc002uvg.4	0.372328	0.493797	0.12147	0.294459
cg13689699	-0.785819	6.56075	3.01414e-10	1.86528e-08	12.9358	0	RXRA	6994	RXRA	uc004cfb.2	0.306771	0.430261	0.12349	0.294499
cg07988171	-0.950491	8.44032	2.49766e-15	6.86018e-13	24.2675	0	TPM4	7595	TPM4	uc002ndk.1	0.291338	0.398978	0.10764	0.294505
cg21287519	-0.993391	7.09453	1.30643e-11	1.14159e-09	15.9675	0	SGSM2	10255	SGSM2	uc002fum.4	0.276769	0.393676	0.116907	0.294523
cg14697334	-0.838682	5.68829	3.5434e-08	1.31393e-06	8.35027	0	PPP1R1B	50	PPP1R1B	uc002hsb.3	0.306954	0.409401	0.102447	0.294688
cg01385669	-0.72471	8.42878	2.69738e-15	7.29614e-13	24.1928	0	ARMC9	2838	MIR4777	uc021vyb.1	0.305092	0.435682	0.130589	0.294712
cg05498681	-0.616114	7.13246	1.03899e-11	9.3232e-10	16.1891	0	SRC	229	SRC	uc002xgx.3	0.338906	0.452271	0.113365	0.294799
cg09944400	-0.490615	6.50932	4.04382e-10	2.42474e-08	12.6524	0	TMCC3	1095	TMCC3	uc001tdj.2	0.342246	0.460817	0.118571	0.294835
cg10055471	-0.386565	8.33971	4.87622e-15	1.18991e-12	23.6179	0	NR0B2	246	NR0B2	uc001bnf.3	0.372641	0.486017	0.113376	0.295052
cg08421051	-1.50589	7.25438	4.9511e-12	4.8474e-10	16.9062	0	LINC01089	3965	RHOF	uc001ubb.3	0.206146	0.31251	0.106364	0.295187
cg27182012	-0.562166	5.4782	1.03865e-07	3.43183e-06	7.32019	0	LMNA	792	LMNA	uc001fnj.3	0.340031	0.443241	0.10321	0.295223
cg27517424	-0.926923	7.35007	2.75209e-12	2.88653e-10	17.4746	32069	BLOC1S4	33000	KIAA0232	uc003gjq.4	0.288316	0.39898	0.110664	0.295289
cg18378955	-0.310287	6.90002	4.17624e-11	3.19264e-09	14.8441	527	SNRPE	10067	SNRPE	uc001hai.3	0.369155	0.488053	0.118898	0.295292
cg23836020	-0.922309	6.42909	6.37571e-10	3.618e-08	12.2134	8187	MIR30C2	8187	MIR30C2	uc011dya.2	0.283187	0.401524	0.118337	0.29533
cg26675336	-0.787779	5.71185	3.13512e-08	1.17876e-06	8.46766	0	AKAP13	7188	AKAP13	uc010bne.1	0.311039	0.412148	0.101109	0.295332
cg15827101	-0.892007	9.06273	3.63153e-17	2.11647e-14	28.3784	0	NEMF	2857	KLHDC2	uc001wwx.3	0.290423	0.39995	0.109527	0.295377
cg04025761	-1.02629	6.41152	7.04048e-10	3.95174e-08	12.1178	0	CUX2	22768	CUX2	uc001tsb.2	0.270888	0.375407	0.104519	0.295393
cg14370507	-0.227143	5.97288	7.88451e-09	3.43961e-07	9.79277	1166	TRIOBP	1166	TRIOBP	uc003atq.1	0.378243	0.511354	0.133111	0.295483
cg04156940	-1.04643	9.27762	8.14301e-18	6.41536e-15	29.8321	0	EGFR	20163	EGFR	uc011kco.2	0.278877	0.380619	0.101742	0.295511
cg05408403	0.937572	4.20593	3.61464e-05	0.000588672	1.76342	881	HLA-DOA	881	HLA-DOA	uc003ocr.3	0.575117	0.680594	0.105477	0.295519
cg21125452	-0.0456922	5.38056	1.69494e-07	5.31836e-06	6.85181	0	DSCC1	1277	TAF2	uc003you.3	0.41634	0.523674	0.107334	0.29559
cg22131726	-0.791744	5.41628	1.41799e-07	4.52889e-06	7.02239	0	IPCEF1	36995	IPCEF1	uc003qpw.3	0.304589	0.413244	0.108655	0.295652
cg25196508	-0.811562	5.47003	1.08233e-07	3.55887e-06	7.28078	0	ADCY6	1264	ADCY6	uc001rsi.4	0.289536	0.41	0.120465	0.295694
cg07897169	0.728306	5.75471	2.50694e-08	9.64787e-07	8.68212	95076	GSE1	95076	GSE1	uc002fiw.3	0.536494	0.640916	0.104421	0.295835
cg10473158	0.375327	5.32055	2.28288e-07	6.93572e-06	6.56723	0	MEST	889	MESTIT1	uc003vqe.3	0.484051	0.593092	0.109041	0.295895
cg02192204	0.00192601	6.3326	1.09683e-09	5.87671e-08	11.6907	0	CBFA2T3	377	CBFA2T3	uc002fmk.2	0.427215	0.528987	0.101772	0.296027
cg08495617	-0.3975	6.55485	3.11777e-10	1.92117e-08	12.9032	0	FNDC3B	32798	FNDC3B	uc003fhz.4	0.363359	0.473847	0.110488	0.296077
cg26482757	1.05107	6.30168	1.30352e-09	6.86892e-08	11.5244	0	AKAP13	75154	AKAP13	uc002bls.4	0.582571	0.698281	0.115711	0.296194
cg26721868	-1.15695	5.59437	5.75148e-08	2.01805e-06	7.88608	7869	SEMA6B	7869	SEMA6B	uc010dud.2	0.25529	0.356308	0.101018	0.296234
cg24393844	-1.18351	7.17905	7.83424e-12	7.27411e-10	16.4622	58665	DYRK2	72597	DYRK2	uc001str.4	0.261837	0.366061	0.104224	0.296376
cg11879188	-0.95306	8.31147	5.87924e-15	1.3884e-12	23.4363	0	ABO	720	ABO	uc004cda.1	0.299169	0.400441	0.101272	0.296465
cg13291607	0.341534	4.27495	2.71289e-05	0.000459074	2.03321	32683	MIR5197	32683	MIR5197	uc031slq.1	0.469435	0.589676	0.120242	0.296505
cg25782023	-0.417167	7.35139	2.7299e-12	2.86826e-10	17.4825	23270	PRPF4B	23270	PRPF4B	uc003mvv.3	0.357928	0.476385	0.118457	0.296603
cg06262280	-1.15694	7.54778	8.05908e-13	9.82302e-11	18.664	0	ITGA6	5404	ITGA6	uc010fql.2	0.258875	0.367368	0.108493	0.296706
cg08969922	-0.198933	6.73014	1.13278e-10	7.75032e-09	13.8803	0	SLC39A4	157	SLC39A4	uc003zcq.3	0.405756	0.515124	0.109368	0.29696
cg23049226	-1.003	7.17538	8.01112e-12	7.4129e-10	16.4406	0	TM2D3	8359	TM2D3	uc002bxh.3	0.285488	0.392277	0.106789	0.296969
cg09596614	-1.01214	9.33995	5.26155e-18	4.55382e-15	30.2568	0	C9orf152	7	C9orf152	uc011lwk.2	0.279326	0.389074	0.109748	0.296978
cg24084358	-0.636734	7.76359	2.06279e-13	2.98389e-11	19.9847	163	HNF4A	163	HNF4A	uc010zwo.1	0.344849	0.452015	0.107166	0.296988
cg08603125	-0.803903	7.57903	6.62521e-13	8.25655e-11	18.8538	1239	SRPK1	1239	SRPK1	uc003olj.3	0.309352	0.42053	0.111177	0.297015
cg21245207	0.0176816	7.71167	2.86918e-13	3.98274e-11	19.6648	0	VAV2	20038	VAV2	uc004cer.3	0.417844	0.554403	0.136559	0.297031
cg24055525	-0.534166	7.90103	8.56029e-14	1.39103e-11	20.8375	44	SRC	44	SRC	uc002xgx.3	0.342435	0.46478	0.122345	0.297039
cg01983454	0.210094	6.98141	2.57444e-11	2.08094e-09	15.3117	0	SIRT6	8429	SIRT6	uc002lzo.3	0.451683	0.564832	0.113149	0.297042
cg12580943	-1.07939	6.87306	4.89789e-11	3.68807e-09	14.6901	0	SKI	43513	SKI	uc001aja.4	0.262894	0.376955	0.114061	0.297093
cg04209595	-0.707239	8.2732	7.57067e-15	1.71736e-12	23.1909	0	SCFD2	51533	RASL11B	uc003gzt.3	0.320799	0.439808	0.119009	0.297101
cg25566507	0.438866	5.19304	4.26287e-07	1.20838e-05	5.97103	0	JAK3	6440	JAK3	uc010ebh.3	0.442339	0.614387	0.172047	0.297126
cg10687936	-0.383545	7.22048	6.08899e-12	5.81368e-10	16.706	0	ZNF148	8874	ZNF148	uc003ehx.4	0.366323	0.484932	0.118609	0.297167
cg27535302	-0.474757	7.64061	4.49709e-13	5.94303e-11	19.2293	1041	GUCA2A	1041	GUCA2A	uc001chd.1	0.36072	0.477127	0.116407	0.297187
cg05059922	0.0570021	5.46211	1.12645e-07	3.68851e-06	7.24255	0	CRADD	173344	CRADD	uc001tda.3	0.417646	0.547454	0.129808	0.297242
cg01861509	-0.809479	6.04317	5.39659e-09	2.45351e-07	10.1572	0	ANAPC16	835	SPOCK2	uc001jsp.3	0.302858	0.426607	0.123749	0.297246
cg14258078	-0.569954	6.36535	9.12945e-10	4.99076e-08	11.8675	1494	SCN4A	1494	SCN4A	uc002jds.1	0.342598	0.449252	0.106654	0.297275
cg16785000	-0.0359401	5.76187	2.41467e-08	9.33857e-07	8.71809	152701	SIM1	227762	SIM1	uc003pqj.4	0.420011	0.52554	0.105528	0.297275
cg25535999	-1.07704	7.23452	5.58958e-12	5.40259e-10	16.7889	0	NR3C1	23103	NR3C1	uc031slp.1	0.275175	0.386314	0.111139	0.297287
cg08791424	-0.685008	4.64408	5.50073e-06	0.000114451	3.53958	0	PLEKHM3	94629	PLEKHM3	uc002vcl.2	0.346148	0.45693	0.110782	0.297369
cg18864179	0.144155	5.72306	2.95741e-08	1.11906e-06	8.52362	28724	KIAA0040	28724	KIAA0040	uc001gko.3	0.449523	0.5535	0.103977	0.297401
cg17316718	-0.922459	5.49372	9.60278e-08	3.20082e-06	7.39527	0	RPH3AL	25060	RPH3AL	uc010vpy.2	0.300196	0.40734	0.107144	0.29753
cg26073856	-1.0539	6.19064	2.41177e-09	1.18668e-07	10.932	238	FABP2	238	FABP2	uc003icw.3	0.2686	0.378082	0.109483	0.2976
cg24069962	1.11496	3.89307	0.000126761	0.00172295	0.588724	0	PRKCE	132810	EPAS1	uc002ruv.3	0.594236	0.705505	0.111269	0.297614
cg13096278	-0.727898	8.75411	3.01648e-16	1.2083e-13	26.3209	209	ANKRD40	14079	ABCC3	uc002isn.3	0.319185	0.436003	0.116817	0.297629
cg19333286	0.489851	6.29637	1.34269e-09	7.05211e-08	11.4959	0	C11orf95	1078	C11orf95	uc001nxs.3	0.479587	0.616774	0.137187	0.297631
cg27152299	-1.34185	7.7891	1.7533e-13	2.58173e-11	20.1423	86	KRTAP5-7	86	KRTAP5-7	uc001oqq.1	0.233007	0.333531	0.100524	0.29768
cg13879455	-0.782252	6.51536	3.90696e-10	2.35205e-08	12.6856	0	AGAP2	978	AGAP2	uc001spp.3	0.303496	0.42215	0.118654	0.297831
cg06431347	-0.916016	8.61769	7.59884e-16	2.5417e-13	25.4233	0	SH3BP4	48406	SH3BP4	uc002vvq.3	0.301426	0.408165	0.106739	0.297866
cg03196766	1.02418	4.65765	5.17716e-06	0.000108546	3.59699	0	THBS1	7247	THBS1	uc010bbi.3	0.561739	0.693376	0.131637	0.297949
cg05635340	-1.0674	5.57081	6.48862e-08	2.25043e-06	7.77057	0	PTS	1809	PLET1	uc009yyp.2	0.269324	0.37844	0.109116	0.298007
cg00969405	-1.13928	6.43016	6.33704e-10	3.59832e-08	12.2193	0	HOXA-AS3	1153	HOXA5	uc003syn.2	0.257667	0.367329	0.109663	0.298031
cg09798023	-0.711558	6.95861	2.94915e-11	2.3491e-09	15.1803	0	HOXA3	2409	HOXA3	uc011jzl.2	0.307973	0.439159	0.131186	0.298142
cg05251952	1.0094	5.03974	8.89718e-07	2.30664e-05	5.26972	0	TMEM192	33417	TMEM192	uc003iqz.4	0.560465	0.672982	0.112517	0.298185
cg01152726	0.0418679	6.55518	3.11181e-10	1.91783e-08	12.9051	0	LAMA3	138	LAMA3	uc002kus.4	0.435948	0.565843	0.129896	0.298206
cg03406626	0.258365	3.45163	0.000653119	0.00671079	-0.930993	0	MAML2	38496	MIR1260B	uc021qoz.1	0.467377	0.569999	0.102622	0.298231
cg20019612	1.2807	4.54476	8.53535e-06	0.000168094	3.12388	0	OTUB1	9862	OTUB1	uc009ypb.1	0.607249	0.712989	0.10574	0.298348
cg13801402	-0.873388	6.13364	3.29792e-09	1.57544e-07	10.6308	0	BCL2L15	202	BCL2L15	uc001edw.3	0.296085	0.410494	0.114409	0.298397
cg14332653	0.893276	5.57028	6.50624e-08	2.25589e-06	7.76797	0	DENND1A	82585	DENND1A	uc011lzl.1	0.542514	0.65078	0.108266	0.298403
cg12871285	-1.37076	6.58405	2.63709e-10	1.65062e-08	13.0648	0	CYTH1	271	CYTH1	uc010wtw.1	0.219268	0.324177	0.104909	0.298555
cg05085336	-0.57967	6.73268	1.1161e-10	7.65075e-09	13.8946	0	PDZRN3	52	PDZRN3	uc011bgg.1	0.342203	0.453317	0.111114	0.298591
cg00977842	-0.472354	6.44411	5.85644e-10	3.36192e-08	12.2953	1358	MAT1A	1358	MAT1A	uc001kbw.3	0.348127	0.470269	0.122142	0.298605
cg10272520	-0.632484	7.15675	8.96938e-12	8.18905e-10	16.3313	0	DCLK2	54314	LRBA	uc003ilr.4	0.318295	0.455004	0.13671	0.298656
cg03454705	-0.666641	6.18114	2.54131e-09	1.2438e-07	10.8816	0	FOXK2	15868	FOXK2	uc002kfo.3	0.32954	0.447832	0.118292	0.298669
cg20636382	-0.520933	7.13089	1.0489e-11	9.40277e-10	16.1799	0	C15orf48	969	MIR147B	uc021skp.1	0.339236	0.46324	0.124005	0.298702
cg27264181	-0.220093	6.47753	4.84549e-10	2.85038e-08	12.478	129	SLC23A3	129	SLC23A3	uc010fwb.3	0.387649	0.498752	0.111103	0.298708
cg22109370	-0.864465	8.16449	1.54744e-14	3.1535e-12	22.497	471	ENGASE	471	ENGASE	uc002jwu.1	0.300965	0.414476	0.113511	0.298752
cg12608727	-0.817054	6.03845	5.53635e-09	2.50831e-07	10.1326	1005	UBE2U	41542	UBE2U	uc001dbn.1	0.299974	0.412234	0.11226	0.298897
cg04919234	-0.552122	9.27672	8.19454e-18	6.41536e-15	29.8259	0	FBXL4	3369	FBXL4	uc003ppf.1	0.337781	0.454579	0.116797	0.2989
cg23901700	0.197176	5.23528	3.47041e-07	1.00623e-05	6.16728	0	KRT20	374	KRT20	uc002hvl.3	0.458354	0.565215	0.10686	0.298911
cg02131870	-0.0478023	4.9294	1.49559e-06	3.63703e-05	4.7755	0	CUX1	124776	CUX1	uc003uyx.4	0.430362	0.530581	0.100219	0.298946
cg10319857	-0.436328	6.33576	1.07757e-09	5.78297e-08	11.7077	0	NFAT5	53475	NFAT5	uc002exh.2	0.345662	0.464738	0.119076	0.298962
cg09662201	0.34569	5.41628	1.41797e-07	4.52889e-06	7.02241	171548	C15orf54	171548	C15orf54	uc001zkg.2	0.479469	0.582591	0.103122	0.299045
cg17285448	-0.310716	5.60048	5.57411e-08	1.96344e-06	7.91609	3080	HOXA4	3080	HOXA4	uc003sym.4	0.360383	0.493081	0.132698	0.299055
cg22685903	-0.521838	9.69714	4.19776e-19	6.36559e-16	32.7161	0	MYO7A	16865	MYO7A	uc010rsl.2	0.3543	0.45468	0.100379	0.299128
cg05569176	-0.718663	6.13047	3.35554e-09	1.60001e-07	10.6142	0	PDCD6IP	1909	PDCD6IP	uc011axv.3	0.300916	0.43043	0.129514	0.299131
cg01888166	1.4993	5.05863	8.13324e-07	2.13341e-05	5.35522	0	PUM2	487	PUM2	uc002rdr.2	0.643176	0.755753	0.112576	0.299196
cg02072492	-0.995865	8.13137	1.92199e-14	3.81135e-12	22.2866	0	RHOBTB3	3021	RHOBTB3	uc003kll.3	0.291494	0.395965	0.104471	0.29924
cg24844046	-0.919584	8.37673	3.81401e-15	9.64618e-13	23.8565	10624	RIPK1	10624	RIPK1	uc003muv.4	0.295569	0.407529	0.111961	0.299245
cg24803202	-1.03777	8.16289	1.56373e-14	3.18131e-12	22.4868	0	MIR194-2	6	MIR194-2	uc010rns.1	0.286659	0.387366	0.100706	0.299278
cg25747017	0.940375	5.10905	6.39249e-07	1.72675e-05	5.58468	0	MTCL1	2678	MTCL1	uc002kns.2	0.562862	0.675009	0.112147	0.299358
cg19955173	-0.85402	5.99994	6.81638e-09	3.01778e-07	9.93267	0	TNK2	4355	TNK2	uc003fvr.1	0.288009	0.43684	0.14883	0.299366
cg01688776	-1.04358	7.5303	8.99072e-13	1.08523e-10	18.5581	37	LINC00479	37	LINC00479	uc010got.1	0.282189	0.391717	0.109528	0.299493
cg19698309	-0.89721	8.03659	3.56417e-14	6.51972e-12	21.6874	1260	KCNQ1	1260	KCNQ1	uc009ydo.1	0.293379	0.414488	0.121109	0.299508
cg10090591	2.19641	4.5976	6.76256e-06	0.000137209	3.34409	0	CCDC84	1069	CCDC84	uc001pul.3	0.726083	0.827309	0.101226	0.299526
cg03223959	-0.713033	6.82974	6.32291e-11	4.6213e-09	14.4434	42722	MIR5093	42722	MIR5093	uc031qxb.1	0.32473	0.437851	0.113121	0.299555
cg26209369	-0.956479	8.62019	7.47208e-16	2.50626e-13	25.4396	265336	SPRY2	269018	SPRY2	uc001vli.3	0.29662	0.406179	0.109559	0.29958
cg25215230	-0.449992	4.78589	2.90066e-06	6.51584e-05	4.14624	3752	FAM200B	3752	FAM200B	uc003gof.4	0.370204	0.475944	0.105741	0.299581
cg00250409	-1.22985	8.0586	3.08919e-14	5.77379e-12	21.8262	78637	HCCAT5	80061	HCCAT5	uc010vmq.2	0.244429	0.35689	0.112461	0.299693
cg14241894	-0.886932	6.36537	9.12811e-10	4.99076e-08	11.8676	0	SH3BP4	8038	SH3BP4	uc010fym.3	0.295566	0.415515	0.11995	0.299729
cg04049508	-1.11303	8.76635	2.77558e-16	1.12808e-13	26.4018	0	MMP2	6923	LPCAT2	uc002eie.4	0.270018	0.372833	0.102814	0.299786
cg17787108	-0.27739	7.76117	2.0949e-13	3.02186e-11	19.9697	0	CLDN4	850	CLDN4	uc003tzi.4	0.385209	0.502422	0.117213	0.299813
cg26280998	-0.397852	7.94544	6.4302e-14	1.08394e-11	21.115	59037	KLHL31	59037	KLHL31	uc003pcb.4	0.36457	0.466676	0.102106	0.299823
cg09187695	-0.395103	6.46431	5.22298e-10	3.04232e-08	12.4057	0	PDGFA	8438	PDGFA	uc003sit.1	0.347673	0.486765	0.139092	0.299923
cg14617608	-0.582928	6.44685	5.76635e-10	3.31918e-08	12.3103	1501	SMU1	1501	SMU1	uc003zsf.1	0.323471	0.449387	0.125917	0.299954
cg03534504	-0.873908	7.83877	1.27642e-13	1.95781e-11	20.4501	0	STK10	20346	STK10	uc003mbo.1	0.303077	0.408855	0.105778	0.299976
cg11870561	-0.755687	5.8542	1.48489e-08	6.0603e-07	9.18473	127881	BBS9	170959	BMPER	uc011kap.2	0.326162	0.428895	0.102733	0.300018
cg05000339	-0.850018	8.88464	1.23763e-16	5.84647e-14	27.1866	0	RAB11FIP4	2051	RAB11FIP4	uc002hgo.2	0.302545	0.410205	0.107661	0.300031
cg21081729	-0.065345	5.25607	3.13495e-07	9.18667e-06	6.26433	0	MCC	91470	MCC	uc003kqj.4	0.404443	0.533101	0.128658	0.300099
cg15996947	-0.443526	7.63036	4.79734e-13	6.26412e-11	19.1666	0	DMAC2L	1067	DMAC2L	uc001wxv.3	0.358666	0.47378	0.115113	0.300099
cg24216990	-1.30545	9.5552	1.15237e-18	1.43911e-15	31.7337	1331	GUCA1A	1331	GUCA1A	uc003orx.3	0.245303	0.346495	0.101191	0.300122
cg26048478	-0.912683	7.87509	1.01127e-13	1.605e-11	20.6759	13	LINC00479	13	LINC00479	uc010got.1	0.300321	0.406175	0.105854	0.300138
cg11375112	-0.126411	6.72334	1.1785e-10	8.03116e-09	13.8421	0	ETV6	80217	ETV6	uc001qzz.3	0.40747	0.516903	0.109434	0.300326
cg23841470	-1.25104	6.17273	2.66153e-09	1.29649e-07	10.8371	0	ARHGAP24	95	ARHGAP24	uc010ikf.3	0.241792	0.353608	0.111816	0.300432
cg16752592	-0.154561	4.03241	7.31741e-05	0.00107837	1.1021	0	HSF1	12856	DGAT1	uc003zbv.3	0.396722	0.5049	0.108178	0.30046
cg25498731	-0.128611	4.5418	8.64719e-06	0.000170018	3.11158	0	THSD7B	231752	THSD7B	uc002tvb.3	0.407339	0.513492	0.106154	0.300477
cg12817352	-0.585548	9.06137	3.66587e-17	2.12708e-14	28.3693	0	METRNL	7059	METRNL	uc002kgi.3	0.338765	0.45035	0.111584	0.300537
cg12583970	-0.329111	5.62994	4.79095e-08	1.71588e-06	8.06115	0	SFN	696	SFN	uc001bnc.1	0.373872	0.503012	0.12914	0.300599
cg05165087	-1.44414	6.98006	2.5953e-11	2.09733e-09	15.3039	95974	CTXN3	101589	CTXN3	uc003kum.4	0.219782	0.321801	0.10202	0.300708
cg00376448	-0.653725	9.37255	4.18469e-18	3.81387e-15	30.4794	153	MIR194-2	153	MIR194-2	uc010rns.1	0.318612	0.438944	0.120331	0.300709
cg12947035	-1.06387	6.73251	1.11726e-10	7.65719e-09	13.8936	10620	CYP2F1	24548	CYP2F1	uc021uuv.1	0.273763	0.374493	0.10073	0.300719
cg27462398	-0.466412	5.53505	7.78644e-08	2.64893e-06	7.59597	525	ZNHIT6	525	ZNHIT6	uc001dlh.3	0.363031	0.477516	0.114485	0.300729
cg06051146	-1.35872	7.25539	4.9207e-12	4.82065e-10	16.9122	930	CLP1	930	CLP1	uc001nkw.3	0.237739	0.342329	0.10459	0.300746
cg07959747	-0.972395	7.6288	4.8447e-13	6.31682e-11	19.1571	1237	MAT1A	1237	MAT1A	uc001kbw.3	0.285256	0.395104	0.109848	0.300767
cg12486521	-0.206343	6.9264	3.5716e-11	2.78137e-09	14.9953	0	BCL2L15	352	BCL2L15	uc001edw.3	0.395739	0.516944	0.121205	0.300783
cg25358212	0.244404	5.98648	7.32876e-09	3.22052e-07	9.86301	0	CTNND2	240446	DAP	uc003jez.4	0.463168	0.573792	0.110624	0.300808
cg18780167	-1.20036	8.21711	1.09555e-14	2.35073e-12	22.8322	0	SIRPA	40136	SIRPA	uc002wft.3	0.254941	0.356574	0.101634	0.300836
cg05517400	-0.401796	8.40511	3.15799e-15	8.25307e-13	24.0398	0	CDK6	23484	FAM133B	uc003umb.3	0.364676	0.483997	0.119321	0.300846
cg04486940	0.579153	3.9809	8.9814e-05	0.00128512	0.910453	0	ERI3	47884	DMAP1	uc010okq.1	0.492602	0.604486	0.111884	0.300882
cg23442198	-1.30738	4.71792	3.94908e-06	8.56036e-05	3.85358	0	CYP4V2	665	CYP4V2	uc010ism.3	0.254663	0.363992	0.10933	0.300978
cg21273036	-0.390127	6.3014	1.30559e-09	6.87881e-08	11.5228	0	FEZ2	552	FEZ2	uc002rpf.2	0.354207	0.478913	0.124705	0.301007
cg27532621	0.382413	4.20331	3.65391e-05	0.000594209	1.75327	0	PBX1	34996	PBX1	uc010pkw.1	0.472286	0.597154	0.124868	0.301059
cg20050108	-0.878825	8.02163	3.92767e-14	7.10639e-12	21.5932	0	FOXP2	1156	FOXP2	uc003vgw.3	0.294468	0.39656	0.102091	0.301163
cg09634659	2.28116	4.16039	4.35937e-05	0.000691545	1.58751	0	CRYBG2	2519	CRYBG2	uc001bmd.4	0.731634	0.834788	0.103154	0.301181
cg24580199	-0.876867	5.50313	9.15623e-08	3.06461e-06	7.44085	0	ASAP3	87	ASAP3	uc001bgy.1	0.30385	0.404822	0.100972	0.301226
cg04548519	-0.988954	8.30661	6.07135e-15	1.42378e-12	23.4051	512	LRRC31	512	LRRC31	uc003fgc.2	0.281435	0.385033	0.103598	0.301265
cg26455386	-0.91116	8.47692	1.95587e-15	5.61568e-13	24.505	0	MPRIP	39548	MPRIP	uc002gqw.2	0.296636	0.403945	0.10731	0.301314
cg03519907	-1.09	8.30755	6.03366e-15	1.41771e-12	23.4112	34	LARP1	34	LARP1	uc003lvo.4	0.280389	0.386519	0.10613	0.301405
cg14898232	-0.476065	5.41288	1.4423e-07	4.59906e-06	7.00613	46197	SPATS2L	46197	SPATS2L	uc002uvn.4	0.356919	0.474208	0.117289	0.301409
cg13603214	-0.741798	8.71087	4.04622e-16	1.53234e-13	26.0355	1412	GNLY	1412	GNLY	uc002sql.4	0.3215	0.42892	0.107421	0.301436
cg10717189	-0.87579	8.71166	4.0246e-16	1.52735e-13	26.0407	0	LOC100499194	1573	LINC01191	uc002tkz.2	0.296606	0.414016	0.117411	0.301461
cg10772322	-1.0618	5.92765	1.00465e-08	4.28406e-07	9.55994	144	FAM83E	144	FAM83E	uc002pjn.2	0.277136	0.386859	0.109723	0.301499
cg09062638	-0.693052	5.38455	1.66157e-07	5.22503e-06	6.87082	15460	C1QB	23807	C1QB	uc001bgd.3	0.33637	0.44509	0.10872	0.301504
cg16981346	0.786792	5.67311	3.83346e-08	1.40889e-06	8.27484	0	PTGES3L-AARSD1	3326	PTGES3L-AARSD1	uc002icd.3	0.527231	0.653388	0.126157	0.301529
cg01900030	1.71185	5.65064	4.30593e-08	1.56029e-06	8.16344	0	CDK6	50910	CDK6	uc011khw.2	0.662205	0.771031	0.108827	0.301626
cg06886374	-0.214611	4.77829	3.00298e-06	6.72085e-05	4.11334	0	IGFALS	417	IGFALS	uc002cmy.3	0.38393	0.498649	0.114719	0.301748
cg19502936	-0.864099	8.32002	5.55569e-15	1.32175e-12	23.4913	198	RILP	198	RILP	uc002ftd.3	0.297771	0.412386	0.114615	0.30179
cg01973695	-1.05721	6.82083	6.6628e-11	4.82962e-09	14.3928	0	FLI1	3481	FLI1	uc009zci.3	0.261648	0.373485	0.111837	0.301854
cg22895377	-1.25733	6.80595	7.27131e-11	5.22245e-09	14.3084	15143	SNHG10	17103	SNHG10	uc001yek.3	0.246227	0.355728	0.109501	0.301859
cg01035923	-0.709698	5.80941	1.88118e-08	7.47974e-07	8.95765	143	ARHGAP5-AS1	1423	ARHGAP5-AS1	uc010amk.3	0.310472	0.429573	0.1191	0.301864
cg10399269	-0.328523	6.22873	1.95451e-09	9.84506e-08	11.1343	0	CACNA1H	2100	CACNA1H	uc002cks.3	0.364832	0.485741	0.12091	0.301936
cg09444744	-0.369977	4.81717	2.51394e-06	5.74169e-05	4.28206	5421	CPNE4	13781	CPNE4	uc003eoj.3	0.365275	0.480748	0.115472	0.301991
cg03535099	-0.560025	7.60972	5.46322e-13	7.02182e-11	19.0407	0	TBCD	6429	TBCD	uc002kgb.1	0.33143	0.463379	0.131949	0.302002
cg00252594	-0.607107	7.55504	7.70093e-13	9.43747e-11	18.7081	0	ANKRD9	415	ANKRD9	uc001ylx.1	0.333087	0.453391	0.120304	0.302093
cg27345111	0.175015	4.8499	2.16263e-06	5.03202e-05	4.425	0	ZNF750	1186	ZNF750	uc002kga.3	0.441627	0.559002	0.117375	0.302097
cg00518468	-0.768377	8.02161	3.9282e-14	7.10639e-12	21.5931	6152	AGPAT2	6152	AGPAT2	uc004cii.1	0.318807	0.423809	0.105003	0.302132
cg20225999	-1.60481	4.69533	4.37244e-06	9.36419e-05	3.75705	0	TNS1	105	TNS1	uc002vgv.1	0.206429	0.317648	0.111219	0.302157
cg09927651	-1.54961	6.84107	5.91489e-11	4.35572e-09	14.5078	252	ABR	252	ABR	uc002fse.4	0.208848	0.31146	0.102612	0.302178
cg11039314	-0.500815	7.6571	4.05256e-13	5.41304e-11	19.3301	85	AGR3	85	AGR3	uc003sts.3	0.353235	0.467907	0.114672	0.302179
cg07150719	-0.899998	6.7238	1.1754e-10	8.01612e-09	13.8446	0	NA	10921	LINC01588	uc001wxi.1	0.272097	0.403508	0.131411	0.302191
cg19854048	-0.105477	5.70443	3.25858e-08	1.22005e-06	8.43062	39379	HERPUD2	39379	HERPUD2	uc003tes.4	0.405283	0.51793	0.112647	0.302316
cg01542423	-0.659962	7.46397	1.35967e-12	1.55883e-10	18.1574	217474	TRIB1	222175	TRIB1	uc010mdn.3	0.322754	0.448865	0.126111	0.302323
cg23214249	-0.968131	7.10791	1.20514e-11	1.065e-09	16.0456	0	UPF2	41997	PROSER2-AS1	uc001iky.2	0.274301	0.382582	0.108281	0.302401
cg17404640	-0.00758701	4.91196	1.62225e-06	3.90713e-05	4.69821	102588	HDGFL1	102588	HDGFL1	uc003nds.3	0.413911	0.540528	0.126618	0.302414
cg17104959	0.00340127	5.19023	4.32137e-07	1.22266e-05	5.95803	0	TMEM56-RWDD3	3333	TMEM56-RWDD3	uc009wdt.3	0.417848	0.533085	0.115237	0.302444
cg02012300	-0.0698705	4.86798	1.98943e-06	4.6739e-05	4.5043	0	SCOC	743	SCOC	uc003iid.2	0.41413	0.52128	0.107151	0.302471
cg01517500	-0.554995	7.49085	1.15019e-12	1.3421e-10	18.3195	49520	ODC1	49520	ODC1	uc002rao.1	0.344124	0.46235	0.118226	0.302483
cg16298547	-1.36457	7.90725	8.2244e-14	1.3439e-11	20.8763	0	ELOVL7	1338	ELOVL7	uc003jsi.4	0.233772	0.33989	0.106118	0.302538
cg26665274	-0.602152	8.27238	7.61216e-15	1.72535e-12	23.1856	1334	BMP2	1334	BMP2	uc002wmu.1	0.322845	0.4505	0.127654	0.302566
cg24975581	-0.684677	8.44783	2.37547e-15	6.61518e-13	24.3163	0	MLEC	3318	MLEC	uc001tyy.1	0.325746	0.437627	0.111881	0.302567
cg20189937	-1.22431	8.08127	2.66524e-14	5.07069e-12	21.9694	0	DMAC2L	1076	DMAC2L	uc001wxv.3	0.259938	0.360428	0.10049	0.30257
cg23404330	-1.14721	6.15894	2.87089e-09	1.3891e-07	10.7643	20044	CSNK1D	20044	CSNK1D	uc002kei.3	0.265215	0.366271	0.101056	0.302581
cg08657654	-1.51658	5.88298	1.27466e-08	5.2902e-07	9.33131	0	HOTAIRM1	3260	HOTAIRM1	uc003syg.3	0.215012	0.318603	0.10359	0.302606
cg25721832	-0.596853	5.4746	1.05769e-07	3.48739e-06	7.30281	102606	GBE1	102606	GBE1	uc021xav.1	0.32811	0.439067	0.110957	0.302654
cg04041679	-1.0461	6.71592	1.23054e-10	8.35322e-09	13.8004	0	VSIG10	4579	VSIG10	uc001tws.3	0.273067	0.37346	0.100393	0.302706
cg18476517	-0.646139	5.2036	4.04968e-07	1.15411e-05	6.01998	6612	LINC00534	6612	LINC00534	uc031tbq.1	0.331361	0.438218	0.106856	0.302731
cg07745671	0.0285907	4.45409	1.26661e-05	0.000237545	2.751	0	LINC00578	113138	LINC00578	uc031sch.1	0.434065	0.535672	0.101607	0.302902
cg04382468	-0.804687	5.20985	3.92831e-07	1.12378e-05	6.04901	0	CLEC16A	72400	CLEC16A	uc002dan.4	0.308316	0.408814	0.100498	0.302922
cg06826155	0.648288	5.00909	1.02872e-06	2.62441e-05	5.13152	0	EFNB2	7361	EFNB2	uc001vqi.3	0.521795	0.638154	0.116359	0.302984
cg27157482	-0.554953	4.69162	4.44582e-06	9.49599e-05	3.74128	0	HOXA10	1650	HOXA10	uc011jzm.2	0.342008	0.443799	0.101791	0.303011
cg24544105	-0.219356	5.54917	7.24656e-08	2.48088e-06	7.66477	0	DQX1	94	DQX1	uc010yrw.2	0.388422	0.503267	0.114846	0.303041
cg07312641	-0.532972	7.2555	4.91719e-12	4.81851e-10	16.9129	0	TMUB1	808	TMUB1	uc003wjb.3	0.337219	0.459241	0.122022	0.303069
cg20207276	0.704827	6.4604	5.34021e-10	3.10109e-08	12.3843	0	SLC25A37	4153	SLC25A37	uc003xdq.3	0.522248	0.627495	0.105247	0.303147
cg02424103	-1.05795	6.34075	1.04791e-09	5.64227e-08	11.7346	13546	CCNL1	13546	CCNL1	uc003fbd.1	0.271255	0.372017	0.100762	0.303151
cg09197075	-0.676528	7.76272	2.07432e-13	2.99576e-11	19.9793	0	SNN	7401	SNN	uc002dbf.3	0.336221	0.453793	0.117572	0.303172
cg21843272	-0.690789	4.48756	1.09567e-05	0.000209293	2.88789	0	VDR	21965	HDAC7	uc001rqj.4	0.31361	0.429909	0.116299	0.303228
cg09804496	-1.40463	7.63816	4.56708e-13	6.01569e-11	19.2143	0	FZD9	2332	FZD9	uc003tyb.3	0.223263	0.327146	0.103883	0.303294
cg15229454	-0.324099	7.64855	4.27741e-13	5.68393e-11	19.2778	0	LMO7	55350	LMO7	uc001vju.1	0.379527	0.501544	0.122017	0.303318
cg20688917	-1.57654	6.43296	6.23771e-10	3.54806e-08	12.2345	0	HOXA3	1459	HOXA3	uc011jzl.2	0.202577	0.306995	0.104418	0.303332
cg09510202	-1.40043	5.39852	1.54969e-07	4.9031e-06	6.93747	0	PHACTR1	280945	LOC100130357	uc003nak.1	0.22298	0.332573	0.109593	0.303336
cg21067750	-0.884531	7.25991	4.78657e-12	4.71044e-10	16.9389	1454	PHGR1	1454	PHGR1	uc010uco.2	0.296173	0.403054	0.106881	0.303544
cg20708135	-1.29961	8.36106	4.23238e-15	1.05183e-12	23.7554	0	TSKU	131	TSKU	uc031qcw.1	0.230079	0.347363	0.117284	0.303612
cg04803798	-0.530211	8.81964	1.93022e-16	8.4543e-14	26.7547	21	SLC39A4	21	SLC39A4	uc003zcq.3	0.328287	0.459879	0.131591	0.303647
cg10481072	0.728643	4.55901	8.01756e-06	0.000159156	3.18306	0	CDK6	3712	CDK6	uc011khw.2	0.530217	0.644973	0.114756	0.303702
cg05173987	-0.941985	7.06648	1.54675e-11	1.32472e-09	15.8043	0	ARPIN	585	ARPIN	uc002bot.1	0.280461	0.388275	0.107814	0.303716
cg08023276	-0.648231	8.61159	7.91795e-16	2.62652e-13	25.3833	2238	SGO2	2238	SGO2	uc002uvv.4	0.331993	0.445564	0.113572	0.30375
cg26986443	-0.262608	7.23502	5.57236e-12	5.39317e-10	16.7918	0	MAML2	171433	MTMR2	uc001pfs.3	0.383012	0.491794	0.108782	0.303851
cg07396817	-0.424279	6.10125	3.93617e-09	1.84398e-07	10.4607	0	IGF2BP2	22314	IGF2BP2-AS1	uc003fpr.2	0.359571	0.471256	0.111685	0.303853
cg02596499	0.178672	5.58075	6.16701e-08	2.14839e-06	7.81926	0	LINC-PINT	67104	LINC-PINT	uc011kpk.2	0.439994	0.567596	0.127602	0.303887
cg16989646	-1.63596	5.30964	2.40915e-07	7.27664e-06	6.5158	0	SLC25A15	697	SLC25A15	uc001uxn.3	0.192673	0.296597	0.103924	0.3039
cg18812904	1.50495	4.69486	4.38156e-06	9.37926e-05	3.75507	14579	KCNG2	14579	KCNG2	uc010xfl.2	0.623699	0.740784	0.117085	0.303945
cg00326131	-0.888586	7.89861	8.69411e-14	1.40961e-11	20.8224	0	RTKN	581	RTKN	uc002sle.3	0.303377	0.407981	0.104605	0.303947
cg04125586	-0.0586474	6.44173	5.93577e-10	3.40097e-08	12.2824	0	ELF3	2713	ELF3	uc001gxh.4	0.41605	0.538105	0.122055	0.304002
cg13092487	-0.725191	8.36535	4.11367e-15	1.0281e-12	23.783	34	MIR194-2	34	MIR194-2	uc010rns.1	0.318878	0.432382	0.113504	0.304002
cg10493075	-0.439261	6.75777	9.64147e-11	6.72275e-09	14.0359	29231	DEGS2	29231	DEGS2	uc001ygx.2	0.362127	0.467965	0.105838	0.304029
cg07336123	0.696945	4.8173	2.51239e-06	5.73889e-05	4.28264	0	PLCE1	34371	PLCE1	uc001kjm.3	0.506043	0.630688	0.124644	0.304042
cg18587137	-0.309198	5.21388	3.85216e-07	1.10451e-05	6.06769	0	TNFAIP2	160	TNFAIP2	uc010txz.1	0.386783	0.518051	0.131268	0.304081
cg10540679	-0.859237	8.25054	8.79141e-15	1.95375e-12	23.0458	8429	NA	8429	NA	uc003vqn.4	0.300102	0.416585	0.116482	0.304154
cg00280812	-1.21353	9.19477	1.45206e-17	1.02156e-14	29.2696	59	KRT80	59	KRT80	uc001rzx.3	0.263027	0.36363	0.100603	0.304239
cg26323077	-0.657019	6.55845	3.05411e-10	1.88613e-08	12.9231	0	MAML2	173749	MTMR2	uc001pfs.3	0.319924	0.442491	0.122567	0.304284
cg20669414	-1.28842	6.76457	9.26543e-11	6.48686e-09	14.0744	0	STARD3	720	STARD3	uc002hsf.3	0.247613	0.357343	0.10973	0.3043
cg19981828	-0.808889	5.82494	1.73336e-08	6.94785e-07	9.0362	0	CLRN1	106	CLRN1-AS1	uc003eyl.2	0.303729	0.403947	0.100218	0.304425
cg25588348	0.489328	5.48756	9.90669e-08	3.29228e-06	7.36545	0	TTLL5	84964	TTLL5	uc001xsa.3	0.465529	0.589601	0.124072	0.304431
cg13312976	0.0824383	5.36514	1.83013e-07	5.69455e-06	6.77846	0	ZNF318	26801	CRIP3	uc003ouu.1	0.424512	0.549661	0.125149	0.304444
cg19697842	-0.0444096	6.81305	6.97468e-11	5.02842e-09	14.3486	0	F2RL1	5097	F2RL1	uc003keo.3	0.404263	0.524284	0.120021	0.304492
cg11852333	-0.721354	8.70407	4.23694e-16	1.58625e-13	25.9908	0	IGF1R	1136	MIR4714	uc021sxh.1	0.323338	0.438176	0.114838	0.304558
cg07395763	1.10662	4.80503	2.6577e-06	6.03491e-05	4.22926	0	TNS3	5147	TNS3	uc010kyo.1	0.581538	0.709958	0.12842	0.304574
cg02294791	-0.312742	8.16947	1.4978e-14	3.06099e-12	22.5286	0	SYT8	66	SYT8	uc001lue.1	0.387509	0.49946	0.11195	0.304576
cg07522913	-0.568866	3.71114	0.00025385	0.00308349	-0.0574127	0	HOXA3	8008	HOXA2	uc003syh.3	0.345363	0.457605	0.112242	0.304712
cg07689252	1.2519	3.03083	0.0026926	0.0206757	-2.22435	2222	GAL3ST2	2222	GAL3ST2	uc002wcj.1	0.595386	0.698072	0.102686	0.304716
cg03466007	0.204643	6.68817	1.44579e-10	9.64507e-09	13.6448	0	PHLPP2	576	PHLPP2	uc002fav.3	0.436156	0.572706	0.136549	0.304721
cg24078695	0.833573	5.6675	3.94652e-08	1.44569e-06	8.24698	151	CAPN9	151	CAPN9	uc001htz.1	0.554127	0.66463	0.110503	0.304848
cg24734365	-0.372074	9.33815	5.32848e-18	4.59348e-15	30.2445	7912	LINC00628	7912	LINC00628	uc010pqu.1	0.373358	0.486154	0.112796	0.304912
cg12608475	0.963618	4.97488	1.20863e-06	3.0229e-05	4.97813	13747	SERPINB9	13747	SERPINB9	uc003mug.4	0.541473	0.678981	0.137508	0.304948
cg04085896	-0.609484	6.82811	6.38389e-11	4.66114e-09	14.4341	2122	ERRFI1	2122	ERRFI1	uc001aoz.3	0.323862	0.444326	0.120463	0.304958
cg02624246	-0.99326	9.46756	2.1426e-18	2.31522e-15	31.1305	0	MIR141	3	MIR141	uc009zfm.2	0.287509	0.389812	0.102303	0.304976
cg14444710	-0.599173	8.26664	7.90581e-15	1.77918e-12	23.1488	883	PDPK1	883	PDPK1	uc010uwe.2	0.340346	0.45609	0.115744	0.305202
cg08364860	-0.939502	6.06423	4.81434e-09	2.21427e-07	10.267	0	RAB18	34026	RAB18	uc001itv.4	0.283017	0.394998	0.111981	0.305258
cg04567302	-1.11342	6.40883	7.14818e-10	4.00721e-08	12.1032	132	SLC44A4	132	SLC44A4	uc010jti.3	0.267436	0.380224	0.112788	0.305263
cg06097423	-0.116427	6.19167	2.39819e-09	1.18096e-07	10.9374	12513	EPS8	12513	EPS8	uc001rdb.3	0.414674	0.514731	0.100057	0.305263
cg02005600	-1.25831	6.60408	2.35033e-10	1.48947e-08	13.1758	0	HOXA-AS3	398	HOXA5	uc003syn.2	0.230741	0.348139	0.117398	0.305289
cg03707169	-0.538112	6.64287	1.87937e-10	1.2184e-08	13.3916	0	FLI1	19040	FLI1	uc001qen.3	0.353495	0.464828	0.111333	0.305325
cg13748799	-0.767148	7.64711	4.31645e-13	5.72737e-11	19.269	0	CELF2	2937	CELF2	uc001ikk.2	0.32115	0.435294	0.114144	0.305326
cg23510527	-0.880529	7.90568	8.30771e-14	1.35548e-11	20.8665	0	UGT1A9	67	UGT1A6	uc010zmy.1	0.297987	0.419535	0.121548	0.30533
cg14350969	-0.843759	7.05083	1.69922e-11	1.4379e-09	15.7133	44598	CNKSR3	44598	CNKSR3	uc003qpy.3	0.300351	0.416732	0.116381	0.305405
cg20959106	-0.264142	5.56665	6.62799e-08	2.29194e-06	7.75022	502	CDON	502	CDON	uc001qdc.4	0.381667	0.497753	0.116086	0.305626
cg16639595	-0.580252	5.68983	3.51516e-08	1.30439e-06	8.35795	675	SRI	675	SRI	uc003ujr.1	0.341792	0.447633	0.105841	0.305636
cg26422762	-0.889405	5.9587	8.50817e-09	3.69116e-07	9.71961	0	MIRLET7BHG	90	MIRLET7BHG	uc003bgu.2	0.274681	0.398835	0.124155	0.305647
cg15505276	-1.41995	8.08836	2.54489e-14	4.87772e-12	22.0142	934	RNF186	934	RNF186	uc001bcr.3	0.233289	0.334411	0.101121	0.305697
cg15128334	-0.935773	8.37887	3.76022e-15	9.5235e-13	23.8703	0	TMEM41A	1311	TMEM41A	uc003fpj.2	0.279793	0.406957	0.127164	0.305862
cg07778290	-0.597612	5.34177	2.0553e-07	6.31889e-06	6.66757	0	CD9	15565	CD9	uc010seu.2	0.319724	0.441949	0.122225	0.305872
[truncated: 2,206 more rows]

## Sheet: S2_DMRs
ID	coord	no.cpgs	minfdr	Stouffer	maxbetafc	meanbetafc	queryHits	subjectHits	distance	nearestGeneSymbol
10122	chr19:17516282-17517008	5	7.81754e-60	5.70587e-47	-0.124075	-0.0787259	1	19615	0	BST2
1313	chr1:120311439-120311653	4	1.3659e-54	1.07582e-41	0.125302	0.0550898	2	10728	0	HMGCS2
16412	chr6:33040535-33041697	8	5.00773e-44	7.80988e-33	-0.11129	-0.0716679	3	10608	0	HLA-DPA1
7499	chr16:10969805-10971250	6	1.26857e-37	6.51032e-22	-0.0935088	-0.0578844	9	13324	0	CIITA
3815	chr11:65318624-65318683	2	1.64942e-36	1.77376e-27	0.0573018	0.0514283	5	12914	0	LTBP3
17174	chr6:168665386-168665533	3	1.92112e-31	7.17871e-25	0.060387	0.0526607	6	6117	42050	DACT2
13241	chr3:38033516-38033934	3	1.11378e-29	1.86521e-21	0.0748562	0.0625951	10	14336	0	VILL
6113	chr14:55602634-55604454	4	1.1378e-29	5.98116e-32	0.0835581	0.0594185	4	12515	0	LGALS3
11107	chr2:71823484-71823517	2	7.50544e-29	3.66926e-23	0.0547367	0.0536381	7	22190	0	DYSF
13921	chr3:168986579-168986579	1	6.47741e-28	1.551e-19	0.0500162	0.0500162	12	6834	0	MECOM
1957	chr1:220292508-220292590	2	3.26677e-27	3.94344e-22	0.0589044	0.0581861	8	16296	0	IARS2
14433	chr4:52725497-52725497	1	7.53172e-26	1.06555e-18	0.0509882	0.0509882	15	7526	0	DCUN1D4
16310	chr6:31322298-31323856	5	3.03959e-25	7.58415e-20	-0.077913	-0.0523148	11	10564	0	HLA-B
1702	chr1:193126041-193126041	1	3.62336e-25	2.40418e-18	0.0521334	0.0521334	18	21246	0	CDC73
1558	chr1:162527478-162527478	1	1.13086e-24	3.98168e-18	0.0532875	0.0532875	19	19387	3817	UAP1
18282	chr7:155617333-155617398	2	1.30055e-24	5.29837e-18	0.0664871	0.0657709	20	18823	12365	SHH
14912	chr4:187686256-187686256	1	2.80867e-24	6.78661e-18	0.0561933	0.0561933	22	6923	38405	FAT1
16683	chr6:71121859-71121859	1	4.00684e-24	2.61055e-13	0.0586466	0.0586466	91	17331	1247	FAM135A
18187	chr7:149462836-149463219	2	4.80052e-24	1.28275e-18	0.0562791	0.0539171	17	6129	0	ZNF467
4222	chr11:115151454-115151454	1	5.91307e-24	9.35155e-18	0.0501237	0.0501237	23	7978	0	CADM1
6894	chr15:63970198-63970198	1	9.23334e-24	1.22356e-17	0.0531045	0.0531045	25	23561	0	HERC1
17541	chr7:27217057-27217606	2	1.08859e-23	2.2818e-17	0.0634165	0.0523336	26	10793	0	HOXA10
11009	chr2:55360999-55361310	2	4.79927e-23	1.26822e-18	-0.0880669	-0.0773116	16	4546	38376	CLHC1
17768	chr7:73223852-73223935	2	5.85383e-23	4.62549e-19	0.0660449	0.0606855	14	4776	21257	CLDN4
17459	chr7:16887412-16887412	1	1.04325e-22	4.85496e-17	0.0567744	0.0567744	27	5716	11617	AGR3
5142	chr12:105712307-105712307	1	3.95911e-22	1.03444e-16	0.0553182	0.0553182	29	12059	12106	C12orf75
17088	chr6:159173195-159173195	1	4.01295e-22	1.03444e-16	0.0734608	0.0734608	30	24424	0	SYTL3
15370	chr5:110062343-110062837	7	4.53639e-22	1.17355e-17	0.0861975	0.069638	24	18485	0	TMEM232
18945	chr8:125150452-125150452	1	5.31661e-22	1.17801e-16	0.0500966	0.0500966	31	19214	18149	FER1L6
16075	chr6:12594257-12595019	2	1.32854e-21	1.13466e-09	-0.134171	-0.0663497	266	7110	122017	PHACTR1
13906	chr3:160395420-160395719	2	1.647e-21	5.88856e-18	0.087965	0.0776659	21	21648	0	ARL14
5687	chr13:74250870-74250870	1	1.90887e-21	2.34683e-16	0.0531979	0.0531979	32	3581	9278	KLF12
1087	chr1:82040009-82040009	1	3.26968e-21	2.86446e-16	-0.112375	-0.112375	33	7643	0	ADGRL2
13410	chr3:52324089-52324089	1	4.02195e-21	3.37584e-16	0.0540137	0.0540137	35	4629	0	GLYCTK
9797	chr19:2067739-2067739	1	4.19657e-21	3.2636e-16	0.0581936	0.0581936	34	4331	3295	MOB3A
4584	chr12:11760705-11760705	1	4.67678e-21	3.44956e-16	0.0506928	0.0506928	36	6832	42082	ETV6
13122	chr3:12586368-12586368	1	4.71565e-21	3.47403e-16	0.0537765	0.0537765	37	296	0	MKRN2OS
80	chr1:2120985-2121724	6	5.16629e-21	9.16307e-17	0.0890961	0.0697205	28	6554	0	FAAP20
6775	chr15:45018591-45018905	3	8.07511e-21	7.94536e-11	-0.0860882	-0.0508029	193	4939	2313	TRIM69
8320	chr17:4042717-4042717	1	1.25367e-20	6.22527e-16	0.0513181	0.0513181	38	7524	0	ZZEF1
11331	chr2:112704577-112704577	1	1.31261e-20	6.36218e-16	0.058722	0.058722	39	2808	0	MERTK
11890	chr2:227312417-227312417	1	1.68321e-20	7.41985e-16	0.0614798	0.0614798	40	2184	211008	MIR5702
2536	chr10:63520873-63520873	1	2.40271e-20	9.24083e-16	0.0511238	0.0511238	41	6933	0	CABCOCO1
3208	chr11:952928-952928	1	3.08361e-20	1.07894e-15	0.0513054	0.0513054	42	5895	0	AP2A2
1709	chr1:197747884-197747884	1	7.63609e-20	1.85637e-15	-0.128462	-0.128462	43	6000	3260	DENND1B
14805	chr4:159704293-159704293	1	1.18577e-19	2.40416e-15	0.0500183	0.0500183	44	17350	0	FNIP2
1036	chr1:65220165-65220165	1	1.47093e-19	2.73449e-15	0.0512088	0.0512088	45	15944	0	RAVER2
17463	chr7:17598458-17598458	1	1.92822e-19	3.17734e-15	0.0515839	0.0515839	46	6444	212682	AHR
13675	chr3:122281881-122281975	3	2.17459e-19	8.34806e-14	-0.0852257	-0.0770424	76	22332	0	PARP9
6474	chr14:100864532-100864532	1	2.30152e-19	3.5144e-15	0.0529963	0.0529963	47	21226	0	WDR25
6023	chr14:34906118-34906118	1	2.48344e-19	3.68979e-15	0.0559132	0.0559132	48	6230	0	SPTSSA
8530	chr17:19807272-19807272	1	2.7002e-19	3.98946e-15	0.0798604	0.0798604	49	3502	492	AKAP10
3515	chr11:34654233-34654233	1	3.97192e-19	4.85109e-15	0.0526574	0.0526574	50	8827	0	EHF
14835	chr4:170173209-170173209	1	5.02281e-19	5.64359e-15	0.0508716	0.0508716	51	17373	0	SH3RF1
12172	chr20:6106113-6106113	1	5.41723e-19	4.93545e-14	0.0671234	0.0671234	69	16217	1921	FERMT1
7781	chr16:57477978-57477978	1	5.87776e-19	6.19081e-15	0.0753919	0.0753919	52	16900	0	CIAPIN1
13601	chr3:101808873-101808873	1	8.28357e-19	7.55943e-15	0.0511005	0.0511005	53	4597	9214	ZPLD1
10617	chr19:56195465-56195465	1	8.37972e-19	4.61553e-14	0.0572919	0.0572919	66	10357	0	EPN1
14499	chr4:75400046-75400046	1	9.1002e-19	8.019e-15	0.0616642	0.0616642	54	11727	0	AREG
1057	chr1:67515873-67515873	1	1.16663e-18	9.40528e-15	0.0735163	0.0735163	56	7550	0	SLC35D1
5522	chr13:29104082-29104082	1	1.28774e-18	8.01748e-14	0.050444	0.050444	75	7589	34816	FLT1
1331	chr1:146640598-146640598	1	1.39914e-18	1.46736e-14	0.0553461	0.0553461	59	16250	0	PRKAB2
465	chr1:19946398-19946398	1	1.70583e-18	1.18678e-14	0.0587832	0.0587832	57	13519	0	MICOS10
4363	chr11:126083901-126083901	1	2.10789e-18	1.41023e-14	0.0532794	0.0532794	58	21265	0	FAM118B
9751	chr19:1130866-1130965	2	2.52515e-18	7.82502e-14	-0.0773434	-0.0675739	74	7319	0	SBNO2
14692	chr4:124572578-124572578	1	2.88026e-18	2.11868e-13	0.0548156	0.0548156	87	9880	0	LINC01091
6842	chr15:59568712-59568712	1	3.47222e-18	1.82657e-14	0.054783	0.054783	60	13838	0	MYO1E
1029	chr1:64485696-64485696	1	4.39918e-18	4.02169e-14	-0.111344	-0.111344	65	14091	0	ROR1
7439	chr16:3704737-3704737	1	4.80841e-18	4.62364e-14	0.0698374	0.0698374	67	6288	0	DNASE1
1138	chr1:90307339-90307339	1	5.00892e-18	6.11094e-14	0.0593672	0.0593672	73	15863	0	LRRC8D
12395	chr20:48767148-48767148	1	5.25512e-18	2.88911e-14	0.0506437	0.0506437	64	12024	0	TMEM189-UBE2V1
16774	chr6:106201547-106201547	1	5.42754e-18	2.45579e-14	0.0528777	0.0528777	61	18241	332647	PRDM1
14017	chr3:184297380-184297522	3	5.82348e-18	8.22734e-15	-0.0893684	-0.0877129	55	6763	0	EPHB3
14202	chr4:2038352-2038352	1	5.99223e-18	2.61038e-14	0.0622142	0.0622142	62	12719	5367	C4orf48
7719	chr16:50069454-50069454	1	6.96821e-18	2.84744e-14	0.0543137	0.0543137	63	8299	0	CNEP1R1
6163	chr14:64565145-64565145	1	1.73965e-17	5.20299e-14	0.0523674	0.0523674	70	7604	0	SYNE2
11570	chr2:172203847-172203847	1	1.98095e-17	5.66755e-14	-0.0782833	-0.0782833	72	21449	0	METTL8
4079	chr11:77313686-77313686	1	2.19211e-17	9.15756e-13	0.0611145	0.0611145	110	9427	0	AQP11
12572	chr21:40174791-40174791	1	3.403e-17	8.59384e-14	0.0587319	0.0587319	77	6825	2439	ETS2
17975	chr7:105279391-105279882	3	4.08095e-17	2.80615e-12	0.0683309	0.0506199	136	7152	0	ATXN7L1
10998	chr2:54773290-54773290	1	4.34705e-17	9.56162e-14	0.0520821	0.0520821	78	19420	0	SPTBN1
10781	chr2:23755343-23755343	1	5.38739e-17	1.10519e-13	-0.0814518	-0.0814518	80	3762	0	KLHL29
9270	chr17:74248466-74248466	1	5.50244e-17	1.10519e-13	-0.107076	-0.107076	79	3759	12075	RNF157
10299	chr19:39306244-39306244	1	5.80531e-17	2.50294e-12	0.0520845	0.0520845	130	6389	0	ECH1
6188	chr14:65801447-65801447	1	5.96204e-17	1.16119e-13	0.0501571	0.0501571	81	1817	388	MIR4708
6264	chr14:75153307-75153307	1	6.9174e-17	1.28192e-13	0.0514957	0.0514957	82	24884	0	AREL1
19145	chr9:4115070-4115070	1	7.29613e-17	2.22931e-13	0.0901052	0.0901052	89	6148	0	GLIS3
11921	chr2:231989800-231989824	2	7.40813e-17	4.76494e-14	-0.087915	-0.0846734	68	16925	0	PSMD1
1891	chr1:209815452-209815452	1	8.81537e-17	1.49979e-13	0.0532402	0.0532402	83	12446	0	LAMB3
3810	chr11:65242576-65242576	1	9.49287e-17	1.95984e-13	0.0524145	0.0524145	86	11891	22656	MALAT1
5017	chr12:68634913-68634913	1	9.93078e-17	2.89116e-12	-0.125345	-0.125345	137	14278	7111	IL22
13233	chr3:37173546-37173546	1	1.13306e-16	1.75412e-13	0.0664281	0.0664281	84	24073	0	LRRFIP2
17597	chr7:33083486-33083486	1	1.16321e-16	1.78228e-13	0.0564869	0.0564869	85	14587	0	NT5C3A
14116	chr3:195552341-195552429	2	1.52724e-16	5.43084e-14	-0.0971323	-0.0839467	71	13789	13496	MUC4
1160	chr1:93741342-93741342	1	1.61288e-16	2.20385e-13	0.0519356	0.0519356	88	11270	0	CCDC18
16035	chr6:7532666-7532666	1	1.77438e-16	2.34885e-13	0.0565666	0.0565666	90	6349	9203	DSP
17154	chr6:168424818-168424818	1	1.78841e-16	3.25882e-12	0.0522572	0.0522572	141	11943	0	KIF25
3519	chr11:34847603-34847603	1	2.16633e-16	2.67557e-13	0.0507387	0.0507387	92	14438	49110	APIP
5599	chr13:45333293-45333293	1	2.17738e-16	2.67914e-13	0.0544512	0.0544512	93	5108	40346	LINC00330
13819	chr3:142383107-142383107	1	2.33416e-16	2.80096e-13	0.0527956	0.0527956	94	15148	0	PLS1
1885	chr1:208358018-208358018	1	2.42129e-16	2.87423e-13	0.0543405	0.0543405	95	15155	0	PLXNA2
17665	chr7:47416959-47416959	1	2.48714e-16	2.92123e-13	0.0573779	0.0573779	96	18875	0	TNS3
1348	chr1:150535935-150535935	1	2.75622e-16	1.47812e-12	-0.0968327	-0.0968327	119	15370	2522	ADAMTSL4
10206	chr19:30199590-30199590	1	3.53422e-16	3.67741e-13	0.0914571	0.0914571	98	22312	0	C19orf12
5027	chr12:69950496-69950496	1	3.88109e-16	3.94385e-13	0.0901985	0.0901985	99	3142	0	FRS2
11683	chr2:192554623-192554623	1	4.09913e-16	4.08438e-13	0.0571869	0.0571869	100	18944	1374	NABP1
6688	chr15:39874776-39876248	4	4.61839e-16	3.59029e-19	0.100482	0.068174	13	19979	0	THBS1
17237	chr7:160687-160687	1	6.35476e-16	8.49236e-11	0.0500637	0.0500637	195	16860	32281	FAM20C
12239	chr20:30262899-30262899	1	6.66928e-16	5.68158e-13	-0.119411	-0.119411	101	17777	0	BCL2L1
8477	chr17:16924597-16924597	1	7.06778e-16	5.98959e-13	0.0622999	0.0622999	102	7545	21476	MPRIP
1322	chr1:145441552-145441552	1	7.54925e-16	6.2074e-13	0.107374	0.107374	103	2980	0	TXNIP
8088	chr16:87398040-87398040	1	8.99127e-16	6.96857e-13	-0.051259	-0.051259	104	21416	0	FBXO31
1864	chr1:207206447-207206447	1	9.70276e-16	7.31228e-13	0.0504833	0.0504833	105	21062	345	C1orf116
16307	chr6:31238245-31238751	3	9.95235e-16	1.1927e-10	-0.0814367	-0.0560369	203	10570	0	HLA-C
4199	chr11:111854003-111854003	1	1.07481e-15	7.81011e-13	0.0540862	0.0540862	106	23194	0	DIXDC1
15322	chr5:95153995-95153995	1	1.17902e-15	8.27849e-13	-0.0733508	-0.0733508	107	9337	0	GLRX
13208	chr3:30673459-30673459	1	1.20343e-15	8.38192e-13	0.098743	0.098743	108	19970	0	TGFBR2
11050	chr2:64754308-64754308	1	1.23883e-15	8.6827e-13	0.0600281	0.0600281	109	15548	0	AFTPH
11220	chr2:97167519-97167519	1	1.34702e-15	2.2608e-11	-0.0791143	-0.0791143	166	24248	0	NEURL3
636	chr1:28431648-28431648	1	1.44598e-15	9.44868e-13	0.0515333	0.0515333	111	6849	16499	EYA3
8921	chr17:46919180-46919180	1	1.66626e-15	1.04108e-12	-0.106378	-0.106378	113	2602	0	CALCOCO2
17737	chr7:65449491-65449491	1	1.71543e-15	1.10672e-12	0.0959951	0.0959951	114	10341	2189	GUSB
1948	chr1:218470982-218470982	1	1.84478e-15	1.89703e-12	0.0510349	0.0510349	127	14395	0	RRP15
1595	chr1:168466986-168466986	1	1.868e-15	1.12361e-12	0.0661242	0.0661242	115	19621	43016	XCL2
6804	chr15:50540269-50540269	1	2.06227e-15	2.56456e-12	-0.0696698	-0.0696698	132	10493	0	HDC
18799	chr8:93770567-93770567	1	2.1907e-15	1.25658e-12	0.0524889	0.0524889	116	13598	0	FLJ46284
15804	chr5:171372695-171372695	1	2.33364e-15	1.30841e-12	0.0517551	0.0517551	117	7664	0	FBXW11
15134	chr5:54834655-54834655	1	2.42873e-15	1.34245e-12	-0.138364	-0.138364	118	23263	3748	PLPP1
3327	chr11:3733666-3733666	1	2.84701e-15	1.50481e-12	0.050585	0.050585	120	14104	0	NUP98
4105	chr11:85491089-85491089	1	2.90818e-15	1.5155e-12	0.0664374	0.0664374	121	15576	0	SYTL2
7607	chr16:27375732-27375732	1	2.98141e-15	1.54188e-12	0.0505068	0.0505068	122	11555	0	IL4R
5519	chr13:28912746-28912746	1	3.00122e-15	1.54718e-12	-0.103198	-0.103198	123	7589	0	FLT1
6371	chr14:93136682-93136682	1	3.14688e-15	1.59765e-12	-0.0601426	-0.0601426	124	21504	0	RIN3
7926	chr16:73200705-73200705	1	3.75439e-15	1.80725e-12	-0.0625837	-0.0625837	125	9619	73032	HCCAT5
7275	chr15:101668143-101668143	1	3.87727e-15	1.84969e-12	-0.0550619	-0.0550619	126	7271	47784	CHSY1
7717	chr16:49918219-49918219	1	4.03991e-15	1.90077e-12	0.0550667	0.0550667	128	7480	26388	ZNF423
2134	chr1:235500468-235500468	1	4.09579e-15	1.91977e-12	-0.168084	-0.168084	129	24478	0	GGPS1
38	chr1:1282742-1282742	1	4.56155e-15	3.03453e-12	0.060812	0.060812	139	6370	0	DVL1
12251	chr20:31067009-31067009	1	4.63457e-15	3.31397e-12	0.0518196	0.0518196	142	4936	0	NOL4L
12275	chr20:33468207-33468207	1	6.03441e-15	2.5157e-12	0.0543278	0.0543278	131	16477	0	ACSS2
6826	chr15:57215558-57215558	1	6.29888e-15	2.5957e-12	0.0631912	0.0631912	133	19884	0	TCF12
17886	chr7:98722470-98722470	1	6.54291e-15	2.65918e-12	0.0597386	0.0597386	134	16993	0	SMURF1
16404	chr6:32854970-32854970	1	6.71488e-15	2.73861e-12	0.055945	0.055945	135	792	6982	LOC100294145
3417	chr11:14331601-14331601	1	7.63846e-15	2.96514e-12	0.0546571	0.0546571	138	7232	0	RRAS2
3340	chr11:5710654-5711068	2	7.64422e-15	8.24125e-07	-0.108134	-0.0558892	488	23146	0	TRIM5
12770	chr22:29778415-29778415	1	8.38281e-15	3.16655e-12	0.0519789	0.0519789	140	5935	0	AP1B1
13159	chr3:14941947-14941947	1	9.4471e-15	3.44742e-12	0.0519208	0.0519208	143	5587	0	FGD5
9347	chr17:76991208-76991253	2	1.0172e-14	8.38815e-09	0.0690953	0.0515323	331	4238	0	CANT1
12146	chr20:3208100-3208100	1	1.03412e-14	1.01889e-09	-0.0508438	-0.0508438	261	22455	0	SLC4A11
1315	chr1:120316152-120316152	1	1.09157e-14	1.45366e-11	0.109941	0.109941	158	10728	4596	HMGCS2
13693	chr3:124654885-124654885	1	1.16368e-14	9.68869e-10	0.0521363	0.0521363	260	16728	1289	MUC13
8461	chr17:15797096-15797096	1	1.23404e-14	4.18959e-12	0.0583775	0.0583775	144	4762	51134	ADORA2B
10472	chr19:47552711-47552711	1	1.24766e-14	1.91222e-07	0.0517237	0.0517237	426	15685	828	TMEM160
7498	chr16:10965217-10965217	1	1.31555e-14	4.38886e-12	-0.0973902	-0.0973902	145	13324	5837	CIITA
2404	chr10:30726531-30726531	1	1.49166e-14	4.82609e-12	-0.0812832	-0.0812832	148	4643	0	MAP3K8
5224	chr12:114204091-114204091	1	1.49166e-14	4.81013e-12	0.0535068	0.0535068	147	24918	50451	RBM19
3191	chr11:655445-655445	1	1.71036e-14	1.67575e-11	0.0529525	0.0529525	161	2869	0	DEAF1
17725	chr7:56097042-56097042	1	2.12815e-14	6.19819e-12	0.0771368	0.0771368	149	17052	0	PSPH
15132	chr5:54805883-54805883	1	2.5208e-14	6.99522e-12	0.0512827	0.0512827	150	23263	0	PLPP1
6379	chr14:93523390-93523390	1	2.76172e-14	7.49435e-12	0.0609316	0.0609316	151	11697	0	ITPK1
532	chr1:23883338-23883338	1	2.96682e-14	1.7363e-10	0.0650326	0.0650326	214	11108	1082	ID3
5693	chr13:76016968-76016968	1	3.59189e-14	8.99189e-12	0.0848849	0.0848849	152	24895	0	TBC1D4
7547	chr16:17566099-17566099	1	3.8476e-14	2.04664e-09	0.0522242	0.0522242	287	18361	1360	XYLT1
15216	chr5:72791555-72791555	1	3.91612e-14	9.57013e-12	0.0528965	0.0528965	153	19661	2694	BTF3
3918	chr11:68249304-68249304	1	4.33169e-14	1.02942e-11	0.0591252	0.0591252	154	16014	0	PPP6R3
10162	chr19:18589848-18589894	2	4.50201e-14	4.69744e-12	-0.0563956	-0.0547902	146	22085	0	ELL
11613	chr2:176996285-176997707	5	5.07413e-14	3.43216e-13	-0.0725638	-0.0537138	97	10821	0	HOXD8
1927	chr1:212923780-212923780	1	5.68175e-14	1.25587e-11	-0.0787649	-0.0787649	155	8571	0	NSL1
15434	chr5:124126863-124126863	1	5.77388e-14	1.27144e-11	0.0541172	0.0541172	156	17266	42362	ZNF608
6843	chr15:59576097-59576097	1	6.38371e-14	1.36608e-11	0.0567358	0.0567358	157	13838	0	MYO1E
14561	chr4:85582439-85582439	1	7.25883e-14	1.52199e-11	0.0752841	0.0752841	159	7403	8253	WDFY3
7622	chr16:29084744-29084744	1	7.42239e-14	1.80451e-11	0.0530795	0.0530795	162	19144	1418	RRN3P2
5296	chr12:121498343-121498343	1	8.0165e-14	1.61026e-11	-0.0683835	-0.0683835	160	23288	21297	OASL
13724	chr3:127769619-127769619	1	8.29486e-14	1.39152e-09	0.0513551	0.0513551	277	10360	1592	SEC61A1
16767	chr6:105749844-105749844	1	8.71507e-14	1.433e-09	-0.099813	-0.099813	279	16143	0	PREP
1674	chr1:183484105-183484105	1	9.61985e-14	1.83608e-11	0.0594827	0.0594827	163	24901	0	SMG7
13919	chr3:168919516-168919516	1	9.78687e-14	1.85889e-11	0.0501012	0.0501012	164	6834	0	MECOM
15353	chr5:102211822-102211822	1	1.21119e-13	2.17505e-11	0.0523227	0.0523227	165	14295	0	PAM
11990	chr2:236447792-236447792	1	1.43907e-13	2.4692e-11	0.0503153	0.0503153	167	3944	0	AGAP1
1017	chr1:63156450-63156450	1	1.43907e-13	2.60919e-11	0.0526345	0.0526345	172	23178	2410	DOCK7
8497	chr17:17753516-17753516	1	1.51169e-13	2.55479e-11	-0.0500925	-0.0500925	168	5209	0	TOM1L2
9469	chr17:80225377-80225377	1	1.51453e-13	2.55802e-11	0.0649709	0.0649709	169	5122	0	CSNK1D
2953	chr10:116031419-116031419	1	1.5242e-13	2.56949e-11	0.0599597	0.0599597	170	11184	0	VWA2
7954	chr16:78218445-78218445	1	1.52744e-13	2.57194e-11	0.0523962	0.0523962	171	14938	0	WWOX
5657	chr13:52000062-52000062	1	1.79003e-13	2.88899e-11	0.0561244	0.0561244	173	8878	0	INTS6
17125	chr6:166954739-166954739	1	1.91381e-13	1.34485e-10	-0.0551805	-0.0551805	207	18043	0	RPS6KA2
10871	chr2:33249103-33249103	1	1.93973e-13	3.06891e-11	0.0834328	0.0834328	174	12912	0	LTBP1
472	chr1:20305344-20305685	2	2.07931e-13	3.10708e-11	-0.0832949	-0.0771364	175	15087	0	PLA2G2A
1458	chr1:156087717-156087717	1	2.12889e-13	3.5893e-11	0.0582535	0.0582535	179	12591	0	LMNA
1416	chr1:154915180-154915180	1	2.16421e-13	3.40754e-11	-0.0538949	-0.0538949	177	17070	1378	PBXIP1
9574	chr18:21273909-21273909	1	2.24959e-13	3.43571e-11	0.0690738	0.0690738	178	12404	0	LAMA3
4154	chr11:96012039-96012039	1	2.44654e-13	3.6579e-11	0.0596226	0.0596226	180	22718	0	MAML2
2958	chr10:116232841-116232841	1	2.46678e-13	4.10449e-11	0.0616018	0.0616018	182	12533	0	ABLIM1
11494	chr2:153504453-153504453	1	2.57494e-13	3.79063e-11	0.0587704	0.0587704	181	3750	0	FMNL2
7864	chr16:68125182-68125182	1	2.94616e-13	4.22946e-11	0.0591133	0.0591133	183	13962	0	NFATC3
12408	chr20:52356911-52357117	2	3.11593e-13	3.40517e-11	-0.0802753	-0.0674186	176	12440	133922	SUMO1P1
6132	chr14:59721173-59721173	1	3.17974e-13	4.435e-11	0.0640472	0.0640472	184	7404	0	DAAM1
16286	chr6:30761828-30761828	1	3.35209e-13	4.61357e-11	-0.104937	-0.104937	185	23507	49500	IER3
4699	chr12:26832094-26832094	1	4.00987e-13	5.28858e-11	0.0501833	0.0501833	186	11701	0	ITPR2
18431	chr8:11723816-11723816	1	4.12656e-13	7.99909e-10	0.055615	0.055615	252	5492	0	CTSB
1274	chr1:114402309-114402309	1	4.32863e-13	5.59413e-11	-0.108175	-0.108175	187	8750	0	PTPN22
5291	chr12:121203948-121203948	1	4.97789e-13	6.22313e-11	0.0542762	0.0542762	188	4134	0	SPPL3
19338	chr9:113022074-113022074	1	5.33494e-13	6.5455e-11	0.0533393	0.0533393	189	20438	3153	TXN
11557	chr2:169556419-169556419	1	5.52935e-13	6.71027e-11	0.0594749	0.0594749	190	8172	0	CERS6
377	chr1:15751063-15751063	1	5.73253e-13	6.9002e-11	0.0604176	0.0604176	191	21136	0	EFHD2
5710	chr13:80066032-80066032	1	6.92545e-13	7.92208e-11	0.0524213	0.0524213	192	15446	0	NDFIP2
14484	chr4:72125918-72125918	1	7.10674e-13	8.06743e-11	-0.0654902	-0.0654902	194	23321	0	SLC4A4
15492	chr5:131823451-131823451	1	7.76707e-13	1.15395e-09	-0.0841985	-0.0841985	268	11651	0	IRF1
3493	chr11:33083021-33083021	1	7.85509e-13	8.91784e-11	0.0508289	0.0508289	198	16071	0	TCP11L1
4337	chr11:124490178-124490178	1	7.87177e-13	6.5498e-10	0.0633928	0.0633928	247	3895	0	PANX3
11411	chr2:128453108-128453484	5	7.9644e-13	2.55905e-10	0.0983506	0.0824932	225	22936	5112	SFT2D3
14334	chr4:22516158-22516158	1	7.97978e-13	3.43594e-09	0.0503334	0.0503334	300	6082	0	ADGRA3
10682	chr2:8618154-8618154	1	8.05265e-13	8.819e-11	-0.0933931	-0.0933931	196	11094	149604	LINC00299
18024	chr7:117171038-117171038	1	8.12383e-13	8.87438e-11	0.0810833	0.0810833	197	3124	0	CFTR
18202	chr7:150091053-150091053	1	8.22027e-13	9.38063e-11	0.0737238	0.0737238	200	9976	0	ZNF775
2545	chr10:63800880-63800880	1	8.24329e-13	8.9705e-11	0.0544448	0.0544448	199	22545	0	ARID5B
18847	chr8:101507705-101507705	1	1.06113e-12	1.08931e-10	-0.0637412	-0.0637412	201	5739	14274	ANKRD46
19150	chr9:4738840-4738840	1	1.08919e-12	1.11401e-10	0.057621	0.057621	202	14315	0	AK3
2557	chr10:65283086-65283086	1	1.121e-12	1.32597e-09	0.0549662	0.0549662	274	7038	0	REEP3
11254	chr2:100498600-100498600	1	1.34704e-12	1.30181e-10	0.086835	0.086835	204	12294	0	AFF3
4072	chr11:77093001-77093001	1	1.37222e-12	1.31995e-10	-0.131934	-0.131934	205	14272	0	PAK1
6115	chr14:55668446-55668446	1	1.39033e-12	1.33244e-10	0.0529291	0.0529291	206	24807	10049	DLGAP5
11724	chr2:200942279-200942279	1	1.41661e-12	1.35135e-10	0.0544687	0.0544687	208	21237	113431	MAIP1
10213	chr19:32865061-32865061	1	1.43021e-12	1.35987e-10	0.0500247	0.0500247	209	7264	0	ZNF507
2007	chr1:226178964-226178964	1	1.46997e-12	1.38754e-10	-0.059279	-0.059279	210	6015	0	SDE2
5095	chr12:94546933-94546933	1	1.6979e-12	1.54355e-10	0.0501711	0.0501711	211	2509	0	PLXNC1
15366	chr5:107722229-107722229	1	1.80713e-12	1.6207e-10	0.0547707	0.0547707	212	18927	4429	FBXL17
16801	chr6:109341365-109341365	1	1.93766e-12	1.70831e-10	0.0762587	0.0762587	213	9244	0	SESN1
5580	chr13:41626718-41626718	1	2.02344e-12	1.76318e-10	0.0597079	0.0597079	215	3484	8978	WBP4
15732	chr5:156722894-156722894	1	2.0392e-12	1.77323e-10	0.0928519	0.0928519	216	9102	0	CYFIP2
14485	chr4:72248830-72248830	1	2.10759e-12	1.8176e-10	0.0629362	0.0629362	217	23321	0	SLC4A4
7013	chr15:71717382-71717382	1	2.1424e-12	1.83812e-10	-0.0897326	-0.0897326	218	21492	0	THSD4
13669	chr3:121660655-121660655	1	2.18479e-12	1.8668e-10	0.0951472	0.0951472	219	19241	0	SLC15A2
4170	chr11:104894216-104894216	1	2.19871e-12	1.87414e-10	-0.0707735	-0.0707735	220	22380	320	CASP5
15552	chr5:138311077-138311077	1	2.49411e-12	2.07394e-10	-0.0670122	-0.0670122	221	18555	0	SIL1
13074	chr3:9820588-9820588	1	2.64537e-12	9.34416e-10	0.0537909	0.0537909	259	2825	1059	TADA3
4103	chr11:85453669-85453669	1	2.83482e-12	2.27658e-10	0.0536545	0.0536545	222	15576	0	SYTL2
10689	chr2:8768440-8768440	1	2.95768e-12	2.34559e-10	0.0605958	0.0605958	223	11095	53672	ID2
13699	chr3:125683964-125683964	1	2.99677e-12	2.36688e-10	0.0509417	0.0509417	224	5569	4063	ROPN1B
2182	chr1:245321642-245321642	1	3.55428e-12	3.12144e-10	0.0890072	0.0890072	226	15805	0	KIF26B
12671	chr21:46954058-46954058	1	3.59291e-12	4.2195e-10	0.0639217	0.0639217	238	19250	0	SLC19A1
9130	chr17:65955867-65955867	1	4.31577e-12	3.12149e-10	0.0542228	0.0542228	227	6887	0	BPTF
6202	chr14:68607773-68607773	1	4.41395e-12	3.17448e-10	0.0532333	0.0532333	228	17658	0	RAD51B
2322	chr10:13750689-13750689	1	4.59257e-12	1.16712e-08	0.0620328	0.0620328	338	16289	0	FRMD4A
12562	chr21:38360850-38360850	1	4.71648e-12	7.94535e-10	0.0675175	0.0675175	251	10717	0	HLCS
14367	chr4:38013269-38013269	1	4.73554e-12	3.34664e-10	0.0523781	0.0523781	229	7596	0	TBC1D1
12545	chr21:36062813-36062813	1	4.99774e-12	3.49035e-10	0.050033	0.050033	230	15239	0	CLIC6
13041	chr3:2783388-2783388	1	5.12778e-12	3.55919e-10	-0.090138	-0.090138	232	5590	0	CNTN4
15963	chr6:2030637-2030637	1	5.27431e-12	3.6353e-10	0.0509613	0.0509613	233	9347	0	GMDS
16070	chr6:12246193-12246193	1	5.35174e-12	3.67784e-10	0.0716412	0.0716412	234	6399	44335	EDN1
1707	chr1:197564458-197564458	1	5.54842e-12	3.777e-10	-0.0633239	-0.0633239	235	6000	0	DENND1B
13162	chr3:15000765-15000765	1	5.77725e-12	3.90669e-10	-0.0674066	-0.0674066	236	20119	0	NR2C2
16116	chr6:16504474-16504474	1	5.88174e-12	3.95763e-10	-0.0542947	-0.0542947	237	18155	0	ATXN1
19244	chr9:87309394-87309394	1	6.42169e-12	4.23435e-10	-0.105589	-0.105589	239	14088	0	NTRK2
11838	chr2:219649224-219649224	1	6.74202e-12	4.53364e-10	0.0619914	0.0619914	242	5855	0	CYP27A1
9235	chr17:73456199-73456199	1	6.78734e-12	4.43483e-10	0.0632661	0.0632661	240	24792	0	TMEM94
10907	chr2:38847451-38847451	1	6.85961e-12	4.4717e-10	0.0609727	0.0609727	241	24218	17272	HNRNPLL
6165	chr14:64905375-64905375	1	7.17069e-12	4.62073e-10	0.0940999	0.0940999	243	13776	0	MTHFD1
3625	chr11:57333612-57333612	1	7.89066e-12	8.85927e-10	-0.0731339	-0.0731339	254	24143	0	UBE2L6
6892	chr15:63831570-63831570	1	8.58699e-12	5.29758e-10	0.0509113	0.0509113	244	24972	0	USP3
11564	chr2:170934512-170934512	1	8.92563e-12	5.46431e-10	-0.119262	-0.119262	245	4563	0	UBR3
6962	chr15:68370885-68370885	1	9.93662e-12	2.67872e-09	0.0605511	0.0605511	293	23220	0	PIAS1
1604	chr1:169854522-169854522	1	1.1653e-11	6.70936e-10	0.0551148	0.0551148	248	16985	0	SCYL3
2722	chr10:88545743-88545743	1	1.30004e-11	7.30378e-10	-0.0510746	-0.0510746	249	19246	0	BMPR1A
11711	chr2:199965379-199965379	1	1.44233e-11	7.89137e-10	0.0706684	0.0706684	250	7684	168843	SATB2
13007	chr22:50328711-50328711	1	1.46032e-11	8.42511e-09	-0.0695054	-0.0695054	332	21124	7524	CRELD2
19034	chr8:142255356-142255537	2	1.53852e-11	5.56884e-09	-0.077804	-0.058974	313	17038	0	SLC45A4
4321	chr11:122940457-122940457	1	1.62348e-11	8.64751e-10	-0.0703585	-0.0703585	253	21448	2575	CLMP
2427	chr10:35069982-35069982	1	1.70064e-11	8.96756e-10	-0.0702321	-0.0702321	255	16656	0	PARD3
18103	chr7:131229865-131229865	1	1.74469e-11	9.14668e-10	-0.0540683	-0.0540683	256	15260	0	PODXL
14510	chr4:77231677-77231677	1	1.75587e-11	9.1891e-10	0.0948376	0.0948376	257	23624	0	STBD1
7507	chr16:11194243-11194243	1	1.76793e-11	9.23934e-10	-0.0511643	-0.0511643	258	7650	0	CLEC16A
12410	chr20:52786323-52786323	1	2.00699e-11	1.02492e-09	0.0502559	0.0502559	263	5846	0	CYP24A1
4155	chr11:96063104-96063104	1	2.02036e-11	1.02266e-09	0.0563367	0.0563367	262	22718	0	MAML2
5007	chr12:66312027-66312027	1	2.02768e-11	1.02522e-09	-0.109439	-0.109439	264	21943	0	HMGA2
13509	chr3:65779802-65779802	1	2.17556e-11	1.08941e-09	0.055329	0.055329	265	24100	0	MAGI1
3372	chr11:9287812-9287812	1	2.29161e-11	8.02703e-08	0.0515139	0.0515139	392	7635	938	DENND5A
13359	chr3:49538552-49538552	1	2.35466e-11	1.1535e-09	0.052984	0.052984	267	5881	0	DAG1
2930	chr10:114476947-114476947	1	2.38143e-11	1.16338e-09	0.0514498	0.0514498	269	5025	0	VTI1A
4127	chr11:93262607-93262607	1	2.47956e-11	1.19807e-09	-0.072542	-0.072542	270	16819	0	SMCO4
18452	chr8:18800555-18800555	1	2.63247e-11	1.25409e-09	0.0664669	0.0664669	271	7725	0	PSD3
14864	chr4:184177628-184177628	1	2.64531e-11	1.25835e-09	-0.0919039	-0.0919039	272	21610	0	WWC2
2221	chr10:706006-706006	1	2.69502e-11	1.27702e-09	-0.0676293	-0.0676293	273	13179	0	PRR26
15147	chr5:56731252-56731252	1	2.86126e-11	1.33753e-09	0.0588779	0.0588779	275	11349	44590	ACTBL2
5391	chr12:125405786-125405786	1	2.91134e-11	1.35578e-09	-0.0612424	-0.0612424	276	2147	5580	MIR5188
13844	chr3:149292366-149292366	1	3.05566e-11	1.42433e-09	-0.0965903	-0.0965903	278	8572	0	WWTR1
4704	chr12:27412387-27412387	1	3.10521e-11	1.48412e-09	0.0561282	0.0561282	280	7410	0	STK38L
11539	chr2:162907368-162907368	1	3.38232e-11	1.52395e-09	0.0706675	0.0706675	281	6319	0	DPP4
8965	chr17:48506385-48506385	1	3.41174e-11	1.53577e-09	0.083232	0.083232	282	21715	0	ACSF2
17127	chr6:166970252-166970727	2	3.4761e-11	5.61313e-10	-0.0540474	-0.0502454	246	18043	0	RPS6KA2
1035	chr1:65214497-65214497	1	3.55091e-11	1.58436e-09	0.0551677	0.0551677	283	15944	0	RAVER2
15095	chr5:39427599-39427599	1	3.60841e-11	1.62612e-09	0.0549858	0.0549858	284	5866	2263	DAB2
3609	chr11:48026889-48026889	1	4.27316e-11	1.83123e-09	-0.0581919	-0.0581919	285	17516	0	PTPRJ
1918	chr1:212278486-212278486	1	4.30928e-11	2.16173e-09	0.0546074	0.0546074	288	14789	298	DTL
2690	chr10:81678829-81678829	1	4.56274e-11	1.9855e-08	-0.083079	-0.083079	353	754	0	BMS1P21
5625	chr13:47253842-47253842	1	4.829e-11	2.0177e-09	-0.0739406	-0.0739406	286	7527	0	LRCH1
17697	chr7:51381867-51381867	1	4.90158e-11	1.65019e-08	0.0819653	0.0819653	347	7621	0	COBL
6972	chr15:69589030-69589030	1	4.93223e-11	5.5121e-09	0.0572246	0.0572246	312	15583	2263	PAQR5
17947	chr7:101579003-101579936	3	5.1194e-11	1.03135e-12	0.0608575	0.0502511	112	5588	0	CUX1
2734	chr10:89349505-89349505	1	5.94356e-11	2.37362e-09	0.0568873	0.0568873	289	24581	36286	MINPP1
15495	chr5:131841158-131841158	1	6.12481e-11	2.43058e-09	0.054172	0.054172	290	11651	9898	IRF1
8590	chr17:27263598-27263598	1	6.57603e-11	2.56847e-09	-0.103467	-0.103467	291	17387	0	PHF12
17416	chr7:5816628-5816628	1	6.78468e-11	2.63294e-09	-0.0757492	-0.0757492	292	15348	0	RNF216
15283	chr5:81890512-81890512	1	7.04204e-11	2.70624e-09	0.0633948	0.0633948	294	1917	245461	MIR3977
4642	chr12:15852308-15852308	1	7.19629e-11	2.7539e-09	0.0545026	0.0545026	295	6782	0	EPS8
528	chr1:23754550-23754550	1	7.40492e-11	2.82693e-09	-0.0792248	-0.0792248	296	16221	505	ASAP3
19209	chr9:38064182-38064182	1	7.47197e-11	2.83832e-09	-0.0812539	-0.0812539	297	18772	0	SHB
11791	chr2:212225163-212225163	1	8.97215e-11	3.2739e-09	0.0597636	0.0597636	298	6791	15278	ERBB4
1621	chr1:173092323-173092323	1	9.29403e-11	3.36836e-09	-0.11287	-0.11287	299	20403	60546	TNFSF4
2762	chr10:93272333-93272333	1	1.07896e-10	3.79727e-09	0.069759	0.069759	301	5029	0	HECTD2
11310	chr2:107679531-107679531	1	1.11832e-10	3.91153e-09	0.0541722	0.0541722	302	22807	175967	ST6GAL2
11546	chr2:165425105-165425105	1	1.20909e-10	4.15926e-09	0.0501319	0.0501319	303	10087	0	GRB14
5174	chr12:109487105-109487105	1	1.22552e-10	4.20381e-09	0.0867489	0.0867489	304	22896	0	USP30
8892	chr17:46176117-46176117	1	1.24181e-10	3.66088e-08	0.0629564	0.0629564	373	3257	0	CBX1
2916	chr10:111771263-111771263	1	1.25233e-10	4.27616e-09	0.056202	0.056202	305	4067	0	ADD3
4361	chr11:125999805-125999805	1	1.45247e-10	4.80096e-09	0.0591617	0.0591617	306	14362	66617	CDON
11472	chr2:147142856-147142856	1	1.56646e-10	5.08035e-09	-0.0816655	-0.0816655	307	20352	201768	PABPC1P2
9242	chr17:73546144-73546144	1	1.60556e-10	5.17751e-09	0.0504718	0.0504718	308	12542	0	LLGL2
18962	chr8:126676825-126676825	1	1.62314e-10	5.22158e-09	0.0520422	0.0520422	309	2582	226180	TRIB1
17972	chr7:104994322-104994322	1	1.65313e-10	5.30068e-09	-0.0511818	-0.0511818	310	19443	0	SRPK2
15468	chr5:130510020-130510020	1	1.65698e-10	5.30965e-09	-0.051445	-0.051445	311	23793	0	LYRM7
13167	chr3:15792635-15792635	1	1.7819e-10	5.63419e-09	0.0570663	0.0570663	314	7622	0	ANKRD28
8540	chr17:21065542-21065542	1	1.84634e-10	5.79554e-09	0.0512513	0.0512513	315	8604	0	DHRS7B
18341	chr8:438913-438913	1	1.84854e-10	5.82023e-09	0.0508559	0.0508559	316	5747	876	TDRP
15569	chr5:139047739-139047739	1	1.88536e-10	6.65678e-09	-0.0768537	-0.0768537	320	14794	0	CXXC5
6204	chr14:68708989-68708989	1	1.90624e-10	5.94881e-09	0.0575132	0.0575132	317	17658	0	RAD51B
14316	chr4:16083440-16083440	1	1.98043e-10	1.29925e-07	-0.0817888	-0.0817888	416	23474	0	PROM1
11677	chr2:191875807-191876673	2	1.99306e-10	3.5168e-10	-0.100178	-0.0797645	231	19475	0	STAT1
4220	chr11:114760598-114760598	1	2.06313e-10	6.33521e-09	0.0551037	0.0551037	318	4083	182945	NXPE2
17552	chr7:27976026-27976026	1	2.18575e-10	6.64064e-09	0.0544818	0.0544818	319	7125	0	JAZF1
12535	chr21:34727950-34727950	1	2.2379e-10	6.76695e-09	-0.0728024	-0.0728024	321	11340	0	IFNAR1
4705	chr12:27444428-27444428	1	2.35517e-10	7.04366e-09	0.0577935	0.0577935	322	7410	0	STK38L
272	chr1:9224003-9224198	2	2.40062e-10	3.89242e-07	-0.0869651	-0.0582124	455	13079	12166	MIR34A
11351	chr2:113941371-113941371	1	2.42518e-10	7.20895e-09	0.0590348	0.0590348	323	7875	0	PSD4
2053	chr1:228940949-228940949	1	2.51631e-10	7.41916e-09	-0.0893821	-0.0893821	324	17566	58532	RHOU
11167	chr2:85103774-85103774	1	2.54961e-10	7.49657e-09	0.0510408	0.0510408	325	4506	0	TRABD2A
10904	chr2:38634397-38634397	1	2.63044e-10	7.69005e-09	0.0549356	0.0549356	327	18426	29964	ATL2
7073	chr15:76214616-76214616	1	2.63045e-10	7.69005e-09	0.0500483	0.0500483	326	8799	0	FBXO22
6836	chr15:57903521-57903521	1	2.66102e-10	7.75815e-09	0.0521026	0.0521026	328	5147	0	GCOM1
17971	chr7:104945248-104945248	1	2.72333e-10	8.20315e-09	-0.0980656	-0.0980656	330	19443	0	SRPK2
14058	chr3:187528979-187528979	1	2.85648e-10	8.20315e-09	-0.071407	-0.071407	329	17843	65465	BCL6
18903	chr8:119073725-119073725	1	3.20551e-10	8.99282e-09	0.0524744	0.0524744	333	6841	0	EXT1
2565	chr10:69568346-69568346	1	3.23564e-10	9.14387e-09	0.0558456	0.0558456	334	16688	0	DNAJC12
485	chr1:20940981-20940981	1	3.43736e-10	9.51401e-09	0.0517607	0.0517607	335	24799	0	CDA
15282	chr5:81882123-81882123	1	4.09091e-10	1.09474e-08	0.0540343	0.0540343	336	1917	253850	MIR3977
15650	chr5:148244123-148244123	1	4.13262e-10	1.10417e-08	0.0506127	0.0506127	337	21280	0	SH3TC2
8967	chr17:48588559-48588559	1	4.50305e-10	1.18942e-08	-0.0758281	-0.0758281	339	22499	0	MYCBPAP
14776	chr4:152720779-152720779	1	4.62174e-10	1.20821e-08	0.0535537	0.0535537	340	14974	38603	GATB
13477	chr3:58551954-58551954	1	4.7679e-10	3.48884e-08	0.0508016	0.0508016	371	3461	0	FAM107A
11339	chr2:113416953-113416953	1	4.98127e-10	1.28103e-08	-0.0748424	-0.0748424	341	19251	0	SLC20A1
5281	chr12:120815483-120815483	1	5.1181e-10	1.30871e-08	-0.0626464	-0.0626464	342	13734	8499	MSI1
14350	chr4:25836272-25836272	1	5.22504e-10	1.32916e-08	0.0523472	0.0523472	343	7610	0	SEL1L3
17270	chr7:987242-987242	1	5.64634e-10	3.10929e-08	0.0604929	0.0604929	364	3327	0	ADAP1
15106	chr5:41213172-41213172	1	5.72173e-10	1.43098e-08	0.0527493	0.0527493	344	20384	0	C6
14117	chr3:195560967-195560967	1	6.31044e-10	1.55075e-08	-0.0819674	-0.0819674	345	13789	22122	MUC4
11250	chr2:100217960-100217960	1	6.54653e-10	1.59631e-08	0.0683753	0.0683753	346	12294	0	AFF3
16949	chr6:138814716-138814716	1	6.75517e-10	2.51413e-08	0.0565285	0.0565285	358	17049	0	NHSL1
19232	chr9:78510119-78510119	1	7.03621e-10	1.69242e-08	0.050154	0.050154	348	14585	0	PCSK5
1636	chr1:176147105-176147105	1	7.07926e-10	1.70121e-08	-0.0657049	-0.0657049	349	18509	0	COP1
3010	chr10:123691602-123691602	1	7.57173e-10	1.79572e-08	0.0541341	0.0541341	350	3397	3384	ATE1
16764	chr6:105310709-105310709	1	7.72807e-10	1.86372e-08	0.0546754	0.0546754	351	17286	2914	HACE1
4126	chr11:92597242-92597242	1	7.75669e-10	2.23324e-08	0.0639223	0.0639223	356	4074	0	FAT3
11721	chr2:200663789-200663789	1	8.43594e-10	1.96614e-08	-0.0599019	-0.0599019	352	11453	0	FTCDNL1
6976	chr15:69740262-69740262	1	9.00825e-10	2.29299e-08	0.0515814	0.0515814	357	24513	0	KIF23
14036	chr3:185457334-185457334	1	9.08832e-10	2.08706e-08	0.0530212	0.0530212	354	2996	0	IGF2BP2
3458	chr11:19885901-19885901	1	9.32608e-10	1.96747e-07	0.0550729	0.0550729	429	23603	0	NAV2
15029	chr5:16510489-16510489	1	9.39046e-10	2.0722e-07	0.0528793	0.0528793	434	15335	0	RETREG1
11397	chr2:127811853-127811853	1	9.75687e-10	2.21336e-08	0.072174	0.072174	355	9320	0	BIN1
6770	chr15:44959064-44959064	1	1.07729e-09	1.29285e-07	-0.0656643	-0.0656643	415	6493	0	PATL2
6444	chr14:99989889-99989889	1	1.13926e-09	2.02192e-07	0.06214	0.06214	432	10759	0	CCDC85C
1312	chr1:120310021-120310021	1	1.14139e-09	9.36036e-08	0.0871771	0.0871771	398	10728	0	HMGCS2
15320	chr5:95070389-95070389	1	1.17534e-09	2.56969e-08	0.0598024	0.0598024	359	7255	0	RHOBTB3
11301	chr2:106743960-106743960	1	1.20898e-09	2.62838e-08	0.0584074	0.0584074	360	21665	0	UXS1
253	chr1:8443425-8443425	1	1.2791e-09	1.3523e-07	-0.0825831	-0.0825831	417	13918	0	RERE
169	chr1:3720588-3720744	2	1.28762e-09	1.70324e-07	0.0643418	0.0609865	423	17235	7519	LRRC47
11582	chr2:173255507-173255507	1	1.28939e-09	2.7687e-08	0.0788164	0.0788164	361	11648	36574	ITGA6
14469	chr4:69138730-69138730	1	1.38741e-09	2.95422e-08	0.0534899	0.0534899	362	4650	27317	TMPRSS11B
16105	chr6:15448614-15448614	1	1.39885e-09	2.95907e-08	0.0523604	0.0523604	363	11710	0	JARID2
6472	chr14:100807646-100807646	1	1.51421e-09	3.15502e-08	-0.0943193	-0.0943193	365	20650	0	WARS
2524	chr10:61434211-61434211	1	1.52544e-09	3.1906e-08	0.0864917	0.0864917	366	7027	0	SLC16A9
6977	chr15:69748244-69748244	1	1.53221e-09	3.19126e-08	0.0562895	0.0562895	367	18000	359	RPLP1
11249	chr2:100170766-100171136	4	1.53779e-09	1.61057e-07	0.0820388	0.0512502	421	12294	0	AFF3
6156	chr14:62455029-62455029	1	1.55954e-09	3.22712e-08	0.0750942	0.0750942	368	22386	0	SYT16
18652	chr8:48595620-48595620	1	1.62387e-09	3.33309e-08	-0.079455	-0.079455	369	7839	0	SPIDR
13639	chr3:113933104-113933175	2	1.63444e-09	3.59222e-08	-0.075223	-0.0691875	372	6331	14849	DRD3
18877	chr8:105474974-105474974	1	1.66252e-09	3.3941e-08	0.0519576	0.0519576	370	6323	0	DPYS
11010	chr2:55366440-55366440	1	1.80489e-09	3.89967e-08	0.0635701	0.0635701	376	4546	33246	CLHC1
11156	chr2:80221468-80221468	1	1.87063e-09	3.73001e-08	-0.0777878	-0.0777878	374	5406	0	CTNNA2
18532	chr8:26171697-26171697	1	1.90691e-09	4.50246e-08	-0.0771393	-0.0771393	379	15918	0	PPP2R2A
15469	chr5:130578379-130578379	1	1.96511e-09	3.87674e-08	0.0669673	0.0669673	375	16880	21322	CDC42SE2
16191	chr6:26446387-26446387	1	2.02301e-09	3.97033e-08	-0.0765218	-0.0765218	377	2729	0	BTN3A3
4693	chr12:26266049-26266049	1	2.07345e-09	4.7467e-07	0.052208	0.052208	463	21200	6909	BHLHE41
13726	chr3:127803668-127803668	1	2.19159e-09	1.42061e-07	0.0501825	0.0501825	418	23259	0	RUVBL1
7946	chr16:75491894-75491894	1	2.30998e-09	4.42683e-08	0.0517939	0.0517939	378	4232	0	TMEM170A
18018	chr7:116411780-116411780	1	2.41343e-09	4.61422e-08	0.0503915	0.0503915	380	13299	0	MET
15135	chr5:54873393-54873393	1	2.73753e-09	5.08655e-08	0.0684341	0.0684341	381	23263	42486	PLPP1
5988	chr14:24509703-24509703	1	2.81736e-09	5.20812e-08	0.0512149	0.0512149	382	20331	0	DHRS4L1
845	chr1:44351061-44351061	1	3.00179e-09	5.48556e-08	0.0664225	0.0664225	383	18950	0	ST3GAL3
1668	chr1:182557093-182557093	1	3.11864e-09	1.01498e-06	0.0560633	0.0560633	507	17845	0	RNASEL
18927	chr8:122558224-122558224	1	3.50207e-09	6.22479e-08	-0.0581114	-0.0581114	384	10466	67046	HAS2
14013	chr3:184289145-184289145	1	3.5889e-09	1.28066e-07	-0.0716959	-0.0716959	414	6763	0	EPHB3
5590	chr13:44142229-44142229	1	3.71282e-09	6.53414e-08	0.0544684	0.0544684	385	15787	0	ENOX1
16791	chr6:107230619-107230619	1	3.72716e-09	6.55357e-08	-0.0590894	-0.0590894	386	998	0	LINC02532
2647	chr10:77532329-77532329	1	3.8184e-09	6.68695e-08	-0.0930466	-0.0930466	387	22443	10189	LRMDA
18689	chr8:59521651-59521651	1	4.18516e-09	7.21533e-08	0.0594188	0.0594188	388	22703	0	NSMAF
16928	chr6:136758308-136758308	1	4.20183e-09	7.84586e-08	0.0500551	0.0500551	391	23777	0	MAP7
17774	chr7:73265946-73265946	1	4.26913e-09	9.73402e-08	-0.0675726	-0.0675726	400	5711	9090	METTL27
14315	chr4:16081205-16081205	1	4.47827e-09	7.65853e-08	-0.0962832	-0.0962832	389	23474	0	PROM1
6039	chr14:38031240-38031240	1	4.59975e-09	7.79569e-08	0.0646048	0.0646048	390	5121	10775	MIPOL1
7004	chr15:71008440-71008440	1	4.88954e-09	8.18719e-08	0.0567976	0.0567976	393	15799	0	UACA
3576	chr11:46121221-46121221	1	4.90695e-09	8.21177e-08	-0.0557097	-0.0557097	394	14653	0	PHF21A
8186	chr16:89496981-89496981	1	4.98347e-09	8.8579e-08	0.0546476	0.0546476	396	10222	0	ANKRD11
11697	chr2:197132869-197132869	1	5.28016e-09	8.71513e-08	-0.0586418	-0.0586418	395	17276	0	HECW2
550	chr1:24678010-24678010	1	5.70671e-09	9.28857e-08	-0.109259	-0.109259	397	17485	0	GRHL3
1929	chr1:213165579-213165579	1	5.72492e-09	1.05618e-07	0.0540888	0.0540888	404	23828	0	ANGEL2
5775	chr13:100753357-100753357	1	5.90748e-09	9.55766e-08	0.0666473	0.0666473	399	14369	0	PCCA
805	chr1:42381916-42381916	1	5.98188e-09	1.09961e-07	0.0644661	0.0644661	407	17699	0	HIVEP3
4029	chr11:73249851-73249851	1	6.27714e-09	1.00467e-07	-0.0601403	-0.0601403	401	7582	0	FAM168A
15961	chr6:1970710-1970710	1	6.36115e-09	1.01484e-07	-0.0570383	-0.0570383	402	9347	0	GMDS
7086	chr15:77800637-77800637	1	6.50289e-09	1.03402e-07	-0.0511228	-0.0511228	403	2715	22691	HMG20A
18134	chr7:138729073-138729073	1	6.68661e-09	1.05754e-07	-0.0697159	-0.0697159	405	16754	0	ZC3HAV1
14215	chr4:2860776-2860776	1	6.82445e-09	1.07504e-07	0.0568928	0.0568928	406	3984	0	ADD1
9286	chr17:75160330-75160330	1	7.12405e-09	1.11244e-07	0.0569423	0.0569423	408	18290	0	SEC14L1
7506	chr16:11141000-11141000	1	7.17147e-09	1.11851e-07	-0.0537506	-0.0537506	409	7650	0	CLEC16A
18800	chr8:94342970-94342970	1	7.4399e-09	1.15286e-07	0.0627049	0.0627049	410	18479	15724	LINC00535
1165	chr1:94458645-94458645	1	7.67088e-09	1.18151e-07	-0.0668112	-0.0668112	411	8012	0	ABCA4
5557	chr13:33825496-33825496	1	7.84153e-09	1.20297e-07	-0.0708287	-0.0708287	412	23794	0	STARD13
1234	chr1:110326285-110326285	1	7.96832e-09	1.2195e-07	0.0719915	0.0719915	413	21243	19640	EPS8L3
11291	chr2:106214612-106214612	1	9.00575e-09	5.24513e-07	-0.0510457	-0.0510457	471	9820	0	LOC285000
2631	chr10:76614628-76614628	1	9.99021e-09	1.47294e-07	-0.0608894	-0.0608894	419	7848	0	KAT6B
16846	chr6:117187980-117187980	1	1.06989e-08	1.56136e-07	-0.0525905	-0.0525905	420	7160	10395	RFX6
1118	chr1:86157111-86157111	1	1.18306e-08	1.69741e-07	0.0508693	0.0508693	422	15477	0	ZNHIT6
15217	chr5:72824251-72824251	1	1.21918e-08	1.73859e-07	-0.0548172	-0.0548172	424	19661	22802	BTF3
9138	chr17:66511183-66511183	1	1.26127e-08	1.78959e-07	-0.0609301	-0.0609301	425	16324	0	PRKAR1A
10203	chr19:29700860-29700860	1	1.26668e-08	1.93992e-07	0.0531387	0.0531387	427	20595	0	UQCRFS1
7903	chr16:70794856-70794856	1	1.31327e-08	8.56166e-07	0.0515722	0.0515722	492	16294	0	VAC14
15520	chr5:134214426-134214426	1	1.40823e-08	1.95807e-07	0.0596205	0.0596205	428	21399	0	TXNDC15
10877	chr2:36614588-36614588	1	1.41274e-08	2.01581e-07	-0.0587206	-0.0587206	431	14572	0	CRIM1
14639	chr4:109097522-109097522	1	1.45303e-08	2.00986e-07	-0.0570702	-0.0570702	430	18387	0	LEF1-AS1
15651	chr5:148404114-148404114	1	1.50829e-08	2.07045e-07	-0.0662221	-0.0662221	433	21280	0	SH3TC2
6880	chr15:63504871-63504871	1	1.61192e-08	2.19212e-07	-0.0546307	-0.0546307	435	14952	0	RAB8B
16648	chr6:52923340-52923340	1	1.61963e-08	2.20131e-07	0.0609551	0.0609551	436	7272	0	ICK
18974	chr8:128932775-128932775	1	1.66846e-08	5.05705e-07	-0.0613261	-0.0613261	468	17544	0	PVT1
15724	chr5:156273969-156273969	1	1.67507e-08	2.26592e-07	0.0516529	0.0516529	437	5648	3579	PPP1R2B
12380	chr20:44881449-44881449	1	1.70868e-08	1.58353e-05	0.0514401	0.0514401	596	18595	0	CDH22
14744	chr4:144262077-144262077	1	1.79772e-08	2.40326e-07	0.0602851	0.0602851	438	8230	0	GAB1
11660	chr2:189191655-189191655	1	1.81145e-08	2.42559e-07	0.0559416	0.0559416	440	14752	0	GULP1
7042	chr15:74676231-74676231	1	1.81194e-08	2.41979e-07	-0.0514703	-0.0514703	439	5786	16149	CYP11A1
770	chr1:39451509-39451509	1	1.85537e-08	2.4684e-07	0.0727558	0.0727558	441	21297	5406	AKIRIN1
6765	chr15:44063940-44063940	1	1.93248e-08	2.55333e-07	0.0507422	0.0507422	442	10239	0	PDIA3
17717	chr7:55513985-55513985	1	2.13836e-08	4.60591e-07	0.0532072	0.0532072	461	16487	12549	LANCL2
8912	chr17:46715533-46715533	1	2.14478e-08	5.58582e-07	0.0665069	0.0665069	473	13019	5611	MIR196A1
13658	chr3:119419493-119419493	1	2.29099e-08	2.94846e-07	-0.0530409	-0.0530409	445	23635	2375	MAATS1
8923	chr17:46993161-46993161	1	2.29545e-08	2.93865e-07	-0.0672298	-0.0672298	443	19090	0	UBE2Z
2736	chr10:89453226-89453226	1	2.29867e-08	2.94215e-07	0.0536785	0.0536785	444	23791	0	PAPSS2
7063	chr15:75616272-75616272	1	2.38468e-08	6.17458e-07	0.0524973	0.0524973	477	15667	12101	COMMD4
16125	chr6:17630124-17630124	1	2.52724e-08	3.1839e-07	0.052339	0.052339	446	24984	0	NUP153
7598	chr16:25189426-25189426	1	2.56321e-08	3.22162e-07	0.061274	0.061274	447	14751	0	LCMT1
11670	chr2:191343262-191343262	1	2.62693e-08	3.28802e-07	0.0654122	0.0654122	448	15575	0	MFSD6
18874	chr8:103981066-103981066	1	2.83451e-08	3.50432e-07	0.0518758	0.0518758	449	15050	52181	ATP6V1C1
8463	chr17:15857065-15857065	1	2.90158e-08	3.5729e-07	-0.056684	-0.056684	450	4762	0	ADORA2B
17782	chr7:73597649-73597649	1	3.02816e-08	3.70417e-07	0.0599183	0.0599183	451	20654	0	EIF4H
1064	chr1:68225713-68225713	1	3.04992e-08	3.72732e-07	0.0665638	0.0665638	452	16517	0	GNG12
13969	chr3:177000330-177000330	1	3.08077e-08	3.77159e-07	0.0625425	0.0625425	453	21357	85281	TBL1XR1
14513	chr4:77512495-77512495	1	3.17803e-08	3.86127e-07	0.0800275	0.0800275	454	17364	0	SHROOM3
11663	chr2:190309186-190309186	1	3.27795e-08	3.9618e-07	-0.0918615	-0.0918615	456	22528	0	WDR75
14831	chr4:169770092-169770092	1	3.35216e-08	4.03691e-07	-0.0534496	-0.0534496	457	7419	0	PALLD
13968	chr3:176919597-176919597	1	3.37015e-08	4.05408e-07	-0.052208	-0.052208	458	21357	4548	TBL1XR1
6764	chr15:44041928-44041928	1	3.37701e-08	4.05957e-07	-0.0545219	-0.0545219	459	10239	0	PDIA3
4393	chr11:128778506-128778506	1	3.43077e-08	4.52385e-06	-0.0905472	-0.0905472	560	11845	0	KCNJ5
1623	chr1:173443209-173443209	1	3.78309e-08	4.58124e-07	0.0507468	0.0507468	460	1383	0	LOC100506023
289	chr1:9871402-9871402	1	4.0036e-08	4.71206e-07	0.0838969	0.0838969	462	7298	0	CLSTN1
8526	chr17:19624390-19624390	1	4.05723e-08	4.7467e-07	0.0512459	0.0512459	464	5220	2097	SLC47A2
5508	chr13:28064505-28064505	1	4.0911e-08	4.77843e-07	-0.0512162	-0.0512162	465	6902	39765	MTIF3
5041	chr12:76100610-76100610	1	4.10893e-08	4.84289e-07	-0.0820552	-0.0820552	467	3399	195191	KRR1
16555	chr6:42089403-42089403	1	4.12202e-08	4.80667e-07	0.0513284	0.0513284	466	18834	0	C6orf132
225	chr1:7393686-7393686	1	4.33318e-08	1.00222e-06	0.0526501	0.0526501	506	7638	0	CAMTA1
9854	chr19:3553032-3553032	1	4.43647e-08	5.12394e-07	-0.0533112	-0.0533112	470	4332	0	MFSD12
18952	chr8:126162903-126162903	1	4.44935e-08	5.12134e-07	0.0504825	0.0504825	469	9988	0	NSMCE2
5684	chr13:73743377-73743377	1	4.7861e-08	5.44089e-07	0.0511077	0.0511077	472	19651	91700	KLF5
19198	chr9:35848330-35848330	1	4.90156e-08	2.1926e-06	-0.0517133	-0.0517133	539	14946	0	TMEM8B
2399	chr10:30138588-30138588	1	4.96978e-08	5.61478e-07	-0.0596118	-0.0596118	474	19616	112723	SVIL
1148	chr1:92149139-92149139	1	5.33758e-08	7.18181e-07	0.0595523	0.0595523	484	19971	0	TGFBR3
6184	chr14:65623632-65623632	1	5.4312e-08	6.05801e-07	-0.0707941	-0.0707941	475	13230	54218	MAX
6031	chr14:35854012-35854012	1	5.48129e-08	6.10156e-07	0.058508	0.058508	476	13975	16703	NFKBIA
13865	chr3:151309377-151309377	1	5.60855e-08	6.21487e-07	0.0517548	0.0517548	478	2174	25593	MIR5186
13949	chr3:171520494-171520494	1	5.6264e-08	6.22918e-07	-0.0550846	-0.0550846	479	15118	0	PLD1
12738	chr22:24796628-24796628	1	5.6285e-08	6.25405e-07	-0.0626272	-0.0626272	480	7742	0	SPECC1L
1807	chr1:204195149-204195149	1	5.72814e-08	6.32649e-07	0.0538015	0.0538015	481	7288	0	PLEKHA6
5850	chr13:111540404-111540404	1	5.89135e-08	6.47757e-07	0.0534665	0.0534665	482	16213	0	ANKRD10
1026	chr1:64212080-64212080	1	6.4321e-08	6.97609e-07	-0.0528124	-0.0528124	483	14091	27609	ROR1
7533	chr16:14729433-14729433	1	6.55102e-08	9.08658e-07	0.0513119	0.0513119	496	14617	0	BFAR
1984	chr1:224030614-224030614	1	6.66868e-08	1.69839e-06	-0.0773021	-0.0773021	528	20089	0	TP53BP2
2844	chr10:102108974-102108974	1	6.87899e-08	2.58114e-06	-0.058865	-0.058865	547	18161	0	SCD
10179	chr19:19168824-19168824	1	7.00087e-08	7.72914e-07	0.0512555	0.0512555	485	24304	0	ARMC6
18526	chr8:25313630-25313630	1	7.30587e-08	2.65082e-06	0.0503997	0.0503997	549	15918	0	PPP2R2A
2748	chr10:91093005-91093005	1	7.33674e-08	1.01932e-05	-0.0757158	-0.0757158	586	12537	0	LIPA
16541	chr6:41499640-41499799	2	7.45898e-08	1.09181e-06	-0.0588777	-0.051204	512	3872	14364	FOXP4
11676	chr2:191844998-191844998	1	7.73233e-08	8.13749e-07	0.05251	0.05251	486	19475	0	STAT1
19185	chr9:34428987-34428987	1	7.79286e-08	8.19128e-07	0.0572673	0.0572673	487	6727	0	FAM219A
2931	chr10:114551013-114551013	1	7.86007e-08	8.25074e-07	-0.0574304	-0.0574304	489	5025	0	VTI1A
19181	chr9:33814450-33814450	1	7.92082e-08	8.31096e-07	0.0502065	0.0502065	490	15653	2731	UBE2R2
17448	chr7:13889871-13889871	1	8.12458e-08	8.48341e-07	-0.0728895	-0.0728895	491	6826	40984	ETV1
3831	chr11:65695774-65695774	1	8.15722e-08	8.59733e-07	-0.0671178	-0.0671178	493	2944	6725	DRAP1
6828	chr15:57508437-57508437	1	8.40416e-08	8.85853e-07	0.0676131	0.0676131	495	19884	0	TCF12
6117	chr14:55920683-55920683	1	8.43348e-08	8.75347e-07	0.0689206	0.0689206	494	12016	13419	TBPL2
1345	chr1:150333953-150333953	1	8.49005e-08	9.5158e-07	0.0524133	0.0524133	502	7627	3036	RPRD2
7222	chr15:92612836-92613280	2	8.58648e-08	1.73703e-06	-0.0532936	-0.0512062	532	9418	0	SLCO3A1
7077	chr15:77220591-77220591	1	9.0697e-08	9.35987e-07	0.0515094	0.0515094	498	17756	3370	RCN2
1858	chr1:207103660-207103660	1	9.08854e-08	9.32308e-07	-0.0536241	-0.0536241	497	15053	0	PIGR
18048	chr7:126675358-126675358	1	9.14132e-08	9.36603e-07	0.0557063	0.0557063	499	10233	0	GRM8
5167	chr12:109023799-109023799	1	9.26258e-08	9.49304e-07	-0.0612998	-0.0612998	501	18309	0	SELPLG
6782	chr15:45666384-45666384	1	9.2636e-08	9.47265e-07	0.0511932	0.0511932	500	8814	0	GATM
1982	chr1:223908491-223908491	1	9.46287e-08	9.64443e-07	0.0544403	0.0544403	503	22167	0	CAPN2
11415	chr2:128587544-128587544	1	9.67051e-08	9.8225e-07	-0.107165	-0.107165	504	15282	16295	POLR2D
2188	chr1:245879613-245879613	1	9.7366e-08	9.87545e-07	-0.0584537	-0.0584537	505	15805	13184	KIF26B
7841	chr16:67381199-67381199	1	9.99697e-08	4.99971e-06	-0.0529303	-0.0529303	561	15998	0	LRRC36
14583	chr4:90117697-90117697	1	1.007e-07	1.01595e-06	0.0689374	0.0689374	508	9892	47731	GPRIN3
12405	chr20:50312386-50312632	2	1.01048e-07	1.17365e-06	-0.0599283	-0.0515848	514	2131	0	ATP9A
16542	chr6:41506029-41506029	1	1.01691e-07	1.02799e-06	0.0501568	0.0501568	509	3872	8134	FOXP4
13616	chr3:110446221-110446221	1	1.02791e-07	1.03396e-06	0.0541551	0.0541551	510	1449	317941	NECTIN3-AS1
6239	chr14:71791671-71791671	1	1.07954e-07	1.07693e-06	-0.0747852	-0.0747852	511	10779	73382	SNORD56B
354	chr1:12509707-12509707	1	1.07969e-07	1.15575e-06	-0.0511653	-0.0511653	513	15904	0	VPS13D
747	chr1:37944257-37944257	1	1.13648e-07	7.05782e-06	-0.062985	-0.062985	576	21667	0	ZC3H12A
14836	chr4:170190012-170190012	1	1.25938e-07	1.70906e-06	0.0673077	0.0673077	529	17373	0	SH3RF1
4185	chr11:110728789-110728789	1	1.30568e-07	1.26554e-06	0.0716295	0.0716295	515	17320	144876	ARHGAP20
2506	chr10:52268375-52268375	1	1.31447e-07	1.27261e-06	-0.0682745	-0.0682745	516	8539	0	SGMS1
11892	chr2:227517346-227517346	1	1.3668e-07	1.31619e-06	-0.0846546	-0.0846546	517	2184	6079	MIR5702
18457	chr8:19009591-19009591	1	1.38308e-07	1.32792e-06	-0.0628722	-0.0628722	518	262	31594	LOC100128993
4217	chr11:114266901-114266901	1	1.38479e-07	1.32914e-06	0.0974683	0.0974683	519	15358	0	C11orf71
18427	chr8:11663584-11663584	1	1.48264e-07	4.11447e-06	-0.066811	-0.066811	558	7146	0	FDFT1
4305	chr11:121243886-121243886	1	1.50013e-07	1.42134e-06	-0.0802113	-0.0802113	520	18153	59766	SC5D
8935	chr17:47436584-47436584	1	1.55632e-07	1.72526e-06	0.0530012	0.0530012	530	7253	0	ZNF652
352	chr1:12466185-12466185	1	1.59934e-07	1.50175e-06	0.0657321	0.0657321	521	15904	0	VPS13D
5668	chr13:53454712-53454712	1	1.60123e-07	1.51472e-06	0.0570353	0.0570353	523	14377	31936	PCDH8
11725	chr2:201084797-201084797	1	1.60819e-07	1.50817e-06	0.0617516	0.0617516	522	8625	85806	SPATS2L
12789	chr22:31062286-31062286	1	1.61962e-07	2.32544e-06	0.054389	0.054389	541	11082	0	SLC35E4
16657	chr6:53720312-53720312	1	1.63257e-07	1.54256e-06	-0.0522952	-0.0522952	525	15946	0	LRRC1
7784	chr16:57509786-57509786	1	1.63573e-07	1.53002e-06	-0.0676626	-0.0676626	524	16311	0	DOK4
13116	chr3:12332780-12332780	1	1.69379e-07	1.57739e-06	0.0614831	0.0614831	526	15476	0	PPARG
3382	chr11:10580060-10580060	1	1.74875e-07	1.61669e-06	0.0592211	0.0592211	527	3201	0	LYVE1
10891	chr2:37882358-37882358	1	1.75858e-07	1.74305e-06	-0.0586499	-0.0586499	533	2956	0	CDC42EP3
5967	chr14:23083160-23083160	1	1.83665e-07	2.28758e-06	0.0682796	0.0682796	540	18227	1894	ABHD4
2328	chr10:14573173-14573173	1	1.87619e-07	1.72792e-06	0.0586119	0.0586119	531	22318	0	FAM107B
16096	chr6:14771388-14771388	1	1.92742e-07	1.75701e-06	0.0645923	0.0645923	534	11710	474345	JARID2
3655	chr11:59620354-59620354	1	2.00017e-07	1.81426e-06	0.0539614	0.0539614	535	19899	0	TCN1
4141	chr11:94886261-94886261	1	2.00577e-07	2.38828e-06	-0.0567809	-0.0567809	542	5049	12415	SESN3
15383	chr5:112592733-112592733	1	2.19883e-07	1.96538e-06	0.052419	0.052419	536	13252	0	MCC
6152	chr14:62166083-62166083	1	2.44389e-07	2.15157e-06	-0.057372	-0.057372	537	10543	0	HIF1A
17475	chr7:20346927-20346927	1	2.46292e-07	2.1657e-06	0.0788312	0.0788312	538	11688	23397	ITGB8
3572	chr11:45879730-45879730	1	2.79612e-07	2.41816e-06	0.0718412	0.0718412	543	4959	0	CRY2
3348	chr11:6767826-6767826	1	2.85197e-07	2.45206e-06	-0.0643891	-0.0643891	544	11007	21411	OR2AG2
11489	chr2:153079618-153079618	1	2.90156e-07	2.48668e-06	0.0763697	0.0763697	545	2617	47111	STAM2
3605	chr11:47633146-47633146	1	2.92278e-07	2.50151e-06	-0.0594853	-0.0594853	546	8008	5711	MTCH2
12508	chr21:18980308-18980308	1	3.10352e-07	2.63454e-06	0.0634858	0.0634858	548	3256	0	BTG3
13782	chr3:136062740-136062740	1	3.36395e-07	2.82737e-06	0.0772212	0.0772212	550	2641	0	STAG1
10692	chr2:9134057-9134057	1	3.62822e-07	3.01682e-06	-0.0595309	-0.0595309	551	4520	0	MBOAT2
9003	chr17:54864697-54864697	1	3.79701e-07	3.13854e-06	-0.0785561	-0.0785561	552	11037	4576	C17orf67
13224	chr3:33433360-33433360	1	3.8216e-07	3.15599e-06	-0.0606575	-0.0606575	553	20554	0	UBP1
914	chr1:51769687-51769687	1	3.96274e-07	3.25664e-06	-0.0593742	-0.0593742	554	7390	0	TTC39A
4019	chr11:72682460-72682460	1	4.02604e-07	3.30282e-06	0.0588746	0.0588746	555	24886	0	FCHSD2
1083	chr1:78892408-78892408	1	4.07729e-07	3.34874e-06	0.0513442	0.0513442	556	5379	57260	MGC27382
18302	chr7:156731882-156731882	1	4.58768e-07	6.19692e-06	0.0525917	0.0525917	572	18644	10534	NOM1
6803	chr15:50477521-50477521	1	5.00479e-07	3.98341e-06	0.0529387	0.0529387	557	3298	0	SLC27A2
2910	chr10:108385382-108385382	1	5.46904e-07	4.2973e-06	0.0581324	0.0581324	559	3761	0	SORCS1
510	chr1:22431609-22431609	1	6.11941e-07	1.40222e-05	-0.0511706	-0.0511706	595	24989	12172	CDC42
15987	chr6:3324467-3324467	1	6.77309e-07	5.15409e-06	-0.0527882	-0.0527882	562	18146	0	SLC22A23
6878	chr15:63349192-63349192	1	7.21328e-07	5.44223e-06	-0.0503019	-0.0503019	563	20098	0	TPM1
5605	chr13:45781603-45781603	1	7.22141e-07	5.44781e-06	0.0882273	0.0882273	564	10272	0	GTF2F2
1014	chr1:62664360-62664360	1	7.35426e-07	5.54104e-06	-0.0617149	-0.0617149	565	15436	0	L1TD1
12703	chr22:19962042-19962042	1	7.38416e-07	4.20206e-05	-0.0532372	-0.0532372	620	13283	0	ARVCF
9142	chr17:67449345-67449345	1	7.3941e-07	1.0705e-05	-0.0538067	-0.0538067	590	16548	0	MAP2K6
5797	chr13:106939472-106939472	1	7.49433e-07	5.62936e-06	-0.0519543	-0.0519543	566	20260	89438	LINC00460
18020	chr7:116750996-116750996	1	7.52697e-07	5.66504e-06	-0.0632327	-0.0632327	567	24340	0	ST7-AS2
5327	chr12:122835060-122835060	1	8.04937e-07	5.98432e-06	-0.0757408	-0.0757408	568	18087	0	CLIP1
7082	chr15:77472416-77472416	1	8.07675e-07	6.00199e-06	-0.0630318	-0.0630318	569	21455	0	PEAK1
5118	chr12:100579233-100579233	1	8.07803e-07	6.00201e-06	-0.0583344	-0.0583344	570	873	4428	MIR1827
18034	chr7:121566048-121566048	1	8.35092e-07	6.17861e-06	0.0558285	0.0558285	571	17526	0	PTPRZ1
10825	chr2:27190789-27190789	1	8.71827e-07	6.42168e-06	0.0563212	0.0563212	573	7335	2735	MAPRE3
4145	chr11:95433344-95433344	1	8.76493e-07	6.44132e-06	-0.0533095	-0.0533095	574	5048	68761	FAM76B
2388	chr10:28588024-28588024	1	8.97599e-07	6.57798e-06	-0.0701289	-0.0701289	575	5022	0	MPP7
3833	chr11:65894463-65894463	1	9.74526e-07	7.06326e-06	-0.0707195	-0.0707195	577	16288	0	PACS1
3518	chr11:34771918-34771918	1	9.92195e-07	7.17179e-06	-0.0661404	-0.0661404	578	8827	87083	EHF
10432	chr19:45950425-45950425	1	1.06958e-06	7.65188e-06	0.0523525	0.0523525	579	6792	0	ERCC1
16681	chr6:70952001-70952001	1	1.17111e-06	8.27094e-06	0.0567277	0.0567277	580	4523	0	COL9A1
749	chr1:37952273-37952273	1	1.21764e-06	8.55046e-06	-0.0613243	-0.0613243	581	21667	2294	ZC3H12A
19323	chr9:110310795-110310795	1	1.23026e-06	8.62399e-06	-0.0755101	-0.0755101	582	24260	58747	KLF4
1149	chr1:92197531-92197531	1	1.27294e-06	8.88111e-06	-0.114242	-0.114242	583	19971	0	TGFBR3
2725	chr10:88632654-88632654	1	1.32404e-06	9.19576e-06	-0.0618253	-0.0618253	584	19246	0	BMPR1A
18748	chr8:74211842-74211842	1	1.37306e-06	9.48721e-06	0.0542952	0.0542952	585	5737	0	RDH10
6201	chr14:68509470-68509470	1	1.49676e-06	1.02133e-05	0.0521508	0.0521508	587	17658	0	RAD51B
10915	chr2:42134162-42134162	1	1.56286e-06	1.06156e-05	0.0773231	0.0773231	588	12179	12975	LINC01913
11068	chr2:65617203-65617203	1	1.56982e-06	1.06588e-05	-0.0505007	-0.0505007	589	6598	0	SPRED2
14521	chr4:77892772-77892772	1	1.57584e-06	1.26269e-05	0.0531443	0.0531443	594	16347	0	SEPTIN11
16488	chr6:35941709-35941709	1	1.59939e-06	1.08323e-05	0.0525917	0.0525917	591	3898	0	SLC26A8
15784	chr5:167770232-167770232	1	1.75648e-06	1.17537e-05	0.0616801	0.0616801	592	7660	0	WWC1
15163	chr5:60541865-60541865	1	1.83619e-06	1.22126e-05	0.0505849	0.0505849	593	18492	83562	SMIM15
14335	chr4:22518476-22518476	1	1.90249e-06	0.000340369	0.055151	0.055151	676	6082	798	ADGRA3
17487	chr7:22485718-22485718	1	2.05752e-06	4.40355e-05	-0.0519698	-0.0519698	621	8315	0	STEAP1B
9093	chr17:62225407-62225407	1	2.21558e-06	2.27239e-05	-0.0664853	-0.0664853	607	16440	0	TEX2
13821	chr3:142663294-142663294	1	2.4913e-06	1.59265e-05	-0.0595962	-0.0595962	597	1562	1915	LOC100507389
4844	chr12:52165097-52165097	1	2.52405e-06	1.61142e-05	0.063673	0.063673	598	18175	0	SCN8A
16968	chr6:140001095-140001095	1	2.53986e-06	1.62386e-05	0.057501	0.057501	599	499	91114	FILNC1
14874	chr4:185371335-185371335	1	2.57256e-06	1.63909e-05	-0.0608946	-0.0608946	600	11653	0	IRF2
10192	chr19:19748461-19748461	1	2.6065e-06	7.7873e-05	0.0872246	0.0872246	640	14625	0	GMIP
5562	chr13:34411638-34411638	1	3.12517e-06	1.93662e-05	0.0513388	0.0513388	601	17781	0	RFC3
10531	chr19:49891494-49891574	2	3.13273e-06	4.87127e-05	-0.0609626	-0.0602929	624	5297	0	CCDC155
14817	chr4:160204019-160204019	1	3.36383e-06	2.06777e-05	0.0577307	0.0577307	602	24711	0	RAPGEF2
7102	chr15:78651749-78651749	1	3.38694e-06	2.07506e-05	0.0648277	0.0648277	603	4817	11176	CRABP1
13829	chr3:146258875-146258875	1	3.45356e-06	2.11386e-05	0.052033	0.052033	604	15150	0	PLSCR1
2140	chr1:235872320-235872320	1	3.54757e-06	2.15946e-05	0.0529642	0.0529642	605	3606	0	LYST
1177	chr1:95258162-95258162	1	3.66393e-06	2.21889e-05	-0.0529456	-0.0529456	606	4377	27735	SLC44A3
16730	chr6:88513713-88513713	1	3.98533e-06	2.38239e-05	-0.0633397	-0.0633397	608	15839	101727	AKIRIN2
12014	chr2:238235136-238235136	1	4.16228e-06	2.47371e-05	0.0539269	0.0539269	610	4507	0	COL6A3
15745	chr5:158605914-158605914	1	4.23375e-06	2.51067e-05	-0.0717924	-0.0717924	611	5654	0	RNF145
5803	chr13:107180025-107180025	1	4.71733e-06	2.76199e-05	0.0512383	0.0512383	612	6430	0	EFNB2
11251	chr2:100327369-100327369	1	4.8535e-06	2.83105e-05	0.0542445	0.0542445	613	12294	0	AFF3
7084	chr15:77643229-77643229	1	5.84816e-06	3.33033e-05	0.114617	0.114617	614	21455	0	PEAK1
6971	chr15:69447132-69447132	1	6.06713e-06	3.43686e-05	-0.0580394	-0.0580394	615	962	0	MIR548H4
1882	chr1:208274624-208274624	1	6.26785e-06	3.53589e-05	0.0558371	0.0558371	616	15155	0	PLXNA2
13198	chr3:27632180-27632180	1	6.62805e-06	3.71335e-05	-0.0519209	-0.0519209	617	24516	106268	SLC4A7
243	chr1:8143891-8143891	1	6.62925e-06	3.71387e-05	-0.0910435	-0.0910435	618	15262	57497	ERRFI1
8063	chr16:86005681-86005681	1	6.71587e-06	4.04613e-05	0.0792241	0.0792241	619	11057	49469	IRF8
16481	chr6:35654363-35654363	1	7.39055e-06	5.06516e-05	-0.0615299	-0.0615299	625	7304	0	FKBP5
7568	chr16:20916305-20916305	1	7.69288e-06	0.000107983	-0.0853103	-0.0853103	651	16987	0	LYRM1
2155	chr1:239552128-239552128	1	7.748e-06	0.000300661	-0.0530867	-0.0530867	674	3611	0	CHRM3
19288	chr9:98495510-98495510	1	8.21279e-06	4.47145e-05	0.0521865	0.0521865	622	249	72859	LINC00476
14547	chr4:82407884-82407884	1	8.57984e-06	4.64962e-05	-0.0549366	-0.0549366	623	5619	14822	RASGEF1B
6876	chr15:63337352-63337496	2	8.85368e-06	8.72311e-05	-0.0606172	-0.0531037	646	20098	0	TPM1
11011	chr2:55368122-55368122	1	9.31715e-06	5.42405e-05	0.0667705	0.0667705	629	4546	31564	CLHC1
12498	chr20:62579792-62579792	1	9.42196e-06	5.07077e-05	-0.07861	-0.07861	626	15691	0	UCKL1
2512	chr10:52984440-52984440	1	9.69668e-06	5.17566e-05	-0.0552322	-0.0552322	627	16490	0	PRKG1
12406	chr20:51592177-51592177	1	9.85027e-06	6.23596e-05	-0.0630247	-0.0630247	635	4470	0	TSHZ2
18869	chr8:103671986-103671986	1	1.01219e-05	5.37724e-05	0.0576074	0.0576074	628	19991	4002	KLF10
18794	chr8:90794647-90794647	1	1.02653e-05	5.44419e-05	-0.0731792	-0.0731792	630	23406	0	RIPK2
1051	chr1:66799419-66799419	1	1.03603e-05	6.63275e-05	-0.113503	-0.113503	636	14728	0	PDE4B
11373	chr2:120824615-120824615	1	1.09697e-05	5.76834e-05	0.0644898	0.0644898	631	17401	0	EPB41L5
15045	chr5:17113616-17113616	1	1.11345e-05	5.8763e-05	-0.0518904	-0.0518904	632	9927	16520	BASP1-AS1
15455	chr5:126648067-126648067	1	1.14569e-05	5.99872e-05	0.0518241	0.0518241	633	22737	0	MEGF10
3170	chr10:135341870-135342620	5	1.1561e-05	0.00148519	0.0733863	0.0547842	699	5727	0	CYP2E1
2395	chr10:29948324-29948428	2	1.16871e-05	7.90757e-05	-0.0770999	-0.0568637	643	19616	0	SVIL
7208	chr15:91413236-91413236	1	1.17368e-05	0.00578207	-0.0609238	-0.0609238	705	14247	0	FURIN
11901	chr2:228579338-228579338	1	1.17581e-05	6.13821e-05	0.0811364	0.0811364	634	21808	0	SLC19A3
2979	chr10:118652838-118652981	2	1.18384e-05	0.000119449	-0.0723898	-0.0615835	654	17423	0	SHTN1
12463	chr20:61472147-61472147	1	1.26531e-05	9.86454e-05	0.0634503	0.0634503	648	4534	0	COL9A3
6999	chr15:70785399-70785399	1	1.27084e-05	0.000205767	-0.0501654	-0.0501654	663	15799	161493	UACA
15225	chr5:74231171-74231171	1	1.30077e-05	6.71099e-05	-0.0542269	-0.0542269	637	8661	39382	FAM169A
14891	chr4:186760378-186760378	1	1.45072e-05	7.54412e-05	0.0540059	0.0540059	639	22874	0	SORBS2
4814	chr12:50339186-50339186	1	1.46445e-05	2.41275e-05	-0.0579168	-0.0579168	609	11576	5337	AQP2
15390	chr5:114713211-114713211	1	1.46478e-05	7.46006e-05	0.0502338	0.0502338	638	5647	80752	CCDC112
5049	chr12:78389181-78389181	1	1.54809e-05	7.8275e-05	0.0614555	0.0614555	641	23601	0	NAV3
2560	chr10:65393556-65393556	1	1.55159e-05	7.84821e-05	-0.0550136	-0.0550136	642	7038	8672	REEP3
5237	chr12:116109829-116109829	1	1.69328e-05	8.46631e-05	-0.0586491	-0.0586491	644	7746	286551	MED13L
6895	chr15:64202084-64202084	1	1.70478e-05	8.51888e-05	0.0576307	0.0576307	645	7927	0	DAPK2
14067	chr3:188115336-188115336	1	1.96362e-05	9.65781e-05	-0.0835037	-0.0835037	647	12845	0	LPP
9011	chr17:55371727-55371727	1	2.10695e-05	0.000102798	-0.0633964	-0.0633964	649	4236	0	MSI2
11637	chr2:180408380-180408380	1	2.12598e-05	0.000103961	0.0511127	0.0511127	650	5509	0	ZNF385B
5208	chr12:113340341-113340341	1	2.30762e-05	0.000111465	-0.0571649	-0.0571649	652	7309	3656	RPH3A
14739	chr4:142249864-142249864	1	2.35398e-05	0.000113379	-0.0508321	-0.0508321	653	9282	94013	ZNF330
9223	chr17:73086066-73086066	1	2.51153e-05	0.000147075	0.0507803	0.0507803	660	23908	0	SLC16A5
13441	chr3:55513773-55513773	1	2.71002e-05	0.000674396	-0.0608615	-0.0608615	695	20667	0	WNT5A
4123	chr11:89600012-89600012	1	2.85754e-05	0.000134748	0.0937813	0.0937813	655	18445	3593	TRIM64B
12660	chr21:46452394-46452394	1	2.86658e-05	0.000135094	0.0673233	0.0673233	656	11886	27751	PICSAR
16708	chr6:80316821-80316821	1	2.91239e-05	0.000137073	0.0608692	0.0608692	657	22345	24178	SH3BGRL2
4397	chr11:129145951-129145951	1	2.9589e-05	0.000139022	0.0502461	0.0502461	658	24763	83857	ARHGAP32
15267	chr5:79542470-79542470	1	2.99713e-05	0.000140717	-0.0505383	-0.0505383	659	8353	0	SERINC5
14057	chr3:187464648-187464648	1	3.04475e-05	0.00303398	-0.059546	-0.059546	703	17843	1134	BCL6
7753	chr16:55794595-55794731	2	3.08683e-05	0.000252266	-0.064942	-0.0563896	671	14923	0	CES1P1
2666	chr10:79938389-79938389	1	3.24388e-05	0.000232341	0.050549	0.050549	667	511	69992	LINC00856
9015	chr17:55474061-55474061	1	3.84648e-05	0.000533273	0.0599891	0.0599891	691	4236	0	MSI2
1827	chr1:205470209-205470209	1	4.31431e-05	0.000194335	0.058829	0.058829	661	14623	3474	CDK18
19010	chr8:135732917-135732917	1	4.31597e-05	0.000194394	-0.0545367	-0.0545367	662	17368	7624	ZFAT
13419	chr3:52722445-52722452	2	4.7304e-05	0.00104095	0.0607585	0.0567923	698	8842	0	GNL3
870	chr1:45350531-45350531	1	4.81971e-05	0.00021455	-0.055826	-0.055826	664	23532	0	EIF2B3
19274	chr9:96362102-96362102	1	4.95025e-05	0.000219861	-0.0569836	-0.0569836	665	15027	0	PHF2
9323	chr17:76320916-76320916	1	5.12912e-05	0.000226839	-0.0586889	-0.0586889	666	23702	31942	SOCS3
2371	chr10:24639738-24639738	1	5.39052e-05	0.000237166	-0.0626297	-0.0626297	668	16626	0	KIAA1217
10941	chr2:43496213-43496213	1	5.50134e-05	0.000839028	-0.0541976	-0.0541976	696	18234	0	THADA
11646	chr2:183224447-183224447	1	5.71282e-05	0.000249736	0.0542247	0.0542247	669	14687	0	PDE1A
12141	chr20:2928233-2928233	1	5.76145e-05	0.000251648	-0.0523693	-0.0523693	670	17503	0	PTPRA
7279	chr15:101766122-101766122	1	5.87955e-05	0.000256273	-0.0632414	-0.0632414	672	7271	0	CHSY1
259	chr1:8611966-8611966	1	6.12524e-05	0.000411347	0.0912494	0.0912494	679	13918	0	RERE
9732	chr19:916417-916417	1	6.35645e-05	0.00518789	0.0735642	0.0735642	704	22819	924	KISS1R
18723	chr8:66946188-66946188	1	6.68381e-05	0.000287265	0.0542408	0.0542408	673	23208	0	DNAJC5B
15810	chr5:171616388-171616388	1	6.71612e-05	0.000465283	0.0501299	0.0501299	686	19582	1041	STK10
15288	chr5:83140500-83140500	1	7.8449e-05	0.000331204	-0.0543796	-0.0543796	675	2212	97625	EDIL3
6556	chr14:104552032-104552209	3	8.13194e-05	0.0021976	0.0637274	0.0508884	701	11750	0	ASPG
15112	chr5:43007320-43007320	1	8.61928e-05	0.00226689	0.0545385	0.0545385	702	18958	7510	LOC648987
2137	chr1:235796187-235796187	1	9.26166e-05	0.000384035	-0.0620226	-0.0620226	677	9368	0	GNG4
18987	chr8:130389960-130389960	1	9.41795e-05	0.000389942	0.0502758	0.0502758	678	20345	136473	LINC00977
10708	chr2:10193895-10193895	1	9.84932e-05	0.000980479	-0.0528559	-0.0528559	697	22806	0	KLF11
2733	chr10:89338685-89338685	1	0.000102914	0.00042217	-0.0561223	-0.0561223	680	24581	25466	MINPP1
15222	chr5:73833812-73833812	1	0.000103402	0.000423936	-0.0518691	-0.0518691	681	23097	89418	ENC1
6053	chr14:46241576-46241576	1	0.000103619	0.000424776	0.0506878	0.0506878	682	1432	291785	LINC00871
18957	chr8:126557901-126557901	1	0.00010577	0.000432477	-0.0511755	-0.0511755	683	2582	107256	TRIB1
13979	chr3:179170617-179170617	1	0.000108426	0.0021438	0.0574515	0.0574515	700	17727	1245	GNB4
1174	chr1:95167783-95167783	1	0.000111485	0.0004532	-0.0552411	-0.0552411	684	4377	118114	SLC44A3
11764	chr2:206139894-206139894	1	0.000111762	0.000454078	0.0592099	0.0592099	685	3977	0	PARD3B
11761	chr2:205529703-205529703	1	0.000123002	0.000495341	0.054561	0.054561	687	3977	0	PARD3B
1634	chr1:175490611-175490611	1	0.00012501	0.000502568	0.0557562	0.0557562	688	20066	0	TNR
11887	chr2:225874509-225874509	1	0.000125934	0.000506032	0.0811745	0.0811745	689	16223	0	DOCK10
4813	chr12:50288819-50288819	1	0.000132813	0.000531176	-0.054784	-0.054784	690	7415	0	FAIM2
12984	chr22:46809688-46809688	1	0.00013879	0.000552458	0.064462	0.064462	692	24630	0	CELSR1
1288	chr1:116549227-116549227	1	0.000141678	0.000562719	-0.0508386	-0.0508386	693	16080	0	SLC22A15
7989	chr16:84405775-84405775	1	0.000146275	0.000579388	-0.0586363	-0.0586363	694	24929	0	ATP2C2

## Sheet: S3_DMVCs
Targe_ID	t	P(TT)	Av_control	Av_IBD	log[V1/V0]	P(BT)	q(BT)	distance	nearestGeneSymbol	distance	nearestTSS	nearestTranscript	means.ctrl	means.ibd	delta
cg05718255	-12.461	1.16558e-28	0.15088	0.235465	-2.38007	2.2084e-14	6.28015e-13	0	HMOX1	5973	MCM5	uc003anu.4	0.242212	0.194826	-0.0473859
cg26130864	12.1913	1.14413e-27	0.819969	0.706613	-2.25364	3.0618e-13	7.61528e-12	0	SLC4A11	10271	SLC4A11	uc002wig.3	0.72831	0.734994	0.00668437
cg22718139	-12.1554	4.12738e-26	0.373575	0.628138	-1.06474	0.000203227	0.00075886	0	HMGCS2	114	HMGCS2	uc001eid.3	0.538041	0.566474	0.0284332
cg27051500	-11.7424	2.51984e-25	0.461682	0.567053	-1.38924	2.02586e-06	1.46711e-05	0	GNA11	13381	GNA11	uc002lxd.3	0.550159	0.53449	-0.0156694
cg27127003	-11.3761	9.47398e-25	0.467379	0.604987	-2.01767	3.38783e-11	6.43177e-10	0	CRACR2A	715	CRACR2A	uc001qmi.1	0.566808	0.571587	0.00477897
cg09742465	11.1085	2.76512e-23	0.614189	0.428523	-1.38228	2.2551e-06	1.6121e-05	149604	LINC00299	149604	LINC00299	uc010eww.2	0.50644	0.453623	-0.0528169
cg13774987	-11.0219	5.11518e-23	0.454172	0.627665	-1.38905	2.03166e-06	1.4708e-05	0	SLC19A3	3405	SLC19A3	uc002vpi.3	0.599031	0.573902	-0.0251292
cg25066772	10.7656	5.49783e-22	0.505717	0.410236	-1.19683	3.44034e-05	0.000170455	0	RIN3	18754	RIN3	uc001yar.1	0.461709	0.428919	-0.0327897
cg01566166	-10.4998	1.63085e-21	0.358866	0.452864	-1.53829	1.87477e-07	1.77138e-06	0	IHH	1899	MIR3131	uc021vxa.1	0.42459	0.425033	0.000443859
cg10466548	10.4184	8.31693e-21	0.492975	0.3322	-1.09698	0.000133483	0.000535356	5836	CIITA	5836	CIITA	uc002dag.2	0.398947	0.360933	-0.0380142
cg02855207	-10.3861	8.84896e-21	0.325893	0.414041	-1.1596	5.75745e-05	0.000263773	387	RELT	387	RELT	uc001otv.3	0.379373	0.390795	0.0114217
cg26974214	10.3874	9.13027e-21	0.651395	0.425461	-1.14386	7.1341e-05	0.00031628	0	LIPA	416	IFIT1	uc001kgi.4	0.534294	0.466929	-0.0673656
cg17445097	10.4062	9.68495e-21	0.747428	0.580187	-1.07188	0.000185283	0.000703595	0	PHF12	10907	PHF12	uc002hdh.1	0.659065	0.63217	-0.0268949
cg08648499	-10.3631	1.27359e-20	0.358856	0.489178	-1.08137	0.000163787	0.000634802	481	PRSS8	481	PRSS8	uc002ebc.4	0.460611	0.445267	-0.0153438
cg23387863	10.128	1.35307e-20	0.823415	0.696056	-1.92332	2.05416e-10	3.44636e-09	0	PEAK1	1964	PEAK1	uc002bcn.2	0.722091	0.727654	0.0055626
cg04618386	-10.1052	7.69883e-20	0.520082	0.649635	-1.07458	0.000178906	0.000683254	53671	ID2	53671	ID2	uc002qza.3	0.587135	0.622067	0.0349318
cg09438522	9.95426	8.18227e-20	0.738501	0.610385	-1.55161	1.50433e-07	1.45372e-06	0	NR2C2	10816	FGD5-AS1	uc031ryn.1	0.62002	0.649144	0.0291237
cg12898512	-9.84317	1.0424e-19	0.484981	0.594445	-1.96787	8.82405e-11	1.57416e-09	0	F11R	1138	TSTD1	uc001fxh.4	0.543096	0.581589	0.0384925
cg19419246	-9.95536	1.23491e-19	0.499002	0.625638	-1.32778	5.16036e-06	3.33097e-05	0	ERCC1	20826	FOSB	uc002pbw.3	0.572574	0.600741	0.0281668
cg01659176	9.86184	4.27769e-19	0.713549	0.544631	-1.05376	0.00023404	0.000851615	6340	PROX1	6340	PROX1	uc001hkg.2	0.638542	0.579323	-0.0592195
cg10518264	9.66206	4.77097e-19	0.756231	0.565711	-1.7776	3.0129e-09	4.15528e-08	592	HLA-DMB	592	HLA-DMB	uc003ocl.2	0.661893	0.609225	-0.0526683
cg04628320	-9.63434	9.9625e-19	0.49117	0.550658	-1.41262	1.4093e-06	1.06661e-05	0	OVOL3	1298	TBCB	uc002odg.1	0.549604	0.54107	-0.00853355
cg21837069	9.6106	1.0703e-18	0.589358	0.398461	-1.46864	5.8126e-07	4.87075e-06	1435	VWA1	1435	VWA1	uc001afr.3	0.52558	0.423869	-0.101711
cg20174393	-9.63434	1.57862e-18	0.487903	0.597783	-1.16756	5.16233e-05	0.000240813	38698	CCDC71L	43121	CCDC71L	uc003vdt.3	0.572003	0.572471	0.000467765
cg09321817	9.52225	2.04997e-18	0.737785	0.483083	-1.44844	8.01977e-07	6.49816e-06	0	HLA-DPA1	25	HLA-DPA1	uc010juk.3	0.60171	0.547361	-0.0543493
cg05366058	-9.59539	2.25648e-18	0.36859	0.498801	-1.12224	9.54545e-05	0.000404307	0	PPP2R2A	2352	KCTD9	uc003xeo.3	0.459346	0.460272	0.000926115
cg07111834	9.44539	6.20882e-18	0.703107	0.516362	-1.12373	9.35675e-05	0.000397617	0	PTPN22	3051	AP4B1-AS1	uc001edv.2	0.607143	0.546497	-0.0606457
cg19693031	-9.44563	6.55964e-18	0.327009	0.513725	-1.09478	0.000137404	0.000548341	0	TXNIP	2204	TXNIP	uc010oys.2	0.45366	0.456649	0.00298902
cg08583411	-9.25353	9.39756e-18	0.445778	0.502247	-1.70444	1.10688e-08	1.36808e-07	0	C2	36	C2	uc011dop.2	0.488449	0.484763	-0.00368632
cg25979644	9.15424	1.40609e-17	0.886223	0.829111	-2.02119	3.16454e-11	6.03695e-10	0	ATP8B1	71322	ATP8B1	uc002lgw.3	0.855688	0.854316	-0.00137197
cg00795812	-9.16916	1.5067e-17	0.119819	0.191058	-1.81569	1.511e-09	2.20111e-08	950	PDCD1	950	PDCD1	uc002wcq.4	0.161837	0.171921	0.0100839
cg25254910	-9.30314	1.71699e-17	0.403302	0.546534	-1.09141	0.000143616	0.000568912	359	RPLP1	3084	RPLP1	uc002asd.1	0.523812	0.500353	-0.0234596
cg14114908	-9.26944	1.98787e-17	0.277811	0.443022	-1.13419	8.13022e-05	0.000353069	44334	EDN1	44334	EDN1	uc010jpb.3	0.353702	0.41083	0.0571283
cg14951497	9.09104	2.43346e-17	0.728597	0.604786	-1.88946	3.87548e-10	6.22762e-09	0	STAT1	2595	STAT1	uc021vue.1	0.643528	0.659492	0.0159641
cg01254505	10.0658	2.76083e-17	0.190542	0.0755883	1.14131	9.40043e-06	5.60153e-05	85	BST2	85	BST2	uc002ngl.3	0.107239	0.0924665	-0.0147729
cg11185291	-9.20921	3.33095e-17	0.42046	0.493706	-1.07177	0.000185563	0.000704518	0	PHPT1	1360	PHPT1	uc004cjq.4	0.483404	0.465435	-0.0179698
cg18740175	9.06915	3.53851e-17	0.857396	0.745607	-1.6664	2.14919e-08	2.49693e-07	0	NFATC2	41318	MIR3194	uc021weu.1	0.814459	0.779778	-0.0346813
cg25932713	9.08205	3.60958e-17	0.90391	0.807246	-4.39038	2.33261e-35	3.09437e-33	0	DTX3L	1039	PARP9	uc003efh.3	0.819607	0.84497	0.0253624
cg06935336	-9.04869	4.20127e-17	0.341482	0.38479	-1.63975	3.4022e-08	3.79697e-07	0	FAM83H-AS1	4597	FAM83H-AS1	uc003yzl.1	0.397812	0.36054	-0.0372722
cg00715999	9.01515	4.36166e-17	0.925392	0.864338	-1.82857	1.19428e-09	1.76957e-08	0	PRDM16	38633	MIR4251	uc021oez.1	0.918511	0.876963	-0.0415475
cg06438667	-9.0724	4.69461e-17	0.496343	0.568505	-1.42631	1.13732e-06	8.83991e-06	12246	ZNF853	20640	ZNF853	uc011jwz.2	0.536026	0.557494	0.021468
cg27543214	9.02753	8.23813e-17	0.666272	0.482893	-1.25212	1.56951e-05	8.72763e-05	49500	IER3	49500	IER3	uc003nrn.3	0.605827	0.527841	-0.0779861
cg22111167	9.03365	9.59629e-17	0.696977	0.576635	-1.13292	8.27093e-05	0.000358003	0	PTPRJ	24778	PTPRJ	uc001ngo.4	0.620958	0.615928	-0.00502998
cg00676801	8.85785	1.11825e-16	0.782652	0.672531	-2.02586	2.89075e-11	5.5484e-10	0	STAT1	1729	STAT1	uc021vue.1	0.725081	0.70554	-0.0195412
cg08644463	-9.0039	1.13298e-16	0.343501	0.477044	-1.15171	6.41277e-05	0.000289005	0	GNAI3	15775	GNAI3	uc001dxz.3	0.432806	0.435214	0.0024079
cg06193628	-8.88306	1.24688e-16	0.25278	0.365694	-1.68621	1.52291e-08	1.8293e-07	23779	SLC19A3	28108	C2orf83	uc002vph.3	0.318998	0.335725	0.0167277
cg13977835	-8.99794	1.2613e-16	0.21212	0.35016	-1.11083	0.000111134	0.000459169	1081	ID3	2945	ID3	uc001bhh.4	0.290067	0.311885	0.0218182
cg24421410	8.99856	1.40682e-16	0.701748	0.505675	-1.04431	0.000264038	0.000940478	0	HLA-DMA	677	HLA-DMA	uc003ocm.2	0.614791	0.54687	-0.067921
cg17710947	-8.79256	1.99299e-16	0.470715	0.546915	-1.85124	7.87372e-10	1.20393e-08	532	ZNF296	532	ZNF296	uc002pao.3	0.510281	0.533743	0.0234623
cg25605731	8.74144	2.0795e-16	0.910531	0.842736	-2.6356	8.87526e-17	3.19145e-15	0	CALR	2192	RAD23A	uc002mvw.2	0.847634	0.874478	0.0268434
cg01804934	8.81644	2.1376e-16	0.752486	0.54233	-1.60667	5.97961e-08	6.32468e-07	0	HLA-DPA1	139	HLA-DPA1	uc010juk.3	0.666778	0.58171	-0.0850679
cg00750366	8.75786	2.23313e-16	0.751622	0.636923	-2.02744	2.80331e-11	5.39523e-10	0	HLA-DPA1	806	HLA-DPB1	uc011dqn.2	0.625608	0.684535	0.0589265
cg25353287	-8.7396	2.37357e-16	0.218946	0.291385	-2.14722	2.64489e-12	5.8196e-11	0	PKDCC	2505	PKDCC	uc002rsg.3	0.257797	0.287479	0.0296822
cg22284398	8.87304	2.49593e-16	0.738447	0.636737	-1.20042	3.27188e-05	0.000163197	0	PRKCE	215733	PRKCE	uc002ruu.3	0.712873	0.653288	-0.0595843
cg24135977	8.7903	2.63651e-16	0.719591	0.540388	-1.57727	9.80984e-08	9.89233e-07	21410	OR2AG2	22360	OR2AG2	uc001meq.1	0.656479	0.566826	-0.0896528
cg25819424	-8.83403	2.68227e-16	0.501223	0.556742	-1.32883	5.07964e-06	3.28412e-05	0	RAP1GAP2	98231	RAP1GAP2	uc010ckd.3	0.538585	0.540808	0.00222283
cg08737246	-8.87304	3.09465e-16	0.341269	0.418677	-1.06463	0.000203508	0.000759709	0	MBP	44863	MBP	uc010xfd.2	0.381296	0.402781	0.0214841
cg12168357	-8.84755	3.43452e-16	0.393972	0.454995	-1.10342	0.000122606	0.000498579	0	ARHGEF1	10311	ARHGEF1	uc002osd.3	0.43758	0.431847	-0.00573293
cg15512534	-8.7124	4.06611e-16	0.42139	0.518566	-1.6673	2.11602e-08	2.46263e-07	0	NUAK2	6627	NUAK2	uc009xbj.1	0.476152	0.499597	0.0234446
cg14162552	-8.79272	4.77209e-16	0.554879	0.608746	-1.12267	9.49035e-05	0.000402325	0	PHPT1	1275	PHPT1	uc004cjq.4	0.58435	0.59739	0.0130408
cg04761094	-8.75555	6.64322e-16	0.455078	0.539332	-1.06599	0.00019998	0.000749062	0	LIPE	12435	LIPE-AS1	uc010eif.2	0.504967	0.514654	0.00968659
cg10766866	-8.68901	7.14539e-16	0.341277	0.437515	-1.31677	6.0833e-06	3.83723e-05	0	ASAP2	55208	ASAP2	uc002qzh.2	0.470747	0.38439	-0.0863572
cg16179589	-8.65624	8.45442e-16	0.389704	0.517633	-1.35415	3.4671e-06	2.35547e-05	2195	HNF1B	2195	HNF1B	uc002hok.4	0.452714	0.488849	0.036135
cg21920221	8.59091	1.22211e-15	0.822574	0.695896	-1.40598	1.56295e-06	1.16978e-05	0	STK10	2455	STK10	uc003mbo.1	0.649461	0.758182	0.108721
cg07884764	8.50587	1.78738e-15	0.808295	0.634827	-1.57376	1.04048e-07	1.04259e-06	171	CCDC88B	171	CCDC88B	uc009ypo.2	0.741677	0.683139	-0.0585382
cg18583697	8.43171	2.40525e-15	0.788652	0.710481	-1.7998	2.01715e-09	2.87224e-08	0	UNC5D	5445	UNC5D	uc003xju.2	0.760321	0.724147	-0.0361741
cg05672327	-8.54069	2.59163e-15	0.44701	0.539055	-1.08549	0.000155213	0.000606973	4066	QSOX2	4066	QSOX2	uc010nbi.2	0.567477	0.498039	-0.0694384
cg03065614	-8.52025	2.75271e-15	0.402445	0.489805	-1.1362	7.91305e-05	0.000345008	0	TMEM63B	1084	TMEM63B	uc010jyy.1	0.457065	0.462218	0.00515233
cg07474842	8.37848	2.83495e-15	0.692321	0.503287	-2.12694	3.96487e-12	8.53768e-11	0	MAP3K5	43130	MAP7	uc003qgz.3	0.613469	0.521697	-0.091772
cg22699768	-8.37175	3.6599e-15	0.337059	0.440482	-1.77517	3.14807e-09	4.32551e-08	6990	LINC01132	6990	LINC01132	uc001hwj.2	0.37608	0.421149	0.0450693
cg24092939	-8.43524	3.84683e-15	0.29975	0.392213	-1.30285	7.4803e-06	4.59624e-05	0	ADCY6	1762	ADCY6	uc001rsi.4	0.369838	0.360659	-0.00917958
cg15381475	8.43268	4.02116e-15	0.84362	0.721065	-1.28023	1.04353e-05	6.13487e-05	0	RAC1	21319	DAGLB	uc003spy.3	0.825654	0.743709	-0.081945
cg15323638	8.37488	4.63978e-15	0.671342	0.554295	-1.48774	4.2761e-07	3.70396e-06	0	PODXL	11509	PODXL	uc003vqw.4	0.600773	0.582352	-0.0184207
cg21499869	8.44155	4.73934e-15	0.498188	0.369244	-1.10964	0.000112908	0.000465207	0	ELL	3102	ELL	uc002njg.3	0.409888	0.393916	-0.0159718
cg23259001	-8.38795	5.03293e-15	0.401331	0.474773	-1.33578	4.57637e-06	2.99845e-05	0	PACS2	18254	BRF1	uc010tyo.1	0.456521	0.450729	-0.00579255
cg11869193	8.37492	5.17377e-15	0.686392	0.498079	-1.38604	2.12828e-06	1.53092e-05	0	RAP1GAP2	127712	OR1D5	uc021tns.1	0.386329	0.628026	0.241698
cg21790314	-8.38901	5.2454e-15	0.388006	0.475519	-1.295	8.40051e-06	5.08003e-05	0	DGKQ	11877	DGKQ	uc003gbw.4	0.498597	0.430821	-0.0677758
cg08397968	-8.39832	5.33408e-15	0.563251	0.632183	-1.23208	2.09187e-05	0.000111461	0	DOT1L	2055	DOT1L	uc002lve.1	0.618839	0.623771	0.00493247
cg03313542	-8.32846	6.43803e-15	0.164035	0.220698	-1.46517	6.14424e-07	5.11952e-06	258	TMEM209	258	TMEM209	uc003vpn.2	0.218394	0.217111	-0.0012826
cg01983105	-8.3368	6.44567e-15	0.431571	0.543867	-1.41238	1.41447e-06	1.07018e-05	1260	NFKB1	1260	NFKB1	uc011cep.2	0.506599	0.509014	0.00241497
cg00573410	-8.35809	6.76355e-15	0.192377	0.286713	-1.25033	1.61048e-05	8.92035e-05	15351	LINC01115	15351	LINC01115	uc002qwn.2	0.298286	0.239262	-0.0590248
cg24287218	8.37028	7.3988e-15	0.643447	0.470844	-1.11802	0.00010099	0.000423937	0	HLA-DPA1	100	HLA-DPA1	uc010juk.3	0.582523	0.501299	-0.0812234
cg09722517	8.20027	8.76939e-15	0.852678	0.794682	-3.04592	7.75945e-21	3.96882e-19	0	PTK2	2240	PTK2	uc003yvr.3	0.785862	0.826665	0.0408039
cg06061086	8.26507	9.36747e-15	0.742949	0.540826	-1.50457	3.25578e-07	2.90079e-06	14522	FOXP4	14522	FOXP4	uc003oql.3	0.608777	0.590462	-0.0183147
cg07342647	-8.31655	1.06206e-14	0.520865	0.622309	-1.10387	0.000121878	0.000496108	3355	USP7	3355	USP7	uc002czl.2	0.574461	0.609656	0.0351956
cg24937136	8.20412	1.06534e-14	0.771554	0.621694	-1.83923	9.82191e-10	1.4799e-08	0	PARP1	2453	PARP1	uc001hqd.4	0.517589	0.722691	0.205102
cg16139517	8.20042	1.14792e-14	0.759271	0.658943	-1.7662	3.69848e-09	5.02271e-08	0	CNTN4	150509	CNTN4	uc003bpe.3	0.694651	0.693773	-0.000878674
cg26450044	-8.26975	1.28237e-14	0.538328	0.618437	-1.19125	3.71899e-05	0.000182251	36861	UQCRC2	36861	UQCRC2	uc002djx.3	0.609787	0.59996	-0.00982791
cg08924415	-8.18463	1.28402e-14	0.383142	0.472499	-1.75512	4.5099e-09	6.02753e-08	0	PUF60	2614	PUF60	uc003yzu.1	0.431239	0.45426	0.0230217
cg25824217	8.15352	1.50992e-14	0.755927	0.592137	-1.8169	1.47812e-09	2.15674e-08	0	HLA-DPA1	833	HLA-DPA1	uc010juk.3	0.687383	0.632986	-0.0543969
cg23703687	-8.25163	1.68243e-14	0.305843	0.417519	-1.06695	0.000197492	0.000741645	33723	ELFN1	33723	ELFN1	uc010ksg.2	0.420813	0.367272	-0.0535406
cg01552731	-8.16217	1.81326e-14	0.419294	0.511216	-1.51472	2.75994e-07	2.50517e-06	0	HIF3A	50	HIF3A	uc002pel.3	0.479557	0.487558	0.00800156
cg00403478	8.19494	1.93576e-14	0.61598	0.457115	-1.24757	1.67559e-05	9.22969e-05	0	HLA-DPA1	599	HLA-DPA1	uc010juk.3	0.539351	0.485154	-0.0541966
cg06086177	-8.17783	2.11798e-14	0.271253	0.420981	-1.26471	1.30826e-05	7.44673e-05	0	ZFHX3	1886	ZFHX3	uc002fcl.3	0.316109	0.403631	0.0875219
cg11491247	-8.15825	2.96799e-14	0.133554	0.159107	-1.08424	0.000157756	0.00061517	0	DCST1-AS1	681	EFNA3	uc010pew.2	0.151965	0.146993	-0.00497228
cg24825974	-8.1576	2.9924e-14	0.696853	0.75268	-1.08093	0.000164737	0.000637756	3097	ADCK2	3097	ADCK2	uc003vvy.1	0.743177	0.739237	-0.00393965
cg17470627	-8.12994	3.20992e-14	0.302245	0.438685	-1.16784	5.14273e-05	0.000240031	0	CAPN2	8371	CAPN2	uc001hob.4	0.359721	0.412298	0.0525777
cg17587456	-8.13469	3.28268e-14	0.210133	0.300971	-1.1235	9.38571e-05	0.000398657	32730	DACT2	45548	DACT2	uc003qwq.3	0.322793	0.251913	-0.0708798
cg10378032	-8.1387	3.41294e-14	0.208603	0.331926	-1.07078	0.000187946	0.000711938	0	RAVER2	3718	RAVER2	uc001dbs.2	0.269936	0.294981	0.0250459
cg22476504	-8.06545	3.42872e-14	0.174339	0.292959	-1.50217	3.38529e-07	3.00407e-06	0	PKDCC	2678	PKDCC	uc002rsg.3	0.209475	0.268236	0.058761
cg05633523	-8.01876	3.48216e-14	0.136847	0.25417	-1.89792	3.30906e-10	5.37402e-09	16343	TM2D3	34058	TM2D3	uc002bxh.3	0.242544	0.212587	-0.0299572
cg16476991	8.05848	3.48372e-14	0.620577	0.501088	-1.53511	1.97557e-07	1.85627e-06	0	RASA3	12032	RASA3	uc010tkk.2	0.54272	0.525301	-0.0174191
cg01880929	8.05318	3.86609e-14	0.797307	0.708747	-1.45708	6.99057e-07	5.74418e-06	0	CRIM1	31217	CRIM1	uc002rpd.3	0.714427	0.74009	0.0256635
cg19055098	-8.11207	3.9099e-14	0.512415	0.629655	-1.09659	0.000134172	0.00053766	0	SCN8A	2874	SCN8A	uc001rza.1	0.630779	0.568097	-0.0626828
cg19213808	-8.06418	4.25575e-14	0.264141	0.336583	-1.28936	9.12759e-06	5.4568e-05	0	MBTD1	1343	MBTD1	uc002itr.4	0.31035	0.316116	0.00576656
cg01424562	-7.97945	4.47821e-14	0.11954	0.207043	-1.90765	2.75757e-10	4.5393e-09	0	ZFP36L1	3952	ZFP36L1	uc001xkh.2	0.149409	0.187488	0.038079
cg08655206	-8.07273	5.1969e-14	0.438458	0.527058	-1.06523	0.000201939	0.000754917	0	HLX	5454	HLX	uc001hmv.4	0.496827	0.504386	0.00755874
cg25412310	-7.99809	5.37146e-14	0.354368	0.462859	-1.48419	4.52863e-07	3.90076e-06	0	APLP2	5236	APLP2	uc009zcv.3	0.387824	0.446912	0.0590884
cg11075509	-8.00432	5.40236e-14	0.466749	0.533629	-1.43379	1.01107e-06	7.96904e-06	0	SLC25A44	541	PMF1-BGLAP	uc031pqd.1	0.517653	0.51718	-0.000473505
cg00633969	7.91265	5.98116e-14	0.866521	0.778653	-2.2919	1.39215e-13	3.61211e-12	0	DTX3L	1026	PARP9	uc003efh.3	0.803382	0.813589	0.0102064
cg14560430	-8.03679	6.38834e-14	0.251522	0.350982	-1.08063	0.000165376	0.000639774	0	TRIM71	3664	TRIM71	uc003cff.3	0.335169	0.311058	-0.0241112
cg11152574	-8.76363	6.39145e-14	0.742606	0.836285	1.96765	7.19389e-15	2.15426e-13	0	ACSL5	471	ACSL5	uc001kzt.3	0.80792	0.818268	0.0103475
cg09182678	8.5262	7.66262e-14	0.25532	0.139806	1.00755	9.838e-05	0.000414914	7524	CRELD2	16427	CRELD2	uc003biz.3	0.180749	0.153277	-0.0274729
cg05706471	-7.94627	7.99284e-14	0.355518	0.387669	-1.41039	1.45901e-06	1.10015e-05	0	PLEKHM1P1	786	PLEKHM1P1	uc002jev.3	0.390101	0.371186	-0.0189153
cg18564167	7.93679	8.03478e-14	0.869561	0.763019	-1.47197	5.51095e-07	4.6444e-06	0	LRRC1	60777	LRRC1	uc003pcd.1	0.789612	0.78338	-0.00623191
cg26215113	-8.0025	8.29884e-14	0.341975	0.435901	-1.04011	0.000278537	0.000982918	0	DGKD	23098	DGKD	uc010fyi.1	0.405462	0.409293	0.0038304
cg05614351	-7.97809	8.47878e-14	0.61125	0.672378	-1.15442	6.18036e-05	0.000280028	0	CSNK2B	1769	CSNK2B	uc031snp.1	0.653222	0.659269	0.00604697
cg23480341	7.94181	9.23336e-14	0.331013	0.257522	-1.28975	9.07583e-06	5.43056e-05	498	SLPI	498	SLPI	uc002xnm.1	0.306994	0.252077	-0.0549168
cg23174662	7.9149	9.2465e-14	0.727651	0.572843	-1.47078	5.61728e-07	4.72507e-06	0	HIF1A	1742	HIF1A	uc021rua.1	0.662274	0.598624	-0.0636505
cg22072829	-8.469	1.09333e-13	0.661329	0.768789	1.05189	4.66308e-05	0.000220912	0	TRIM46	4202	MUC1	uc001fhz.3	0.765414	0.748703	-0.0167109
cg02646423	-7.86464	1.16958e-13	0.197967	0.290657	-1.57539	1.01242e-07	1.01742e-06	0	HOXA-AS3	506	HOXA5	uc003syn.2	0.244421	0.265781	0.0213601
cg20695297	7.9126	1.16974e-13	0.820303	0.685148	-1.23766	1.93153e-05	0.00010414	0	S1PR4	107	S1PR4	uc002lxg.3	0.638723	0.766863	0.128141
cg25107024	-7.91282	1.24557e-13	0.445875	0.55402	-1.17619	4.58355e-05	0.000217754	1595	PQLC1	1595	PQLC1	uc002lnk.2	0.554341	0.516613	-0.0377273
cg04959297	-7.90575	1.26923e-13	0.460368	0.54549	-1.20023	3.2808e-05	0.000163608	0	ROM1	1493	EML3	uc001ntu.1	0.507033	0.520722	0.0136886
cg24156331	-7.81881	1.32119e-13	0.288784	0.355135	-1.83391	1.08291e-09	1.61756e-08	0	ITPK1	40807	CHGA	uc001ybc.4	0.353009	0.338834	-0.0141755
cg03532040	-7.8541	1.83954e-13	0.383057	0.437938	-1.15327	6.27755e-05	0.000283764	0	C19orf48	931	SNORD88B	uc010eoc.1	0.433998	0.413128	-0.0208706
cg16739544	7.86187	1.86565e-13	0.823371	0.7562	-1.09497	0.000137052	0.000547288	126235	GSE1	126235	GSE1	uc002fiw.3	0.801094	0.76818	-0.0329147
cg15653828	-7.79573	2.11938e-13	0.343081	0.40981	-1.38396	2.19772e-06	1.5752e-05	0	SPDEF	10921	SPDEF	uc003ojq.2	0.39143	0.388459	-0.00297069
cg22483030	7.77402	2.47706e-13	0.676096	0.577513	-1.36161	3.095e-06	2.13027e-05	0	HLA-DPA1	145	HLA-DPB1	uc011dqn.2	0.617895	0.60651	-0.0113848
cg02389040	-7.793	2.499e-13	0.160805	0.256338	-1.22542	2.29979e-05	0.000121002	0	LY6G5C	1029	LY6G5C	uc003nvw.1	0.207152	0.22297	0.0158177
cg24591770	-7.71003	2.70234e-13	0.142115	0.26207	-1.79993	2.01268e-09	2.8666e-08	0	RNF220	14998	RNF220	uc010okz.2	0.212997	0.228908	0.0159116
cg04040861	-7.75691	2.92182e-13	0.449752	0.514963	-1.29723	8.12836e-06	4.93802e-05	0	ZC3H3	13064	ZC3H3	uc003yyd.2	0.475341	0.500399	0.025058
cg20517050	-7.68083	3.00321e-13	0.229726	0.322568	-1.9625	9.77511e-11	1.7307e-09	0	HOXA-AS3	518	HOXA5	uc003syn.2	0.26913	0.30769	0.0385599
cg13011452	-7.73032	3.24076e-13	0.555808	0.620212	-1.36681	2.85916e-06	1.98675e-05	0	ATAT1	432	C6orf136	uc003nqw.4	0.593889	0.614056	0.0201668
cg13123009	-7.75477	3.27715e-13	0.183738	0.236523	-1.19082	3.7417e-05	0.000183179	0	LY6G6F	39	LY6G6E	uc011dob.1	0.235649	0.209435	-0.0262144
cg13148151	7.63636	3.80498e-13	0.674096	0.609255	-2.08481	9.13152e-12	1.88005e-10	0	LIMD1	1654	LIMD1	uc003coq.3	0.647604	0.61186	-0.0357447
cg16844818	7.72298	3.84208e-13	0.760551	0.685725	-1.22976	2.16207e-05	0.000114664	0	FARP2	10960	FARP2	uc010zoq.2	0.685242	0.706177	0.0209347
cg09516349	-7.70136	4.2634e-13	0.152601	0.192173	-1.26158	1.36891e-05	7.74722e-05	805	SSBP4	805	SSBP4	uc010ebp.3	0.166932	0.18089	0.013958
cg15805540	-8.27791	4.34214e-13	0.652939	0.754235	1.41005	3.48355e-08	3.88085e-07	0	PTP4A1	1915	PTP4A1	uc021zbm.1	0.736288	0.739694	0.00340608
cg22369786	-7.61043	4.60578e-13	0.120086	0.220947	-2.015	3.56732e-11	6.74532e-10	0	SPRY2	2166	SPRY2	uc001vli.3	0.17361	0.196432	0.0228221
cg00914902	-7.7004	4.86772e-13	0.346194	0.416963	-1.12955	8.65435e-05	0.000372146	0	RHBDF1	4284	SNRNP25	uc002cfj.4	0.380775	0.396552	0.0157775
cg09763644	7.65983	5.29663e-13	0.76198	0.613843	-1.30611	7.12845e-06	4.40899e-05	0	PIGR	8281	FCMR	uc001hey.3	0.726575	0.654701	-0.0718733
cg03989270	-7.68482	5.44158e-13	0.51058	0.596775	-1.11354	0.000107196	0.000445443	304	RERE	21959	SLC45A1	uc001apc.3	0.581355	0.568622	-0.0127328
cg20438915	7.63523	5.68902e-13	0.845803	0.771167	-1.40225	1.65611e-06	1.23032e-05	0	PKP4	3326	PKP4	uc002tzy.1	0.779992	0.795396	0.0154034
cg23256675	-7.65548	5.79301e-13	0.238882	0.350956	-1.23626	1.97048e-05	0.00010598	0	NREP	13367	NREP	uc003kpl.3	0.322596	0.303894	-0.0187017
cg23460250	-7.61487	6.77705e-13	0.246968	0.399269	-1.34307	4.10043e-06	2.72604e-05	21339	CLDN4	21339	CLDN4	uc003tzi.4	0.301222	0.388392	0.0871699
cg00324097	-7.526	7.05196e-13	0.0610439	0.102959	-2.84114	8.80584e-19	3.81517e-17	0	SEPTIN9	62	SEPTIN9	uc002jty.4	0.0815042	0.0949102	0.013406
cg14043316	-7.64334	7.05199e-13	0.323342	0.393469	-1.10775	0.000115768	0.000475196	0	PLXNB2	2579	PLXNB2	uc003bkv.4	0.353364	0.370351	0.0169868
cg02743070	-7.58893	8.16744e-13	0.339384	0.414487	-1.31159	6.57158e-06	4.1064e-05	0	ZMIZ1	5516	ZMIZ1	uc001kaf.2	0.372756	0.396913	0.0241572
cg22649800	-7.59875	9.47804e-13	0.467691	0.516157	-1.08296	0.000160425	0.000623972	0	OGDH	39968	ZMIZ2	uc003tlq.3	0.497185	0.500308	0.00312294
cg20545776	-7.53971	1.14115e-12	0.4601	0.524865	-1.2737	1.14788e-05	6.65732e-05	267	GPT	267	GPT	uc031tcs.1	0.556833	0.488585	-0.0682485
cg10399789	-7.53945	1.1929e-12	0.44689	0.518219	-1.22424	2.33864e-05	0.000122745	0	GFI1	3686	GFI1	uc001dou.4	0.497876	0.502857	0.0049804
cg05976840	-7.51394	1.28913e-12	0.349713	0.407952	-1.31683	6.07845e-06	3.83446e-05	0	TRADD	346	TRADD	uc002erh.1	0.40167	0.389236	-0.0124346
cg19735406	7.47709	1.38911e-12	0.686939	0.609384	-1.51953	2.55116e-07	2.33494e-06	0	COL4A2	20019	COL4A2	uc001vqx.3	0.598172	0.627301	0.0291294
cg00679763	7.44246	1.49419e-12	0.847939	0.730627	-1.75486	4.53074e-09	6.05276e-08	0	UBE2Z	7429	UBE2Z	uc002ioi.3	0.80179	0.761019	-0.0407717
cg26075184	-7.48338	1.53001e-12	0.224513	0.369926	-1.33647	4.52888e-06	2.97124e-05	10985	NKX2-3	10985	NKX2-3	uc009xwj.3	0.260799	0.354233	0.0934337
cg02693607	-7.47196	1.59338e-12	0.232623	0.353395	-1.37406	2.55878e-06	1.80242e-05	0	HOXA3	8203	HOXA2	uc003syh.3	0.272395	0.330935	0.0585401
cg15832822	7.96715	1.65512e-12	0.285186	0.169789	1.15997	6.62037e-06	4.13308e-05	2626	TRIM69	2626	TRIM69	uc001zuf.2	0.163503	0.1914	0.0278975
cg00927699	-7.5025	1.71128e-12	0.443898	0.528421	-1.07396	0.000180359	0.000688076	162	SSR4P1	162	SSR4P1	uc011afn.2	0.472521	0.509054	0.0365325
cg22986770	7.43404	1.71166e-12	0.76661	0.693688	-1.60804	5.84223e-08	6.19446e-07	0	CHD7	5125	CHD7	uc022aux.1	0.734378	0.703261	-0.0311164
cg06856735	7.45163	1.92077e-12	0.858855	0.791276	-1.29449	8.46404e-06	5.11279e-05	0	TBC1D16	27590	TBC1D16	uc002jxg.2	0.737643	0.836828	0.0991841
cg19399885	-7.92955	1.92786e-12	0.591965	0.727274	1.11922	1.41299e-05	7.96343e-05	0	SOWAHC	1864	SOWAHC	uc002tfb.3	0.671425	0.681314	0.00988871
cg01678091	-7.46966	2.14087e-12	0.488089	0.533424	-1.04572	0.000259336	0.000926526	0	MAGEL2	2305	MAGEL2	uc001ywj.4	0.527079	0.514745	-0.0123337
cg24898914	7.38715	2.25242e-12	0.8484	0.739707	-1.63305	3.81624e-08	4.21106e-07	0	PSMB8	1108	PSMB8	uc003oce.3	0.789557	0.770326	-0.0192306
cg09654242	7.42752	2.30426e-12	0.821646	0.751246	-1.25077	1.60035e-05	8.87411e-05	0	NAV2	41461	MIR4694	uc021qex.1	0.772162	0.776655	0.00449324
cg04162497	-7.43845	2.38276e-12	0.528213	0.592756	-1.13412	8.13833e-05	0.000353365	0	ZFYVE21	3543	ZFYVE21	uc001yoe.3	0.581114	0.575984	-0.00512955
cg20646556	-7.42205	2.56792e-12	0.39263	0.478797	-1.16148	5.61167e-05	0.000258207	27	CYP2W1	27	CYP2W1	uc003sjq.1	0.44281	0.454958	0.0121485
cg14013695	-7.36803	2.56797e-12	0.175422	0.303767	-1.61043	5.60992e-08	5.9702e-07	0	HOXA-AS3	888	HOXA5	uc003syn.2	0.228066	0.277349	0.0492826
cg00476430	-7.43731	2.58163e-12	0.658832	0.712467	-1.05292	0.000236553	0.000859211	0	PAG1	76560	PAG1	uc003ybz.3	0.694997	0.707379	0.0123815
cg09725286	-7.42063	2.7673e-12	0.195953	0.264244	-1.08639	0.000153388	0.000601044	47754	ST3GAL1	109787	NDRG1	uc003yug.2	0.255569	0.235955	-0.0196142
cg09028166	-7.41565	2.8928e-12	0.26569	0.398552	-1.07032	0.00018908	0.000715434	0	NDST1	3718	NDST1	uc003lsk.4	0.391878	0.337543	-0.0543347
cg02063488	-7.35587	2.92955e-12	0.250486	0.293098	-1.5183	2.60316e-07	2.37841e-06	60	FBXO41	60	FBXO41	uc021vjh.1	0.282001	0.279086	-0.00291519
cg07218880	-7.34903	2.95469e-12	0.114032	0.181164	-1.57132	1.08375e-07	1.08045e-06	778	UPF3A	778	UPF3A	uc010tkn.2	0.14088	0.165211	0.0243309
cg22594214	-7.38443	3.14236e-12	0.381501	0.455146	-1.19054	3.75617e-05	0.000183765	25110	MIR30D	25110	MIR30D	uc011ljl.1	0.419168	0.433591	0.014423
cg13927135	-7.36184	3.30944e-12	0.3978	0.468995	-1.29563	8.32282e-06	5.03898e-05	0	PRR12	14475	RRAS	uc002pop.1	0.428616	0.450658	0.0220416
cg00031162	-7.36563	3.41509e-12	0.289424	0.353306	-1.22703	2.24769e-05	0.000118572	0	TNFSF12	1001	TNFSF12-TNFSF13	uc002ghi.1	0.316046	0.342791	0.0267449
cg21189611	7.32026	3.51552e-12	0.946335	0.873017	-4.38866	2.43944e-35	3.23102e-33	0	AOPEP	8357	AOPEP	uc004avb.2	0.895026	0.895575	0.000549083
cg16349616	-7.37389	3.51733e-12	0.324621	0.40614	-1.13221	8.35052e-05	0.000360895	0	EZR	4467	EZR	uc011efr.2	0.363109	0.390485	0.0273761
cg06547766	-7.31836	3.97223e-12	0.313331	0.430142	-1.4054	1.57698e-06	1.17877e-05	0	LPP	15	LPP	uc003frs.2	0.357999	0.405516	0.0475179
cg19759481	-7.32548	4.13295e-12	0.158187	0.266532	-1.29213	8.76333e-06	5.26822e-05	0	HOXA-AS3	113	HOXA5	uc003syn.2	0.205291	0.241915	0.0366241
cg26644395	-7.34937	4.29443e-12	0.148033	0.231513	-1.0711	0.000187167	0.000709531	0	UCN3	43	UCN3	uc001ihx.1	0.171048	0.21633	0.0452812
cg20748242	-7.30873	4.41305e-12	0.620196	0.671825	-1.33965	4.31757e-06	2.85193e-05	0	RNF44	882	RNF44	uc003mel.1	0.645341	0.662334	0.0169925
cg02945192	7.2825	4.59807e-12	0.569186	0.485868	-1.51318	2.83017e-07	2.56165e-06	0	CNN2	1960	ABCA7	uc010dsa.3	0.559551	0.496825	-0.0627261
cg21501163	7.24297	4.66529e-12	0.903859	0.828778	-3.55857	3.40379e-26	2.54574e-24	0	ADORA2B	8833	ADORA2B	uc002gpd.1	0.853188	0.861464	0.00827557
cg19498147	-7.3094	4.81985e-12	0.548077	0.628103	-1.21876	2.52748e-05	0.000131089	0	PRRC2A	7920	SNORA38	uc003nvd.3	0.601467	0.615903	0.014436
cg02090654	7.30334	5.0528e-12	0.695394	0.608527	-1.20508	3.06487e-05	0.000154422	0	GRM8	105	MIR592	uc022akt.1	0.672716	0.612308	-0.0604085
cg14186992	-7.28073	5.33194e-12	0.455238	0.495828	-1.31182	6.54893e-06	4.09375e-05	0	TAS1R1	484	ZBTB48	uc009vmc.2	0.494276	0.48155	-0.0127262
cg24483576	-7.22941	5.43807e-12	0.654344	0.714745	-1.80508	1.83301e-09	2.63061e-08	0	PPP1R1B	561	STARD3	uc010weg.2	0.683911	0.709006	0.0250949
cg19509778	-7.26206	5.69362e-12	0.180532	0.247744	-1.37721	2.43796e-06	1.72716e-05	0	FOXI2	1769	FOXI2	uc009yas.2	0.207977	0.23053	0.0225524
cg11919558	-7.24247	5.735e-12	0.080609	0.0970553	-1.54958	1.55591e-07	1.49816e-06	0	SERTAD2	8693	SERTAD2	uc002sde.2	0.0938354	0.0886221	-0.00521338
cg00839844	-7.23698	6.21991e-12	0.0980649	0.12516	-1.47176	5.5297e-07	4.65857e-06	0	SMAD7	1057	SMAD7	uc010xde.2	0.115338	0.113337	-0.00200097
cg12449325	7.18522	6.3648e-12	0.930799	0.872644	-3.32448	1.02947e-23	6.5884e-22	82631	APIP	123594	PDHX	uc001mvt.3	0.889641	0.892283	0.00264222
cg16644023	-7.26785	7.08989e-12	0.188114	0.300303	-1.05072	0.000243306	0.000879026	0	HOXA3	4367	HOXA3	uc011jzl.2	0.205095	0.286171	0.0810761
cg27160726	7.21947	7.25949e-12	0.704718	0.520571	-1.39685	1.8009e-06	1.3251e-05	16294	POLR2D	18782	WDR33	uc002tpg.2	0.650189	0.570164	-0.0800244
cg07579997	7.15816	7.89596e-12	0.833342	0.789439	-1.9673	8.92032e-11	1.59049e-09	272	MGARP	14447	MGARP	uc003ihr.1	0.798286	0.803475	0.00518935
cg26558799	-7.24303	7.91891e-12	0.55529	0.642494	-1.09379	0.000139196	0.000554305	0	TBCD	8503	ZNF750	uc002kga.3	0.710877	0.601745	-0.109131
cg12449813	-7.23287	7.9392e-12	0.266623	0.35913	-1.16519	5.33297e-05	0.00024741	0	DRAIC	449	DRAIC	uc002ash.1	0.319497	0.329612	0.0101147
cg01869186	-7.24245	8.25504e-12	0.136187	0.165563	-1.04816	0.000251416	0.000902973	0	EPHB4	838	EPHB4	uc003uwm.1	0.159902	0.150843	-0.00905957
cg06471536	7.22891	8.51192e-12	0.554146	0.43935	-1.10764	0.00011594	0.000475786	0	PREP	101153	PREP	uc003prc.3	0.462988	0.472008	0.00901991
cg12015737	-7.20659	8.74235e-12	0.227126	0.385788	-1.24329	1.78198e-05	9.73279e-05	0	HOXA-AS3	742	HOXA5	uc003syn.2	0.306429	0.355339	0.0489106
cg16792613	-7.21664	9.09652e-12	0.138724	0.168438	-1.11524	0.000104801	0.000437247	0	FMNL1	692	MAP3K14-AS1	uc010dah.3	0.174658	0.152998	-0.0216602
cg09241279	-7.16769	9.16174e-12	0.532784	0.57132	-1.52215	2.44397e-07	2.24776e-06	0	BOLA2	107	LOC606724	uc002dsq.1	0.563036	0.554828	-0.0082078
cg11105610	-7.15207	9.88248e-12	0.287449	0.370102	-1.55391	1.44798e-07	1.40495e-06	290	LGALS3BP	290	LGALS3BP	uc002jwh.3	0.323932	0.348789	0.0248572
cg05338785	7.09485	1.04319e-11	0.839313	0.772673	-2.59007	2.4164e-16	8.34037e-15	9755	PPP4R4	9755	PPP4R4	uc001ycr.3	0.817852	0.784381	-0.0334708
cg05968904	-7.16641	1.14882e-11	0.226012	0.32039	-1.19699	3.43297e-05	0.00017013	0	FAM20C	1749	FAM20C	uc003sip.3	0.270143	0.292145	0.0220017
cg21406271	-7.14581	1.2501e-11	0.20644	0.292801	-1.24795	1.6665e-05	9.18738e-05	0	RUNX3	1311	RUNX3	uc001bjq.3	0.248515	0.268268	0.0197528
cg03027227	7.06961	1.3082e-11	0.80663	0.686341	-2.08582	8.95275e-12	1.84414e-10	0	CTNNA2	310017	LRRTM1	uc002soj.3	0.765026	0.720645	-0.0443806
cg08809408	-7.15205	1.32603e-11	0.446496	0.529417	-1.12035	9.7893e-05	0.000413127	0	SRRM2	6353	ELOB	uc002crm.3	0.521287	0.490394	-0.0308933
cg19687457	-7.14068	1.36985e-11	0.437687	0.479328	-1.16523	5.3304e-05	0.000247318	2319	KLF16	2319	KLF16	uc002luc.3	0.463637	0.465826	0.00218897
cg24712482	-7.14523	1.37531e-11	0.663271	0.713106	-1.12501	9.19727e-05	0.00039197	0	FAAH	61	FAAH	uc001cpv.2	0.742639	0.686147	-0.056492
cg10993442	-7.11275	1.43339e-11	0.277187	0.338621	-1.3333	4.7505e-06	3.09625e-05	0	RUNX3	816	RUNX3	uc001bjq.3	0.319861	0.321435	0.00157461
cg16997642	-7.09794	1.52483e-11	0.236127	0.375343	-1.3731	2.5967e-06	1.82609e-05	0	HOXA-AS3	871	HOXA5	uc003syn.2	0.254969	0.361752	0.106782
cg07439546	-7.13864	1.53004e-11	0.315135	0.419634	-1.03921	0.000281717	0.000991867	0	ABAT	1214	ABAT	uc010bui.3	0.339654	0.406354	0.0667003
cg10402698	-7.12825	1.56259e-11	0.251143	0.366724	-1.0892	0.000147853	0.000583032	0	SMAD6	883	SMAD6	uc002aqg.3	0.285428	0.338397	0.0529695
cg04084026	-7.08086	1.59875e-11	0.43441	0.517109	-1.46068	6.60067e-07	5.45742e-06	0	KIFC3	114	KIFC3	uc010cdg.1	0.459916	0.509974	0.0500571
cg04342202	7.09205	1.70524e-11	0.835652	0.735161	-1.25854	1.4305e-05	8.04924e-05	0	MAD1L1	18215	MAD1L1	uc003sld.1	0.812581	0.75189	-0.0606916
cg04126866	-7.10908	1.73425e-11	0.403163	0.486696	-1.09955	0.000129033	0.000520406	789	C10orf99	789	C10orf99	uc001kcu.3	0.483965	0.468986	-0.0149788
cg15221739	-7.10714	1.73586e-11	0.117861	0.160764	-1.11311	0.000107821	0.000447599	0	ADGRV1	41477	ADGRV1	uc003kjx.3	0.142751	0.14367	0.000919333
cg01503938	-7.0956	1.74453e-11	0.467487	0.508314	-1.19723	3.42137e-05	0.000169636	0	ADAP1	8018	ADAP1	uc003sjn.4	0.506199	0.491496	-0.0147033
cg26875637	-7.07427	1.77766e-11	0.182423	0.27131	-1.35309	3.52317e-06	2.38922e-05	459	CTTNBP2NL	459	CTTNBP2NL	uc001ebx.3	0.265951	0.227734	-0.0382168
cg23204968	-7.07054	1.86296e-11	0.258571	0.382398	-1.31529	6.21928e-06	3.91237e-05	0	HOXA-AS3	528	HOXA5	uc003syn.2	0.314755	0.363036	0.0482807
cg20072118	7.06563	1.86636e-11	0.764728	0.653842	-1.35693	3.32332e-06	2.26925e-05	0	KRT86	10552	KRT86	uc010snq.2	0.735679	0.656339	-0.0793407
cg09571972	7.00561	1.91077e-11	0.8981	0.804102	-2.12477	4.13967e-12	8.89036e-11	0	GMDS	71901	GMDS	uc021ykn.1	0.807189	0.82815	0.0209609
cg16989646	-7.08094	1.94529e-11	0.192673	0.296597	-1.16602	5.27264e-05	0.000245088	0	SLC25A15	697	SLC25A15	uc001uxn.3	0.403438	0.212723	-0.190715
cg07897180	-7.09127	1.99918e-11	0.291521	0.372708	-1.05062	0.000243615	0.000879861	2334	C16orf74	2334	C16orf74	uc002fjc.4	0.374764	0.330507	-0.044257
cg19643053	-7.03182	2.08471e-11	0.199231	0.316599	-1.50685	3.13731e-07	2.80873e-06	0	HOXA-AS3	983	HOXA5	uc003syn.2	0.22187	0.303008	0.081138
cg23692680	-7.05728	2.23407e-11	0.358256	0.461947	-1.16629	5.25359e-05	0.000244337	50823	MIR4471	50905	MIR4471	uc022azi.1	0.381597	0.445908	0.0643111
cg07042359	-7.06345	2.28772e-11	0.600895	0.641658	-1.08597	0.000154241	0.000603899	0	PDPK1	5327	LOC652276	uc002cqx.3	0.629396	0.632996	0.00360021
cg00340855	7.04392	2.3319e-11	0.765037	0.643744	-1.21596	2.62957e-05	0.000135527	0	HLA-E	1296	HLA-E	uc011dmh.2	0.731491	0.661217	-0.0702741
cg02915739	-7.03473	2.61251e-11	0.276992	0.34201	-1.13246	8.32248e-05	0.000359885	0	DRC3	32104	ATPAF2	uc002gsd.1	0.306427	0.322561	0.0161341
cg01973676	6.98501	2.62188e-11	0.759523	0.598637	-1.5998	6.71586e-08	7.01928e-07	0	CUX1	135521	CUX1	uc003uyx.4	0.660661	0.628067	-0.0325942
cg25289028	-7.03712	2.62353e-11	0.197822	0.298307	-1.10782	0.000115665	0.000474845	0	LRFN3	496	LRFN3	uc002oco.3	0.221296	0.273357	0.0520611
cg20712631	-7.01598	2.66591e-11	0.226765	0.330517	-1.25978	1.40518e-05	7.92512e-05	0	NEURL1B	5788	NEURL1B	uc003mbt.3	0.273913	0.300091	0.026178
cg08733482	-7.03047	2.68001e-11	0.233468	0.306228	-1.13153	8.42657e-05	0.000363773	1498	ENPEP	1498	ENPEP	uc003iab.4	0.264981	0.281321	0.0163398
cg16519762	-6.97925	2.71826e-11	0.233346	0.288535	-1.59618	7.13918e-08	7.42006e-07	0	CHD3	33	CHD3	uc002gje.2	0.268832	0.278924	0.0100919
cg09556515	-7.03262	2.76304e-11	0.197772	0.324731	-1.07359	0.000181228	0.000690676	130553	MIR5093	130553	MIR5093	uc031qxb.1	0.277016	0.276754	-0.00026117
cg02000808	-6.99915	3.09262e-11	0.196368	0.293619	-1.18673	3.96077e-05	0.000192358	0	HOXA3	3150	HOXA3	uc011jzl.2	0.239154	0.267338	0.0281841
cg20972199	7.00203	3.14245e-11	0.562758	0.437701	-1.14036	7.48043e-05	0.000329067	0	MYEOV	3710	MYEOV	uc001oov.3	0.503856	0.459253	-0.0446031
cg14769121	-7.43186	3.16554e-11	0.743807	0.847113	1.47252	8.00028e-09	1.01816e-07	0	SMURF1	19271	SMURF1	uc003upt.3	0.8342	0.82638	-0.0078194
cg09530108	-6.97872	3.20065e-11	0.474713	0.519919	-1.31448	6.29477e-06	3.95413e-05	0	CRIM1	3339	CRIM1	uc002rpd.3	0.536777	0.494102	-0.042675
cg01323381	-6.97764	3.37274e-11	0.177338	0.284849	-1.24366	1.77246e-05	9.687e-05	0	HOXA-AS3	976	HOXA5	uc003syn.2	0.188854	0.273083	0.0842284
cg24718722	-6.98788	3.39346e-11	0.141628	0.202529	-1.14801	6.74397e-05	0.000301628	0	FOXI2	1279	FOXI2	uc009yas.2	0.159179	0.189313	0.0301346
cg05915866	-6.9754	3.40083e-11	0.113544	0.178279	-1.2509	1.59727e-05	8.85961e-05	0	ZFHX3	1694	ZFHX3	uc002fcl.3	0.142682	0.155983	0.013301
cg04531363	-6.96275	3.42083e-11	0.281063	0.390003	-1.35805	3.26762e-06	2.23582e-05	0	AXIN2	2697	AXIN2	uc010den.1	0.315385	0.366776	0.051391
cg06513247	-6.92025	3.49648e-11	0.0860054	0.130767	-1.8247	1.28182e-09	1.88903e-08	0	SEPTIN9	47	SEPTIN9	uc002jty.4	0.102889	0.120226	0.0173367
cg01081168	-6.96575	3.49747e-11	0.258948	0.404222	-1.29451	8.46119e-06	5.11125e-05	298	DTL	27530	MIR3122	uc021pis.1	0.321683	0.369819	0.0481353
cg21134232	-6.98008	3.55717e-11	0.250052	0.386193	-1.14553	6.97474e-05	0.000310311	0	HOXA3	3664	HOXA3	uc011jzl.2	0.269554	0.370729	0.101175
cg08421051	-6.96529	3.89256e-11	0.206146	0.31251	-1.1395	7.56754e-05	0.000332312	0	LINC01089	3965	RHOF	uc001ubb.3	0.254637	0.279659	0.0250227
cg05435212	6.94322	4.20552e-11	0.699071	0.542349	-1.21355	2.72063e-05	0.000139539	106268	SLC4A7	106268	SLC4A7	uc003cdu.5	0.675737	0.549955	-0.125782
cg12464631	-6.96169	4.23355e-11	0.356238	0.399366	-1.05193	0.000239593	0.000868317	37582	ZDHHC11	64625	TPPP	uc003jbh.4	0.375121	0.386954	0.0118331
cg01574513	6.94823	4.31311e-11	0.811577	0.697476	-1.13418	8.13131e-05	0.000353106	25508	IRF8	45401	IRF8	uc002fji.3	0.747043	0.729864	-0.0171791
cg24035928	-6.94609	4.37227e-11	0.262609	0.308656	-1.13242	8.32602e-05	0.000360002	1302	NRTN	1302	NRTN	uc002mde.3	0.288403	0.293267	0.00486365
cg14898151	-6.94334	4.47931e-11	0.604235	0.647535	-1.12066	9.74912e-05	0.000411667	0	ZFYVE26	4673	ZFYVE26	uc001xkb.3	0.608123	0.648013	0.0398897
cg04863892	-6.92808	4.79279e-11	0.169019	0.278768	-1.15029	6.53768e-05	0.000293837	0	HOXA-AS3	87	HOXA5	uc003syn.2	0.186141	0.269526	0.0833852
cg26161708	-6.9276	4.80829e-11	0.219014	0.356608	-1.14963	6.59665e-05	0.000296008	0	RRBP1	5012	RRBP1	uc010zrp.1	0.262241	0.330183	0.0679426
cg11161961	-6.92774	4.80841e-11	0.271956	0.409055	-1.14834	6.71364e-05	0.000300478	0	P2RY1	1693	P2RY1	uc003ezq.3	0.297127	0.394757	0.0976301
cg00344422	6.85778	4.92362e-11	0.821775	0.71659	-1.91024	2.62675e-10	4.3366e-09	4315	TM9SF2	4315	TM9SF2	uc001voj.2	0.784767	0.72151	-0.0632567
cg12970155	6.85721	5.1524e-11	0.777471	0.7294	-1.78948	2.43198e-09	3.40905e-08	0	MYADM	2091	MYADM	uc002qcp.3	0.754027	0.740091	-0.0139359
cg25312229	-6.91316	5.2087e-11	0.177183	0.271247	-1.15472	6.15498e-05	0.000279072	18358	MALAT1	18358	MALAT1	uc010roh.3	0.210344	0.24519	0.0348458
cg03746015	6.90812	5.24651e-11	0.732841	0.652075	-1.18719	3.93556e-05	0.000191288	0	CLEC16A	78834	CLEC16A	uc002dap.3	0.700797	0.679477	-0.0213199
cg07497941	-6.91	5.39409e-11	0.196422	0.323012	-1.13029	8.56873e-05	0.000368942	0	MUC5B	14250	MUC5B	uc009yct.2	0.290393	0.277884	-0.0125094
cg23214249	-6.90528	5.42668e-11	0.274301	0.382582	-1.16136	5.62055e-05	0.000258574	0	UPF2	41997	PROSER2-AS1	uc001iky.2	0.287272	0.367494	0.0802228
cg16097041	-6.89371	5.57189e-11	0.478902	0.5316	-1.22262	2.393e-05	0.000125156	0	FLAD1	516	LENEP	uc001fgi.3	0.506868	0.524102	0.017234
cg26776551	6.81094	5.82882e-11	0.840813	0.800993	-2.80909	1.82527e-18	7.69936e-17	0	INTS6	14318	INTS6	uc001vfi.3	0.824028	0.803208	-0.0208199
cg15329642	-6.88303	5.89271e-11	0.28083	0.344248	-1.23171	2.1029e-05	0.000111957	0	PTCH2	316	PTCH2	uc021omv.1	0.305738	0.327074	0.0213358
cg24222504	-6.87137	6.53358e-11	0.0826835	0.10011	-1.17651	4.56331e-05	0.000216981	0	SNUPN	109	SNUPN	uc002bas.3	0.097454	0.0902282	-0.00722587
cg10111214	6.78506	6.81873e-11	0.90138	0.838935	-2.86383	5.24634e-19	2.32109e-17	430056	JARID2	430056	JARID2	uc011diu.1	0.882907	0.854035	-0.0288721
cg21093618	6.86102	6.85433e-11	0.780158	0.69379	-1.19444	3.5574e-05	0.000175429	22122	MUC4	22122	MUC4	uc003fvo.3	0.726365	0.719608	-0.00675693
cg23929284	-6.8058	6.90797e-11	0.0321791	0.0518022	-1.8182	1.44329e-09	2.10882e-08	0	CCM2L	4260	CCM2L	uc002wxg.2	0.0624611	0.0378514	-0.0246097
cg05696678	6.84766	6.91868e-11	0.57866	0.529823	-1.30317	7.44557e-06	4.57838e-05	3750	MTHFD1L	3750	MTHFD1L	uc003qoa.2	0.537572	0.553354	0.0157814
cg15583029	6.8628	7.0954e-11	0.673538	0.626103	-1.12675	8.98566e-05	0.00038416	0	INPP5A	24646	INPP5A	uc001llq.3	0.656087	0.62922	-0.0268667
cg12474881	-6.8114	7.17042e-11	0.450944	0.504044	-1.64086	3.33809e-08	3.73379e-07	0	MYH9	32203	APOL1	uc011amn.1	0.497501	0.487584	-0.00991678
cg00523161	6.80746	7.17046e-11	0.693397	0.56948	-1.69532	1.29884e-08	1.58281e-07	0	LPIN1	2030	LPIN1	uc002rbt.4	0.661057	0.584199	-0.0768578
cg22226904	-6.85699	7.17396e-11	0.216628	0.303957	-1.16023	5.70818e-05	0.000261863	2381	WASF2	2381	WASF2	uc001bof.2	0.258489	0.282795	0.0243059
cg15000222	-6.85833	7.63407e-11	0.280929	0.398462	-1.05747	0.000223158	0.000819145	0	TESC	51085	TESC	uc001twh.3	0.327684	0.382927	0.0552424
cg21582325	7.1943	7.94455e-11	0.262511	0.156887	1.11345	1.56975e-05	8.72868e-05	21297	OASL	21297	OASL	uc001tzj.2	0.171998	0.175288	0.00329006
cg27576259	-6.83887	8.05798e-11	0.427658	0.506956	-1.14193	7.32309e-05	0.000323245	0	TBC1D24	3045	AMDHD2	uc002cqp.3	0.45606	0.485616	0.0295554
cg01055591	6.77401	8.2038e-11	0.882149	0.831692	-1.86325	6.30776e-10	9.79963e-09	0	HDHD5	10379	HDHD5	uc002zmf.3	0.856977	0.849145	-0.0078322
cg20764656	6.81034	8.40208e-11	0.851657	0.748532	-1.34034	4.2725e-06	2.82614e-05	0	CHURC1-FNTB	855	GPX2	uc001xhy.2	0.821706	0.775262	-0.0464443
cg12951282	6.77023	8.58803e-11	0.372583	0.324692	-1.79449	2.22115e-09	3.13844e-08	123	ASGR2	123	ASGR2	uc010vtl.1	0.362476	0.320076	-0.0424008
cg03650946	-6.77363	8.66302e-11	0.181165	0.294787	-1.71835	8.6645e-09	1.09528e-07	0	HOXA3	4650	HOXA3	uc011jzl.2	0.199779	0.280334	0.0805557
cg06118302	-6.82862	8.71751e-11	0.475104	0.532132	-1.11197	0.000109459	0.00045331	186	ADRB3	3856	ADRB3	uc003xkr.2	0.493073	0.518658	0.0255847
cg21365444	-6.8314	8.84876e-11	0.339184	0.42678	-1.06643	0.000198836	0.000745618	76314	PIK3CB	76314	PIK3CB	uc011bmq.3	0.378071	0.40466	0.0265887
cg22905866	-6.82537	8.85433e-11	0.190436	0.250364	-1.11652	0.000103037	0.000431078	73050	IRF2	73050	IRF2	uc003iwf.4	0.207776	0.235135	0.0273592
cg00682263	6.7947	8.94209e-11	0.757494	0.707627	-1.39075	1.9792e-06	1.43774e-05	0	MEGF11	27005	RAB11A	uc002apk.3	0.724597	0.725345	0.000748567
cg11676353	-6.75197	9.0254e-11	0.237686	0.310911	-1.97801	7.26928e-11	1.31437e-09	0	MACF1	911	MACF1	uc010oir.3	0.2598	0.309429	0.0496288
cg00095326	7.14722	9.36414e-11	0.358373	0.226622	1.01823	8.24229e-05	0.000356983	58532	RHOU	70124	RHOU	uc001htf.3	0.242054	0.249478	0.00742412
cg10680210	6.81246	9.68423e-11	0.670106	0.53461	-1.09281	0.000141007	0.000560424	530	CCDC88B	530	CCDC88B	uc009ypo.2	0.641386	0.573001	-0.0683856
cg00007221	-6.79511	9.82132e-11	0.322656	0.402964	-1.22545	2.29857e-05	0.000120946	0	PTPRF	2472	PTPRF	uc001cjq.4	0.367525	0.380755	0.01323
cg01651570	-6.77479	9.94852e-11	0.550417	0.610024	-1.40652	1.54982e-06	1.16103e-05	0	ZFYVE21	3625	ZFYVE21	uc001yoe.3	0.5732	0.609193	0.0359932
cg27460824	-6.76115	1.0061e-10	0.525911	0.597775	-1.54121	1.78656e-07	1.69589e-06	0	SPATA13	13608	MIR2276	uc021rhh.1	0.556182	0.591876	0.0356936
cg16803737	-6.75121	1.14284e-10	0.332009	0.405641	-1.40195	1.66383e-06	1.23529e-05	0	ITPR3	3501	ITPR3	uc021ywr.1	0.362387	0.384281	0.0218941
cg21376090	-6.76339	1.17974e-10	0.223766	0.366988	-1.22303	2.37902e-05	0.000124552	332646	PRDM1	332646	PRDM1	uc003prd.2	0.26173	0.335746	0.0740157
cg10246141	-6.76483	1.18421e-10	0.287564	0.37056	-1.2033	3.14266e-05	0.000157727	908	YARS2	908	YARS2	uc001rli.3	0.322209	0.349265	0.0270556
cg16351569	6.69269	1.21542e-10	0.751522	0.670098	-2.21609	6.59162e-13	1.5765e-11	22773	ARHGAP27	34954	ARHGAP27	uc010dak.3	0.722194	0.678467	-0.0437271
cg24803614	-6.75788	1.24063e-10	0.118792	0.166789	-1.19223	3.66893e-05	0.000180142	0	FTH1	1655	FTH1	uc001nsu.3	0.161995	0.1421	-0.0198949
cg11955845	-6.75354	1.27741e-10	0.508756	0.555005	-1.18497	4.05859e-05	0.000196299	0	MYH9	32193	APOL1	uc011amn.1	0.553074	0.543549	-0.00952537
cg26467528	-6.73	1.34374e-10	0.239255	0.292704	-1.32838	5.11443e-06	3.30497e-05	0	GPANK1	929	GPANK1	uc003nvn.3	0.275681	0.273554	-0.00212767
cg12560128	7.08629	1.34786e-10	0.139955	0.0848329	1.10062	1.97953e-05	0.000106379	211	OAS2	211	OAS2	uc001tuh.3	0.104394	0.0874971	-0.0168965
cg21778987	6.74856	1.36796e-10	0.602498	0.43403	-1.12118	9.6815e-05	0.000409159	0	MAP3K5	43409	MAP7	uc003qgz.3	0.589653	0.437089	-0.152565
cg08164294	-6.70297	1.504e-10	0.243362	0.361592	-1.40795	1.51556e-06	1.13748e-05	0	HOXA3	4825	HOXA3	uc011jzl.2	0.258771	0.349199	0.090428
cg25634457	-7.02711	1.66365e-10	0.815772	0.866417	0.983139	0.000146406	0.000578233	4915	CA12	41063	APH1B	uc002ama.3	0.883627	0.85606	-0.0275669
cg01134643	-6.68724	1.69539e-10	0.207455	0.324308	-1.35148	3.61021e-06	2.44066e-05	26	UCN3	26	UCN3	uc001ihx.1	0.227882	0.308913	0.0810304
cg04606669	-7.03198	1.71485e-10	0.601716	0.70651	1.05951	4.08855e-05	0.000197528	3268	GLYCTK	3268	GLYCTK	uc003ddq.2	0.680747	0.692874	0.0121273
cg07591885	-6.70716	1.73207e-10	0.270816	0.384501	-1.11936	9.91965e-05	0.000417732	0	LAMB3	3380	MIR4260	uc021pil.1	0.296474	0.363698	0.0672245
cg02153814	-6.68348	1.75168e-10	0.233763	0.339872	-1.33069	4.93999e-06	3.20337e-05	2897	LINC00887	16066	LINC00887	uc003ftr.2	0.365351	0.27862	-0.0867311
cg17369196	6.62306	1.79075e-10	0.809443	0.749649	-2.37999	2.21241e-14	6.29049e-13	0	HLA-DOB	336	HLA-DOB	uc003oca.3	0.75534	0.770745	0.0154046
cg26805263	-6.69657	1.87814e-10	0.402521	0.508983	-1.08588	0.00015442	0.000604473	0	TNFRSF19	58812	TNFRSF19	uc001uou.3	0.4338	0.499129	0.0653293
cg25752272	6.69949	1.89657e-10	0.755178	0.713762	-1.04501	0.000261708	0.00093372	0	TKFC	59	DDB1	uc010rlf.1	0.708841	0.733577	0.0247367
cg07317843	6.66077	1.89657e-10	0.867875	0.794615	-1.42806	1.10648e-06	8.63306e-06	0	ABLIM1	21028	ABLIM1	uc021pyv.1	0.852401	0.799831	-0.0525706
cg13707025	-6.67319	2.07789e-10	0.164281	0.210327	-1.13568	7.96913e-05	0.000346997	0	KCNK10	547	KCNK10	uc001xwn.3	0.21798	0.18118	-0.0367997
cg10397389	6.65824	2.12341e-10	0.654035	0.506117	-1.24273	1.79639e-05	9.79731e-05	0	DAPP1	29	DAPP1	uc011cek.2	0.599707	0.522605	-0.0771025
cg08257293	-6.6537	2.31044e-10	0.15666	0.203168	-1.14223	7.294e-05	0.000322171	0	BCL2L1	1691	BCL2L1	uc002wwk.3	0.178376	0.19547	0.0170935
cg23586440	-6.66204	2.34732e-10	0.355712	0.481642	-1.04089	0.00027578	0.000974993	0	NOL4L	4374	NOL4L	uc002wxu.5	0.411339	0.44974	0.0384012
cg16649298	6.62619	2.37395e-10	0.902267	0.824123	-1.37416	2.55467e-06	1.79983e-05	0	WDR60	8199	WDR60	uc010lqv.3	0.832976	0.871216	0.0382409
cg11867308	-6.62399	2.37917e-10	0.555128	0.615813	-1.39466	1.86307e-06	1.3645e-05	0	SBF1	8178	SBF1	uc003ble.3	0.616144	0.601182	-0.0149623
cg14591667	-6.61932	2.40842e-10	0.219712	0.342138	-1.42399	1.17952e-06	9.13101e-06	0	B4GALNT2	492	B4GALNT2	uc002ion.2	0.286864	0.32839	0.0415262
cg24124330	-6.64193	2.42128e-10	0.433937	0.509436	-1.17521	4.64598e-05	0.000220225	0	MAD1L1	30633	MIR4655	uc021zyt.1	0.458427	0.502446	0.0440187
cg09469665	-6.61195	2.52038e-10	0.206016	0.308688	-1.41692	1.31766e-06	1.00574e-05	0	HOXA3	4552	HOXA3	uc011jzl.2	0.23239	0.286821	0.0544308
cg05406678	-6.59562	2.56172e-10	0.19957	0.269668	-1.58784	8.21661e-08	8.42871e-07	0	CCDC127	745	CCDC127	uc003jam.1	0.233107	0.248003	0.0148969
cg16404903	-6.62837	2.83675e-10	0.369537	0.415637	-1.03985	0.000279454	0.000985497	5949	MSRB1	11009	MSRB1	uc021tam.1	0.399086	0.403063	0.00397698
cg04096619	-6.59553	2.90739e-10	0.212343	0.328122	-1.31853	5.92632e-06	3.74994e-05	0	SNHG18	1282	SNHG18	uc021xwm.1	0.243569	0.300867	0.0572976
cg14601444	-6.62238	2.9299e-10	0.397017	0.496234	-1.04179	0.00027264	0.000965809	0	DCTN1	53	DCTN1	uc002skw.2	0.458903	0.466456	0.00755342
cg09754197	-6.57742	3.07007e-10	0.433973	0.503098	-1.415	1.35788e-06	1.03231e-05	0	RREB1	4872	RREB1	uc003mxd.3	0.479839	0.483647	0.00380817
cg14358570	6.60069	3.08538e-10	0.682319	0.543655	-1.15785	5.89712e-05	0.00026908	24074	CHGA	24074	CHGA	uc001ybc.4	0.62706	0.573495	-0.0535658
cg07788438	6.56975	3.10254e-10	0.752665	0.635423	-1.48635	4.37297e-07	3.7784e-06	0	MYO1D	122278	CDK5R1	uc002hhn.3	0.755289	0.64395	-0.111339
cg09843049	-6.57401	3.11538e-10	0.427083	0.474635	-1.42495	1.16195e-06	9.00733e-06	0	VWA1	2412	VWA1	uc001afr.3	0.47022	0.454684	-0.0155352
cg02860199	6.56705	3.28866e-10	0.750933	0.649804	-1.39432	1.87289e-06	1.3708e-05	0	PLA2G2A	806	PLA2G2A	uc001bcu.3	0.661298	0.670305	0.00900659
cg21714557	-6.56364	3.29023e-10	0.113899	0.197629	-1.4339	1.0093e-06	7.95695e-06	238	F10	238	F10	uc010agq.1	0.142508	0.179609	0.0371014
cg23859055	-6.55411	3.29886e-10	0.222751	0.325109	-1.54999	1.54538e-07	1.48914e-06	0	ANKMY2	1373	ANKMY2	uc003sti.3	0.248957	0.303928	0.0549715
cg26730024	6.55618	3.38893e-10	0.843373	0.77445	-1.46159	6.50569e-07	5.39047e-06	0	PRR5L	25922	PRR5L	uc010rfc.2	0.815842	0.7872	-0.0286415
cg08400159	-6.54122	3.45029e-10	0.15918	0.231752	-1.62082	4.70166e-08	5.08335e-07	0	ZMYND8	17	ZMYND8	uc002xtg.3	0.247146	0.189076	-0.0580702
cg23053961	-6.56925	3.6411e-10	0.207699	0.278671	-1.17682	4.54395e-05	0.0002162	396	GLIS3	396	GLIS3	uc003zhx.1	0.230514	0.257352	0.0268376
cg22098511	-6.57591	3.65175e-10	0.0580877	0.075344	-1.10708	0.000116799	0.000478756	474	ACTG1	3369	ACTG1	uc002kag.3	0.0655533	0.0691539	0.00360058
cg24032156	-6.563	3.65843e-10	0.366309	0.412793	-1.23159	2.10639e-05	0.000112118	0	ITPK1	23116	CHGA	uc001ybc.4	0.396054	0.392888	-0.00316571
cg26680608	6.52256	3.73437e-10	0.745377	0.604502	-1.69447	1.31819e-08	1.60443e-07	0	MAP3K5	43598	MAP7	uc003qgz.3	0.695474	0.610813	-0.0846612
cg27132471	6.55434	3.74484e-10	0.685576	0.516101	-1.2791	1.06089e-05	6.22249e-05	0	SLCO3A1	215714	SLCO3A1	uc010boc.1	0.651618	0.526116	-0.125502
cg23885131	-6.57518	3.77191e-10	0.46628	0.52813	-1.05957	0.000217217	0.000801262	0	RNF41	15104	RNF41	uc021qyz.1	0.494392	0.511312	0.0169196
cg01425188	-6.86523	3.84536e-10	0.636124	0.71074	1.03293	6.4421e-05	0.000290118	47491	FZD3	79711	EXTL3	uc003xgz.2	0.718088	0.69612	-0.0219675
cg00574958	-6.54032	3.95349e-10	0.0711638	0.0923256	-1.32734	5.19488e-06	3.35018e-05	0	CPT1A	1775	CPT1A	uc001oof.4	0.0805328	0.0832916	0.00275886
cg14356799	6.5204	4.02006e-10	0.644811	0.502042	-1.53563	1.95881e-07	1.84246e-06	0	HLA-DPA1	641	HLA-DPB1	uc011dqn.2	0.594692	0.527442	-0.0672503
cg18399451	-6.54058	4.13034e-10	0.189097	0.244922	-1.24012	1.86485e-05	0.000101147	0	ATXN1	182461	GMPR	uc003nbs.3	0.223895	0.229411	0.00551561
cg07886398	6.50667	4.26556e-10	0.83124	0.751457	-1.58125	9.17724e-08	9.31039e-07	1042	TRAK1	1042	TRAK1	uc011azh.3	0.799839	0.754065	-0.045774
cg24512644	-6.53984	4.2714e-10	0.275241	0.399838	-1.18586	4.00894e-05	0.000194315	0	ST13	3783	ST13	uc003aze.3	0.314308	0.373768	0.0594602
cg03700171	-6.84451	4.30417e-10	0.804422	0.857889	1.04909	4.89298e-05	0.000230245	0	IREB2	17753	IREB2	uc002bdq.3	0.876868	0.846622	-0.0302457
cg24750513	6.52458	4.36468e-10	0.925517	0.891259	-1.30679	7.05661e-06	4.37062e-05	0	BIN1	20184	BIN1	uc010yzf.2	0.908547	0.902155	-0.00639204
cg25252197	-6.53958	4.4686e-10	0.300987	0.408355	-1.10853	0.000114576	0.000471048	0	RBM20	50551	PDCD4-AS1	uc010qrd.1	0.35027	0.378478	0.0282077
cg24079790	-6.82035	4.55892e-10	0.83951	0.883842	0.955355	0.000227547	0.000832118	0	ACAT1	1208	ACAT1	uc001pjw.1	0.895599	0.872044	-0.0235543
cg17482114	-6.49117	4.7256e-10	0.305268	0.374532	-1.54512	1.67488e-07	1.60091e-06	0	ADCY5	19470	ADCY5	uc003egi.1	0.330455	0.360065	0.02961
cg24691911	-6.52904	4.77944e-10	0.283912	0.390684	-1.09371	0.00013935	0.000554804	333389	RND3	352891	RND3	uc002txe.3	0.327629	0.354725	0.0270957
cg14003853	6.83948	4.88476e-10	0.180142	0.123261	1.21093	2.46908e-06	1.74679e-05	0	AKAP13	30101	AKAP13	uc002blx.2	0.142031	0.125491	-0.0165393
cg12806892	6.5166	5.07748e-10	0.700676	0.560178	-1.10877	0.00011421	0.000469794	3656	RPH3A	4396	OAS1	uc010syn.2	0.670033	0.58985	-0.0801828
cg10794257	-6.44738	5.11764e-10	0.192892	0.280087	-2.13459	3.4041e-12	7.38745e-11	0	HOXA3	4907	HOXA3	uc011jzl.2	0.219089	0.263868	0.0447794
cg22957691	6.44663	5.13922e-10	0.835919	0.741875	-2.13483	3.38752e-12	7.35239e-11	0	FEZ2	31522	FEZ2	uc002rpf.2	0.795224	0.764723	-0.0305011
cg03977084	-6.51024	5.1977e-10	0.383774	0.459995	-1.12992	8.61086e-05	0.000370558	0	HSPG2	9000	HSPG2	uc009vqe.1	0.409865	0.451466	0.0416008
cg27429749	6.89814	5.23467e-10	0.235449	0.12531	1.86931	1.56804e-13	4.04001e-12	0	UBE2L6	1566	UBE2L6	uc001nkn.2	0.152761	0.146268	-0.00649363
cg18477001	6.45134	5.26217e-10	0.861936	0.776995	-1.90073	3.13925e-10	5.12181e-09	286550	MED13L	476628	MIR620	uc021reh.1	0.818998	0.806276	-0.0127224
cg06729723	-6.49236	5.44003e-10	0.315065	0.373441	-1.22944	2.17193e-05	0.000115083	0	SBF1	8361	SBF1	uc003ble.3	0.32886	0.356759	0.0278993
cg14014955	-6.47407	5.50989e-10	0.181938	0.290367	-1.41265	1.40855e-06	1.06614e-05	0	HOXA-AS3	413	HOXA5	uc003syn.2	0.192973	0.277601	0.0846281
cg15634474	-6.83988	5.52476e-10	0.64951	0.765641	1.42611	2.40106e-08	2.76172e-07	0	RDH10	2502	RDH10	uc003xzj.3	0.728865	0.739108	0.0102429
cg18914962	6.44248	5.65723e-10	0.789139	0.696667	-1.82101	1.37124e-09	2.01049e-08	0	MAP3K5	42838	MAP7	uc003qgz.3	0.764917	0.703605	-0.0613121
cg12086464	6.45696	5.67511e-10	0.749096	0.621535	-1.57088	1.09163e-07	1.08728e-06	0	SH3BP2	117	SH3BP2	uc011bvp.2	0.72097	0.647265	-0.0737047
cg02343604	-6.49198	5.77109e-10	0.136114	0.188233	-1.12421	9.29661e-05	0.000395433	0	ID3	1580	ID3	uc001bhh.4	0.146694	0.174306	0.0276122
cg17094065	-6.47256	5.84453e-10	0.26983	0.34076	-1.30604	7.13543e-06	4.41234e-05	0	LOC283335	249	TNS2	uc001sbo.1	0.293249	0.322678	0.0294294
cg06014227	-6.78535	5.89124e-10	0.675196	0.790941	1.08577	2.58092e-05	0.000133378	371	RPL13AP20	371	RPL13AP20	uc010sho.2	0.807977	0.76991	-0.0380671
cg07269567	-6.47163	5.9771e-10	0.508826	0.573763	-1.27143	1.18653e-05	6.84961e-05	0	VARS2	378	VARS2	uc011dnd.2	0.546159	0.549058	0.00289912
cg13982037	-6.48377	6.07044e-10	0.184958	0.290394	-1.11516	0.000104917	0.000437625	50058	LOC285762	50058	LOC285762	uc003pyn.3	0.224141	0.258001	0.0338606
cg02573091	-6.42847	6.21653e-10	0.138697	0.208859	-1.77168	3.35162e-09	4.5888e-08	0	ANKDD1B	823	ANKDD1B	uc010izt.4	0.175836	0.197461	0.021625
cg07708653	-6.75828	6.31972e-10	0.737555	0.808657	0.986732	0.000138167	0.000551013	0	HPDL	1698	HPDL	uc001cne.3	0.783586	0.803902	0.0203155
cg01512721	-6.4732	6.33148e-10	0.30577	0.341001	-1.14503	7.02147e-05	0.000312103	140	PRSS48	140	PRSS48	uc011cif.2	0.322248	0.329213	0.00696492
cg19026547	-6.47495	6.40567e-10	0.376506	0.449245	-1.1064	0.000117869	0.000482294	17969	OGFRP1	23078	OGFRP1	uc003bcl.3	0.385866	0.440032	0.0541664
cg20343063	-6.44074	7.51329e-10	0.167571	0.251329	-1.16114	5.63734e-05	0.00025921	0	TNKS1BP1	72	TNKS1BP1	uc001njr.3	0.188384	0.230497	0.0421136
cg07455790	-6.45141	7.5388e-10	0.171631	0.264251	-1.048	0.000251905	0.000904271	0	LY6G5C	1080	LY6G5C	uc003nvw.1	0.197964	0.238563	0.0405994
cg24426822	-6.42316	7.69112e-10	0.191943	0.248882	-1.30797	6.9338e-06	4.30321e-05	0	CACNA2D1	78664	CACNA2D1	uc011kgy.1	0.211021	0.234835	0.023814
cg17852507	-6.43563	7.72454e-10	0.28303	0.389088	-1.16224	5.55362e-05	0.000256076	0	TRIM2	121	TRIM2	uc003inh.2	0.305463	0.373214	0.0677512
cg25142045	-6.79077	7.92714e-10	0.777483	0.869204	1.66929	5.10754e-11	9.44575e-10	0	KIF23	4895	RPLP1	uc002asd.1	0.879898	0.859865	-0.0200321
cg24158160	6.75097	8.18948e-10	0.216315	0.138192	1.36319	1.00693e-07	1.01274e-06	0	RIIAD1	789	RIIAD1	uc010pdj.1	0.151037	0.149788	-0.00124856
cg04176452	6.39992	8.33015e-10	0.867546	0.801458	-1.41661	1.32413e-06	1.01014e-05	0	TTC9	23451	TTC9	uc001xmi.2	0.788335	0.83471	0.0463755
cg13451471	6.40408	8.33643e-10	0.871666	0.81586	-1.36284	3.03746e-06	2.09661e-05	0	OLA1	116393	OLA1	uc002uih.3	0.845268	0.831597	-0.0136711
cg09127007	-6.42504	8.48038e-10	0.25921	0.38559	-1.09732	0.000132888	0.000533388	4165	AATF	27294	MIR2909	uc021tvs.1	0.292719	0.359754	0.0670354
cg05377839	-6.42131	8.50141e-10	0.212341	0.298036	-1.13069	8.52249e-05	0.000367253	0	PTPRG	286427	PTPRG	uc003dla.4	0.275942	0.253993	-0.0219486
cg23116540	6.39507	8.52426e-10	0.775092	0.663469	-1.42596	1.14366e-06	8.88104e-06	1470	THBS1	1470	THBS1	uc001zkh.3	0.706063	0.686372	-0.0196916
cg17966227	-6.4142	9.10131e-10	0.188577	0.280382	-1.07712	0.000173106	0.000664778	1169	LOC643441	10640	LOC643441	uc001edg.2	0.211147	0.258436	0.0472886
cg08502652	-6.37722	9.17608e-10	0.166055	0.232093	-1.48801	4.25763e-07	3.68966e-06	113113	FRMD1	113113	FRMD1	uc031sre.1	0.17784	0.216249	0.0384095
cg01573140	-6.67908	9.22689e-10	0.713662	0.794505	0.970243	0.000179933	0.000686715	0	OGDH	2151	OGDH	uc003tlo.1	0.81692	0.783806	-0.0331145
cg04761267	-6.34646	9.23481e-10	0.36293	0.425856	-2.0469	1.92011e-11	3.78091e-10	0	SNX32	4955	CFL1	uc001ofs.3	0.383629	0.414359	0.0307295
cg13537416	-6.37008	9.36765e-10	0.211958	0.313569	-1.53668	1.92538e-07	1.81404e-06	0	DAB2IP	1490	DAB2IP	uc004blo.3	0.237331	0.286574	0.0492432
cg11748354	6.36032	9.39243e-10	0.81671	0.695567	-1.68234	1.62939e-08	1.94519e-07	0	ELOVL5	1716	RPS16P5	uc031sox.1	0.795101	0.717901	-0.0772
cg15507690	6.38829	9.42018e-10	0.784365	0.656969	-1.28865	9.22299e-06	5.50878e-05	4548	TBL1XR1	4548	TBL1XR1	uc003fix.4	0.772556	0.679276	-0.0932803
cg09579081	6.33122	9.85718e-10	0.906992	0.860728	-3.27459	3.42192e-23	2.11563e-21	0	CEMIP	25175	MIR549A	uc021ssc.1	0.859332	0.87897	0.0196384
cg26509691	-6.39157	9.86469e-10	0.112788	0.16432	-1.15942	5.77226e-05	0.000264287	0	PITX1	5452	C5orf66	uc003laj.2	0.134392	0.152884	0.0184915
cg26117398	6.34129	1.00259e-09	0.799556	0.729042	-1.82006	1.39517e-09	2.04363e-08	0	SLC7A1	47705	MTUS2	uc010tdq.2	0.756657	0.735757	-0.0209
cg19646165	-6.38831	1.01248e-09	0.250761	0.31765	-1.14391	7.12957e-05	0.000316128	0	GABARAP	1384	GABARAP	uc002gfb.3	0.277162	0.302558	0.025396
cg13854960	-6.3697	1.05795e-09	0.407398	0.488517	-1.26086	1.38328e-05	7.81654e-05	0	C9orf152	4462	C9orf152	uc011lwk.2	0.45563	0.460479	0.00484839
cg23032421	-6.34558	1.06435e-09	0.11045	0.180224	-1.56079	1.29163e-07	1.26653e-06	0	IL5RA	18	IL5RA	uc010hbs.3	0.126511	0.155888	0.0293772
cg02457781	-6.38489	1.08395e-09	0.431354	0.490285	-1.05148	0.000240971	0.000872223	0	ARMC9	54813	ARMC9	uc002vrp.5	0.458844	0.464723	0.00587887
cg10373607	6.36489	1.09508e-09	0.792115	0.659022	-1.24439	1.75397e-05	9.59837e-05	0	TSHZ2	3230	TSHZ2	uc002xwo.3	0.687764	0.681964	-0.00579956
cg20688917	-6.33844	1.1322e-09	0.202577	0.306995	-1.50281	3.35059e-07	2.97671e-06	0	HOXA3	1459	HOXA3	uc011jzl.2	0.216949	0.292599	0.0756497
cg03822873	6.35767	1.14117e-09	0.725222	0.626982	-1.24143	1.82999e-05	9.95422e-05	0	AHCYL2	34698	AHCYL2	uc003vot.3	0.733358	0.636362	-0.0969954
cg01783554	-6.34084	1.1702e-09	0.514815	0.558627	-1.38997	2.00326e-06	1.45298e-05	58381	YWHAZ	90376	YWHAZ	uc011lhe.1	0.527972	0.55122	0.0232482
cg07286682	6.33655	1.17265e-09	0.703869	0.587816	-1.44142	8.96298e-07	7.17456e-06	0	MIR548H4	5839	GLCE	uc002arw.2	0.652835	0.612286	-0.0405487
cg13992402	-6.36693	1.18327e-09	0.320394	0.412057	-1.07093	0.000187596	0.000710828	0	TSPAN4	6601	TSPAN4	uc001lsj.1	0.33503	0.399256	0.0642257
cg18253910	-6.66305	1.20985e-09	0.857033	0.89747	1.30315	3.72067e-07	3.27118e-06	0	ASCC2	3340	ASCC2	uc003agr.3	0.902053	0.898792	-0.0032612
cg09137453	-6.33131	1.23682e-09	0.282106	0.334575	-1.38374	2.20504e-06	1.57985e-05	614	RBP5	614	RBP5	uc001qsq.3	0.307203	0.316284	0.00908076
cg02899870	-6.32941	1.32108e-09	0.234475	0.302965	-1.2606	1.38851e-05	7.8416e-05	186	E2F1	839	NECAB3	uc002wzm.4	0.236003	0.300972	0.0649696
cg00836101	-6.61335	1.32184e-09	0.59023	0.771695	1.03414	6.3112e-05	0.000285061	0	THBS1	2967	THBS1	uc001zkh.3	0.778593	0.750846	-0.0277472
cg05750047	-6.34562	1.34075e-09	0.180479	0.285268	-1.05477	0.000231021	0.000842787	0	MTMR11	179	MTMR11	uc001etm.2	0.195465	0.264502	0.0690374
cg00557402	-6.33766	1.34318e-09	0.226476	0.302611	-1.13448	8.09865e-05	0.000351913	32	NXPE4	32	NXPE4	uc001ppc.3	0.302687	0.269475	-0.0332119
cg25484139	-6.34516	1.34525e-09	0.187968	0.251571	-1.05319	0.000235759	0.000856784	0	IQSEC1	685	IQSEC1	uc003bxt.3	0.232088	0.2246	-0.0074882
cg27097846	-6.33746	1.3929e-09	0.222089	0.295527	-1.06665	0.000198273	0.000744168	0	LOC283335	348	TNS2	uc001sbo.1	0.246992	0.269214	0.0222217
cg04037905	-6.3179	1.3981e-09	0.26723	0.356774	-1.27479	1.12984e-05	6.56486e-05	0	PDLIM1	3836	PDLIM1	uc001kkh.4	0.287395	0.335302	0.047907
cg13569051	-6.32313	1.45901e-09	0.294644	0.371289	-1.12797	8.8396e-05	0.000378929	0	GSN	2844	GSN	uc011lyi.2	0.360846	0.335708	-0.0251375
cg25349276	-6.3157	1.46304e-09	0.27809	0.369838	-1.20434	3.09687e-05	0.000155807	0	LIMCH1	326	LIMCH1	uc003gwb.1	0.30059	0.343497	0.0429076
cg27229484	6.25166	1.50366e-09	0.939875	0.8895	-2.41826	9.84758e-15	2.91288e-13	0	ZC3H12A	1619	ZC3H12A	uc001cbc.1	0.920067	0.908069	-0.0119987
cg21012737	6.31939	1.52427e-09	0.781435	0.687113	-1.08246	0.000161483	0.000627292	0	PLD4	1983	PLD4	uc001ypu.1	0.679134	0.730862	0.0517285
cg12033822	6.31073	1.53114e-09	0.821143	0.760518	-1.16681	5.21567e-05	0.000242833	0	SLC35C2	1220	SLC35C2	uc002xro.3	0.749951	0.79401	0.0440588
cg12261786	-6.29433	1.6805e-09	0.233667	0.324037	-1.15947	5.76816e-05	0.000264142	356	ADIRF	356	ADIRF	uc001ked.2	0.258238	0.301174	0.0429364
cg08179485	6.25368	1.68579e-09	0.857285	0.78704	-1.71492	9.20512e-09	1.15835e-07	0	PLEKHA5	15065	PLEKHA5	uc010sig.2	0.818699	0.805553	-0.0131454
cg08436738	6.28349	1.71581e-09	0.700499	0.589312	-1.2399	1.8705e-05	0.000101398	123171	ARL4C	123171	ARL4C	uc002vvn.3	0.683167	0.595072	-0.0880952
cg21300187	6.22279	1.75555e-09	0.895533	0.835495	-2.7732	4.11055e-18	1.67108e-16	0	GSDMB	12	GSDMB	uc010cwk.3	0.861701	0.848313	-0.0133879
cg18450582	-6.24812	1.84007e-09	0.189619	0.313078	-1.54191	1.76608e-07	1.67833e-06	0	DYNC1I1	112942	DYNC1I1	uc010lfl.3	0.223213	0.288909	0.0656959
cg04220930	6.24096	1.88653e-09	0.823797	0.760735	-1.58364	8.81744e-08	8.97742e-07	2945	PCMTD1	2945	PCMTD1	uc003xqx.4	0.799572	0.786999	-0.0125727
cg23534245	-6.27107	1.98198e-09	0.163353	0.216188	-1.0821	0.000162243	0.00062974	0	BMP2	2689	BMP2	uc002wmu.1	0.184683	0.194741	0.0100587
cg21246595	-6.27062	2.02401e-09	0.225499	0.344821	-1.04579	0.000259131	0.000925894	0	FAM169B	60	FAM169B	uc002buk.1	0.256252	0.320801	0.0645491
cg25601829	-6.24472	2.10633e-09	0.403218	0.474643	-1.25415	1.52413e-05	8.50491e-05	2696	SMAD3	2696	SMAD3	uc002aqj.3	0.419754	0.462686	0.0429321
cg00202760	-6.23587	2.13926e-09	0.475252	0.508348	-1.32902	5.06545e-06	3.27544e-05	0	CDT1	1724	CDT1	uc002flu.3	0.501291	0.496002	-0.00528846
cg09942210	-6.18998	2.1449e-09	0.0849868	0.118704	-2.29868	1.20965e-13	3.16182e-12	0	NCOR2	14685	NCOR2	uc010tba.2	0.103865	0.10613	0.00226537
cg13408795	6.23012	2.15832e-09	0.820392	0.76287	-1.38336	2.21817e-06	1.58841e-05	0	SLC9A9	10736	SLC9A9-AS1	uc031sbu.1	0.807831	0.7712	-0.0366312
cg02424569	-6.25273	2.15857e-09	0.420293	0.470778	-1.11006	0.000112283	0.00046308	9057	FGD5	9057	FGD5	uc003bzc.3	0.440341	0.454581	0.0142404
cg09293560	-6.25629	2.19323e-09	0.267518	0.350788	-1.04019	0.000278257	0.000982114	0	REPIN1	16	REPIN1	uc003whe.2	0.280971	0.330999	0.0500284
cg02637352	-6.22575	2.23464e-09	0.171924	0.289106	-1.35688	3.326e-06	2.27081e-05	0	ARHGEF37	400	ARHGEF37	uc003lra.1	0.186782	0.269437	0.0826552
cg06736000	-6.23621	2.30992e-09	0.220995	0.340991	-1.15488	6.14164e-05	0.000278624	60420	RTP5	64016	RTP5	uc010fzu.1	0.259299	0.309485	0.0501865
cg13586051	6.24205	2.31464e-09	0.56665	0.49168	-1.08575	0.000154669	0.000605323	0	DNASE1L3	380	DNASE1L3	uc003djq.1	0.55478	0.493451	-0.0613291
cg03441853	-6.22965	2.32929e-09	0.0882996	0.130965	-1.2131	2.73788e-05	0.000140321	0	ADPGK	171	ADPGK-AS1	uc002avk.1	0.0957083	0.116622	0.0209139
cg17213870	-6.2355	2.33643e-09	0.518548	0.570062	-1.13897	7.6227e-05	0.00033437	0	GRAMD4	16230	GRAMD4	uc003bhy.3	0.542731	0.554919	0.0121878
cg09248054	-6.17359	2.35825e-09	0.104342	0.144299	-2.26443	2.45297e-13	6.16071e-12	0	AGRN	13753	AGRN	uc001ack.2	0.133684	0.134944	0.00125962
cg05602799	-6.53277	2.37259e-09	0.661471	0.802452	1.40335	4.06384e-08	4.45525e-07	0	USP30	3273	USP30	uc010sxi.2	0.805204	0.784584	-0.0206196
cg01930746	6.49839	2.38593e-09	0.129795	0.0864881	1.09502	2.18892e-05	0.000115874	0	PDIA6	2447	PDIA6	uc002rau.3	0.0928779	0.087404	-0.00547387
cg16708623	-6.21732	2.39614e-09	0.185145	0.283988	-1.30039	7.75798e-06	4.7397e-05	0	TRIM2	388	TRIM2	uc003inh.2	0.201245	0.265689	0.0644444
cg06617636	-6.18677	2.40209e-09	0.145824	0.222518	-1.77237	3.31042e-09	4.53533e-08	0	ZFP36L1	3939	ZFP36L1	uc001xkh.2	0.15298	0.203821	0.0508413
cg08716255	6.23845	2.41568e-09	0.696887	0.573943	-1.03936	0.000281202	0.000990422	68760	FAM76B	89608	FAM76B	uc001pfm.2	0.6939	0.582011	-0.111888
cg26307814	-6.2312	2.47067e-09	0.199355	0.301085	-1.07232	0.000184234	0.000700241	0	PIK3CD	6387	CLSTN1	uc001aqf.3	0.213463	0.281798	0.0683346
cg23878241	-6.21361	2.51816e-09	0.0527348	0.0733088	-1.23309	2.06184e-05	0.000110131	0	PPTC7	1328	PPTC7	uc001trh.1	0.0717334	0.0640647	-0.00766874
cg15010554	-6.21905	2.58226e-09	0.127193	0.14855	-1.11596	0.000103806	0.000433736	466759	HSF2	466759	HSF2	uc003pyt.4	0.16227	0.134966	-0.0273043
cg16545438	-6.21913	2.65073e-09	0.215825	0.326647	-1.06164	0.000211515	0.000783984	145058	DACT1	154541	DACT1	uc010trw.2	0.23173	0.30511	0.0733796
cg10591516	6.20082	2.69797e-09	0.676096	0.56566	-1.23395	2.03669e-05	0.00010897	5580	MIR5188	5692	MIR5188	uc031qkf.1	0.657622	0.592626	-0.064996
cg08324090	-6.2124	2.77537e-09	0.305912	0.385895	-1.0421	0.000271597	0.000962859	0	ACAP1	2017	KCTD11	uc002gge.4	0.361937	0.361818	-0.000118766
cg25403283	-6.20842	2.78432e-09	0.276661	0.389843	-1.07878	0.000169413	0.000653022	31524	ARID5B	31524	ARID5B	uc010qil.2	0.296946	0.37111	0.0741643
cg25776343	6.20487	2.83156e-09	0.746085	0.682386	-1.08349	0.000159308	0.000620331	7890	PALD1	26432	PRF1	uc001jrf.4	0.716626	0.693363	-0.0232634
cg23595451	-6.18099	2.87766e-09	0.123428	0.206938	-1.33468	4.65268e-06	3.04045e-05	14775	FGFRL1	29527	FGFRL1	uc010ibo.3	0.198976	0.167512	-0.031464
cg12833118	6.14836	2.8834e-09	0.909631	0.852162	-1.89157	3.72609e-10	6.00147e-09	25280	FAM193A	25280	FAM193A	uc010ick.3	0.905468	0.870278	-0.0351901
cg01720176	-6.48944	2.88366e-09	0.678732	0.763619	1.38177	6.63941e-08	6.94451e-07	891	HLA-DOA	891	HLA-DOA	uc003ocr.3	0.750619	0.748542	-0.00207774
cg05247767	6.17428	2.89306e-09	0.867729	0.825916	-1.41312	1.39823e-06	1.05923e-05	0	AOX1	33519	AOX2P	uc021vur.1	0.865661	0.840645	-0.0250157
cg24918184	-6.18735	2.92989e-09	0.463189	0.507851	-1.21241	2.76462e-05	0.000141401	0	FSD1	11606	FSD1	uc002maa.2	0.47928	0.49972	0.0204402
cg24000797	-6.14809	2.93141e-09	0.140569	0.224119	-1.82733	1.2217e-09	1.80688e-08	0	NUP210L	11092	RPS27	uc001fdv.3	0.194406	0.197858	0.00345219
cg18579631	6.12974	2.94845e-09	0.951837	0.929042	-2.74563	7.64809e-18	3.03848e-16	10077	REXO1L2P	11154	REXO1L2P	uc003ydl.1	0.929511	0.942701	0.0131896
cg27308218	-6.16308	3.14887e-09	0.446054	0.529404	-1.35228	3.56657e-06	2.41433e-05	0	RAPGEF4	47452	MAP3K20	uc002uhx.3	0.479461	0.51107	0.0316084
cg02286081	6.16689	3.17785e-09	0.7895	0.655909	-1.27998	1.04729e-05	6.15333e-05	0	HLA-DPA1	137	HLA-DPB1	uc011dqn.2	0.774634	0.666196	-0.108438
cg27501522	-6.43879	3.25901e-09	0.882678	0.918481	1.14393	8.95181e-06	5.36572e-05	0	MPRIP	38547	MPRIP	uc002gqu.2	0.93083	0.916542	-0.0142872
cg08812108	-6.17042	3.26847e-09	0.18221	0.311259	-1.17249	4.82387e-05	0.000227424	33914	GMDS-DT	116217	GMDS-DT	uc003mtu.1	0.227645	0.28675	0.0591059
cg07452776	6.18092	3.2701e-09	0.376621	0.323491	-1.05189	0.000239715	0.000868628	0	GPR68	3387	GPR68	uc001xzh.3	0.360913	0.320451	-0.0404627
cg25996553	-6.16707	3.30508e-09	0.134267	0.223578	-1.18779	3.90288e-05	0.000189863	0	DLC1	971	DLC1	uc003wwl.1	0.159	0.202713	0.0437136
cg05931119	6.13026	3.34127e-09	0.863853	0.796302	-1.70188	1.15776e-08	1.42556e-07	89884	FRMD1	89884	FRMD1	uc031sre.1	0.862906	0.802416	-0.0604893
cg24463664	-6.16154	3.36508e-09	0.479393	0.559629	-1.21431	2.69156e-05	0.000138253	0	NSD3	22975	NSD3	uc003xlh.3	0.524174	0.546828	0.0226538
cg13209154	6.11376	3.40181e-09	0.865508	0.803543	-2.01786	3.37537e-11	6.40956e-10	0	ASRGL1	2097	ASRGL1	uc001nte.4	0.823252	0.820227	-0.00302506
cg20443278	-6.16114	3.55457e-09	0.278176	0.458	-1.09903	0.000129922	0.000523514	0	TBC1D16	37441	TBC1D16	uc002jxg.2	0.629252	0.313577	-0.315676
cg06769774	-6.12445	3.61816e-09	0.461395	0.513785	-1.54605	1.64945e-07	1.57919e-06	0	EMILIN2	36830	LOC727896	uc010wyu.2	0.482973	0.497474	0.0145011
cg09510202	-6.14065	3.89326e-09	0.22298	0.332573	-1.1396	7.5578e-05	0.000331962	0	PHACTR1	280945	LOC100130357	uc003nak.1	0.23946	0.318201	0.0787417
cg27295342	6.14892	3.89695e-09	0.860127	0.790733	-1.04325	0.000267622	0.000951393	20137	LINC00885	20137	LINC00885	uc011bts.2	0.786701	0.835377	0.0486759
cg01910741	-6.14798	3.92066e-09	0.334102	0.413554	-1.04111	0.00027501	0.000972739	0	C6orf89	532	PPIL1	uc003omu.2	0.364321	0.39141	0.0270889
cg05474761	6.13946	3.93086e-09	0.809545	0.752255	-1.13241	8.32714e-05	0.000360041	74757	MIR5093	74757	MIR5093	uc031qxb.1	0.803057	0.761391	-0.0416663
cg04610274	-6.12366	3.96828e-09	0.307685	0.384777	-1.30726	7.00809e-06	4.34406e-05	0	TSKU	10255	TSKU	uc001oxt.3	0.376606	0.352006	-0.0245998
cg12612213	-6.11935	3.97548e-09	0.294706	0.347289	-1.36144	3.10323e-06	2.13533e-05	0	EPHB3	6315	EPHB3	uc003foz.3	0.319765	0.326574	0.00680832
cg23401741	-6.39486	4.00311e-09	0.758166	0.820651	1.13579	1.04153e-05	6.12419e-05	0	ZNF507	3893	ZNF507	uc002ntc.2	0.830845	0.809368	-0.0214769
cg10825710	-6.13624	4.04669e-09	0.27278	0.372231	-1.10684	0.000117184	0.000479954	0	WNT5B	73	WNT5B	uc001qjk.3	0.283771	0.360584	0.0768127
cg21908235	-6.13403	4.06839e-09	0.129064	0.184458	-1.12085	9.72467e-05	0.000410758	19320	NBPF13P	34182	NBPF13P	uc031poj.1	0.205257	0.154351	-0.0509062
cg13563298	-6.1046	4.12822e-09	0.230972	0.343277	-1.47538	5.21786e-07	4.42358e-06	0	WNK2	846	WNK2	uc010mrc.1	0.269987	0.303666	0.0336788
cg14830045	-6.12844	4.12873e-09	0.107033	0.177663	-1.15438	6.18337e-05	0.00028012	2843	B3GALT6	5634	B3GALT6	uc001adk.3	0.151161	0.144683	-0.00647756
cg04517079	-6.11489	4.13881e-09	0.336595	0.375782	-1.32023	5.77767e-06	3.66959e-05	0	FOXP4	20298	MIR4641	uc021yzk.2	0.368843	0.359612	-0.00923058
cg13470735	-6.13122	4.14042e-09	0.240521	0.290331	-1.11539	0.000104593	0.000436497	2939	CRABP2	2939	CRABP2	uc021pbi.1	0.274405	0.266199	-0.00820665
cg09587487	-6.13449	4.17053e-09	0.493916	0.613572	-1.06245	0.00020931	0.000777358	1288	FAM20B	1288	FAM20B	uc001gmc.3	0.538253	0.58433	0.0460764
cg06844526	-6.0991	4.21723e-09	0.17951	0.265346	-1.49982	3.51728e-07	3.10931e-06	0	MYO1B	41859	MYO1B	uc002uss.1	0.206392	0.244455	0.0380634
cg27195304	-6.12644	4.24012e-09	0.440898	0.505414	-1.11922	9.9386e-05	0.000418396	0	TIMM50	4415	TIMM50	uc002olv.1	0.455647	0.489824	0.0341771
cg08612539	6.12865	4.28643e-09	0.510765	0.433785	-1.07033	0.000189044	0.000715317	0	NCF4	93	NCF4	uc003apy.4	0.497791	0.439825	-0.0579661
cg27250032	6.0919	4.29953e-09	0.831381	0.728363	-1.55928	1.32446e-07	1.29557e-06	2606	CALML5	2606	CALML5	uc001iic.2	0.79464	0.756989	-0.0376509
cg08166272	-6.06445	4.33022e-09	0.132125	0.167186	-2.22422	5.587e-13	1.34765e-11	0	IRS1	353	IRS1	uc002voh.4	0.157262	0.151289	-0.00597252
cg08550517	6.09513	4.34078e-09	0.764712	0.712625	-1.47832	4.97695e-07	4.24569e-06	74712	MIR5093	74712	MIR5093	uc031qxb.1	0.76111	0.713817	-0.0472921
cg09294084	6.07533	4.4161e-09	0.925181	0.873196	-1.78163	2.80222e-09	3.88623e-08	0	MCF2L	9294	MCF2L	uc001vss.4	0.868842	0.909171	0.0403285
cg24469729	-6.09627	4.43723e-09	0.220961	0.300883	-1.40004	1.71408e-06	1.26827e-05	0	HOXA3	1305	HOXA3	uc011jzl.2	0.229809	0.286422	0.0566123
cg01928418	-6.1052	4.45779e-09	0.106114	0.124449	-1.26565	1.29046e-05	7.35805e-05	15332	TEF	32360	TOB2	uc003azz.1	0.11799	0.115933	-0.00205706
cg18707191	-6.10868	4.50415e-09	0.199281	0.28731	-1.19709	3.42814e-05	0.000169928	0	RBP1	4831	RBP1	uc003eti.2	0.213305	0.26466	0.0513553
cg06340704	-6.10112	4.59434e-09	0.154248	0.244956	-1.24572	1.72082e-05	9.44349e-05	0	MBNL2	2866	MBNL2	uc001vmz.4	0.172663	0.218459	0.0457963
cg21244135	-6.10662	4.61308e-09	0.16341	0.230457	-1.16746	5.16948e-05	0.000241106	7454	ARHGEF10	7780	KBTBD11	uc003wpw.4	0.193716	0.214524	0.0208077
cg20640499	-6.08327	4.62955e-09	0.121349	0.144096	-1.47754	5.03968e-07	4.29163e-06	0	GRIK2	4019	GRIK2	uc003pqn.3	0.158595	0.132245	-0.0263496
cg05390968	-6.09596	4.77369e-09	0.255978	0.371498	-1.22044	2.46806e-05	0.000128451	2063	FOXC2	2063	FOXC2	uc002fjq.3	0.285981	0.365473	0.0794921
cg04107003	-6.0789	4.85033e-09	0.294806	0.346109	-1.41265	1.40856e-06	1.06614e-05	0	ATAD3C	9865	ATAD3B	uc001afv.3	0.338091	0.312389	-0.0257017
cg17128833	6.09372	4.9375e-09	0.495078	0.44057	-1.16973	5.0107e-05	0.000234859	0	TRPC2	4	TRPC2	uc001lya.2	0.488605	0.442041	-0.046564
cg09277709	-6.09255	5.0537e-09	0.318717	0.40507	-1.13103	8.48416e-05	0.000365886	0	FBXO46	2490	FBXO46	uc002pcy.3	0.333294	0.384802	0.0515077
cg20782252	6.08528	5.06001e-09	0.980351	0.95969	-5.72371	9.77913e-51	4.44132e-48	0	MAD1L1	101868	MAD1L1	uc003sle.1	0.971936	0.960993	-0.0109432
cg00083659	6.07844	5.06284e-09	0.679596	0.568699	-1.30617	7.12135e-06	4.40541e-05	699	TEX33	699	TEX33	uc003aqe.3	0.670656	0.576775	-0.0938803
[truncated: 4,032 more rows]

## Sheet: S4_DMP_mQTLs
probe	logFC	AveExpr	t	P.Value	adj.P.Val	B	distance	nearestGeneSymbol	distance.1	nearestTSS	nearestTranscript	control	IBD	CHR	BP	Probe.SNP	ID	CHR.1	BP.1	ALLELE	P.VALUE	EFFECT	H2	P.VALUE.1	EFFECT.1	R2
[truncated: 544 more rows]

[truncated: 1 more sheets: S5_mQTLs_DMPs]
